# Supplementary material for: Transcriptome sequencing and ITRAQ reveal the detoxification mechanism of Bacillus GJ1, a potential biocontrol agent for Huanglongbing
Source: PLoS One. 2018 Aug 9;13(8):e0200427. doi: 10.1371/journal.pone.0200427 (PMC6084860; doi:10.1371/journal.pone.0200427)
Supplement: S1 Table — (XLSX) [file pone.0200427.s010.xlsx]

## Sheet: Sheet1
S1 Table primers sequence and data for explaining of Fig 2
Table A in S1 Table The nucleotide sequence of primers
Primer number	Nucleotide sequence(5’to 3’)	Product size (bp)	Genebank
			Location accessory
Cs5g16540+	TCAGAAGAGCGGGAGAGGAA	215	Cs5g16540
Cs5g16540-	GGGGCAGATTAAAGGGAGCA
Cs7g26690+	AGTTTGGCACCAGGGTTTCA	124	Cs7g26690
Cs7g26690-	CCCGTCTTCACAGCCAATCT
Cs9g08460+	CCTCCTGGCACCAAGAATGA	225	Cs9g08460
Cs9g08460-	CGAGCCCAAATCCTTCAAGC
Cs1g01320+	GCCCAAAAGCAGTCCCAATG	243	Cs1g01320
Cs1g01320-	GCTTGAGGTGCGGGAAATTG
Cs2g12490+	ACTGGGAAGCCAATACGCAA	157	Cs2g12490
Cs2g12490-	TGGCAGTCGACGTACATAGC
Cs7g22450+	GGACTTTGTTGTGTGTCGCC	133	Cs7g22450
Cs7g22450-	ACCAAGCTTCTTGTCCCGTT
Cs8g15510+	CGGGCGAGTCAACTGAAGAA	244	Cs8g15510
Cs8g15510-	CCCAGCGCTTGAAATGAAGG
Cs3g15890+	TTGTTGTTTGAGGCATGCGG	164	Cs3g15890
Cs3g15890-	CCCGTCCGAGTAGTAGTTGC
Cs7g22420+	CGGCTTGCAGAACTCAATCG	187	Cs7g22420
Cs7g22420-	TCCGTGAATTGAACTGGCCA
Cs9g13610+	AGCTTATGACAACGCTGCCT	244	Cs9g13610
Cs9g13610-	ATCATCCCAAAACCCGGTCC
1t03504+	ATTCCATGGTTCGAGGCTGG	120	orange1.1t03504
1t03504+	AAAATCAACCCACCGCTTGC
Cs6g08260+	AGCCGCCACATCATCTTTCA	202	Cs6g08260
Cs6g08260-	GTAGTCACCCACCAAGCTCC
Cs6g12390+	GCTGCTAGGAACCCACTGAG	120	Cs6g12390
Cs6g12390-	TGCTAACCACCCGATCAACC
Cs9g19220+	TTGCCGAGAACAAGGAGGAC	223	Cs9g19220
Cs9g19220-	GCCTTCTTGCTCTCACCAGT
Cs1g06360+	GAAACAGGGAAGAGTAATAGA	141	Cs1g06360
Cs1g06360-	AATGGTGGGAGAAGATAAG
Cs7g27290+	GCAAGAGTGGGCAGCAGT	110	Cs7g27290
Cs7g27290-	CGAAGGCAATGGAAAGGA
Cs7g10740+	CAATCTGAACCACCAACTC	96	Cs7g10740
Cs7g10740-	TATCCTGCTCCTCTACCTC
Cs5g34450+	GTGTGCCAGGAATGTGTA	123	Cs5g34450
Cs5g34450-	TCCTAATCGTAGCCCGTA
Cs3g19690+	ATACCTATGGAGGCACTTT	117	Cs3g19690
Cs3g19690-	TCGTAACCTACAGGCAAG
COX+	GTATGCCACGTCGCATTCCAGA	68	CX297817
COX -	GCCAAAACTGCTAAGGGCATTC
CQULA04 +	TGGAGGTGTAAAAGTTGCCAAA	87	CP001677.5
CQULA04 -	CCAACGAAAAGATCAGATATTCCTCTA
OI1	GCGCGTATGCAATACGAGCGGCA	1167	CP001677.5
OI2	GCCTCGCGACTTCGCAACCCAT
P400+	GAGTTCATGTAGAAGTTGTG	396	CP001677.5
P400 -	CCTACAGGTGGCTGACTCAT
Actin+	ATCTGCTGGAAGGTGCTGAG	101	AT5G09810
Actin-	CCAAGCAGCATGAAGATCAA
Table B in S1 Table Detection pathogen-carrying rate of Huanglongbing with both QPCR and PCR in Bacillus GJ1
treatment test
	Before GJ1 treatment
The vein samples	QPCR	PCR	QPCR+PCR	pathogen-carrying rate (%)
Treatment	(8/8)	(8/8)	(8/8)	100% b
CK	(8/8)	(8/8)	(8/8)	100% b
	After 7 irrigation treatment
The vein samples	QPCR	PCR	QPCR+PCR	pathogen-carrying rate (%)
Treatment	(3/8)	(2/8)	(4/8)	50% b
CK	(6/8)	(6/8)	(8/8)	100% b
Note: Two different lowercase letters indicate a significant difference between the two averages.
Two different capital letters indicate a very significant difference between the two averages.
The detoxification rate (%) = 1 - pathogen-carrying rate (%) =(1-50%)=50% (7th treatment)
Table C in S1Table Detection the detoxification rate of plants with both QPCR and PCR in Bacillus GJ1 treatment test
The vein samples	Before GJ1 treatment	After 7 irrigation treatment by GJ1
Treatment	8/8 b (100%)	4/8 b (50%)
Control (CK)	8/8 b (100%)	8/8 b (100%)
The detoxification rate (%) = 1 - pathogen-carrying rate (%) =(1-50%)=50%
The calculation process:
Assuming that: 8/8 = 4/8?
P = ８ + 4 / 8 + 8 = 0.75 q = 1- p = 1 - 0.75 = 0.25
Ｓp1-p2 =
v = 8 + 8 - 2 = 16 - 2 = 14
t0.05 = 2.145, t0.01 = 2.977
|tc| < t0.05 = 2.145
The difference of the pathogen-carried rate was not significant between 4/8 and 8/8.
Table D in S1 Table Analysis of CT value and relative expression of rplJ/rplL gene of Huanglongbing by QPCR
Before treatment	CT-AOX	CT-COX	ΔCT	ΔCT±SD	ΔΔCT	SD of ΔΔCT	2-ΔΔCT	Standard difference
Negative control	29.89	20.57	9.32	9.56±0.37	0	-0.37	1 (-)	0.3
	29.86	20.49	9.37
	29.15	19.15	10
Positive control	26.86	19.2	7.66	7.56±0.1	-2	-2.1	4.01（＋）	0.29
	26.28	18.73	7.55
	25.42	17.96	7.46
1	26.42	20.84	5.58	6.13±0.52	-3.43	-3.95	10.78（＋）	4.71
	26.39	20.19	6.2
	26.51	18.89	6.62
2	24.57	17.78	6.79	7.29±0.54	-2.27	-2.81	4.83 （＋）	2.21
	24.57	17.36	7.21
	24.21	16.34	7.87
3	28.31	19.34	8.97	9.23±0.42	-0.34	-0.76	1.26 （＋）	0.43
	28.81	19.81	9
	27.69	17.98	9.71
4	24.63	17.63	7	7.36±0.63	-2.19	-2.82	4.58 （＋）	2.49
	24.77	17.76	7.01
	24.59	16.5	8.09
5	26.93	19.16	7.77	7.7±0.35	-1.86	-2.21	3.62 （＋）	0.99
	26.9	19.57	7.33
	26.58	18.58	8.02
6	25.01	16.43	8.58	8.79±0.43	-0.77	-1.2	1.71 （＋）	0.59
	25.13	16.62	8.51
	25.07	15.78	9.29
7	26.11	19.19	6.92	7.79±0.79	-1.77	-2.56	3.41 （＋）	2.48
	25.95	17.49	8.46
	24.72	16.72	8
8	27.01	18.36	8.65	8.59±0.32	-0.97	-1.29	1.96 （＋）	0.49
	26.82	18.58	8.24
	25.89	17.01	8.88
CK1	26.48	19.29	7.19	7.04±0.33	-2.52	-2.85	5.74 （＋）	1.48
	26.35	19.08	7.27
	26.18	19.52	6.66
CK2	27.6	19.35	8.25	8..34±0.50	-1.23	-1.73	2.34 （＋）	0.98
	27.68	19.8	7.88
	26.96	18.08	8.88
Negative control	32	18.1	13.9	14.73±0.78	0	-0.78	1 (-)	0.72
	34.63	19.18	15.45
	33.76	18.91	14.85
Positive control	24.76	17.7	7.06	6.90±0.51	-7.83	-8.35	288.07（+）	98.71
	23.92	17.6	6.32
	22.66	15.34	7.32
CK3	31.5	18.52	12.98	13.39±0.59	-1.34	-1.93	2.53（+）	1.28
	31.59	18.46	13.13
	30.96	16.89	14.07
CK4	30.92	19.79	11.13	12.63±1.36	-2.1	-3.47	4.31（+）	6.8
	31.68	18.46	12.94
	31.2	17.39	13.81
CK5	30.46	19.73	10.73	10.35±0.32	-4.38	-4.71	20.87（+）	5.36
	29.86	19.68	10.18
	28.99	18.85	10.14
CK6	27	16.03	10.97	11.18±0.48	-3.55	-4.03	11.74（+）	4.64
	27.2	16.36	10.84
	26.76	15.03	11.73
CK7	27.78	17.2	10.58	10.92±0.61	-3.81	-4.42	14.03（+）	7.41
	28.03	17.47	10.56
	26.58	14.95	11.63
CK8	28.31	18.09	10.22	10.04±0.57	-4.69	-5.26	25.87（+）	12.58
	28.36	18.96	9.4
	26.8	16.3	10.5
After 7 irrigation treatment	CT-AOX	CT-COX	ΔCT	ΔCT±SD	ΔΔCT	SD of ΔΔCT	2-ΔΔCT	Standard difference
(Vein )
Negative control	32.74	19.75	12.99	13.12±0.60	0	-0.6	1 (-)	0.52
	32.68	18.9	13.78
	30.87	18.27	12.6
Positive control	24.76	18.05	6.71	7.06±0.44	-6.06	-6.5	66.87（+）	24.12
	24.46	16.9	7.56
	23.42	16.51	6.91
1	28.1	17.67	10.43	10.95±0.50	-2.17	-2.67	4.50（+）	1.89
	28.01	17.02	10.99
	27.9	16.46	11.44
Negative control	33.62	18.95	14.67	14.84±0.18	0	-0.18	1 (-)	0.13
	32.63	17.82	14.81
	33.7	18.66	15.04
Positive control	25.1	17.14	7.96	7.94±0.29	-6.89	-7.19	119.15	27.06
	24.42	16.19	8.23				（+）
	23.6	15.96	7.64
2	31.38	14.56	16.82	16.50±0.30	-1.65	1.35	0.32 (-)	0.07
	31.3	15.08	16.22
	31.04	14.59	16.45
3	31.91	16.77	15.14	15.54±1.06	0.73	-0.36	0.61 (-)	0.67
	31.26	16.52	14.74
	31.58	14.83	16.75
4	31.65	17.05	14.6	14.27±0.70	-0.56	-1.27	1.48（+）	0.94
	30.29	16.83	13.46
	30.29	15.53	14.76
5	30.55	15.42	15.14	14.08±1.00	-0.76	-1.76	1.69（+）	1.72
	30.53	16.56	13.93
	30.62	17.49	13.13
6	33.32	16.21	17.11	16.84±1.05	2	0.94	0.25 (-)	0.27
	32.15	16.47	15.68
	33.52	15.79	17.73
7	32.27	14.61	17.66	17.18±0.42	2.33	1.9	0.20 (-)	0.07
	31.95	14.93	17.02
	30.85	14	16.85
8	30.92	15.84	15.08	15.29±0.34	0.45	0.11	0.73 (-)	0.2
	32.91	17.22	15.69
	33.21	18.1	15.11
CK1	30.34	16.38	13.96	14.56±0.52	-0.78	-0.81	1.22（+）	0.54
	31	16.36	14.74
	30.58	15.61	14.97
CK2	31.17	16.19	14.98	14.44±0.46	-0.39	-0.86	1.32（+）	0.5
	30.68	16.47	14.21
	29.16	15.02	14.14
CK3	31.37	17.09	14.28	13.86±0.41	-0.97	-1.39	1.97（+）	0.66
	31.51	18.06	13.45
	29.57	15.71	13.86
CK4	32.86	15.66	17.2	16.97±0.20	2.13	1.93	0.23 (-)	0.03
	32.04	15.22	16.82
	31.74	14.84	16.9
Negative control	32	18.1	13.9	14.73±0.78	0	-0.78	1 (-)	0.72
	34.63	19.18	15.45
	33.76	18.91	14.85
Positive control	24.76	17.7	7.06	6.90±0.51	-7.83	-8.35	288.07（+）	98.71
	23.92	17.6	6.32
	22.66	15.34	7.32
CK5	31.4	19.12	12.28	12.31±0.52	-2.42	-2.94	5.36（+）	2.36
	30.6	18.8	11.8
	30.87	18.02	12.85
Negative control	33.62	18.95	14.67	14.84±0.18	0	-0.18	1 (-)	0.13
	32.63	17.82	14.81
	33.7	18.66	15.04
Positive control	25.1	17.14	7.96	7.94±0.29	-6.89	-7.19	119.15	27.06
	24.42	16.19	8.23				（+）
	23.6	15.96	7.64
CK6	29.88	19.52	10.36	11.37±1.09	-3.47	-4.56	11.10（+）	12.19
	29.13	17.92	11.21
	28.37	15.84	12.53
Negative control	33.17	20.36	12.91	12.9±0.66	0	-0.66	1（-）	0.58
	32.53	20.3	12.23
	32.35	18.79	13.56
Positive control	25.36	18.44	6.92	6.79±0.11	-6.11	-6.22	69.07（+）	5.88
	24.9	18.14	6.76
	24.13	17.44	6.69
CK7	33.36	21.19	12.44	13.21±0.98	0.31	-0.66	0.80 (-)	0.78
	33.33	20.44	12.89
	33.94	19.62	14.32
Negative control	33.62	18.95	14.67	14.84±0.18	0	-0.18	1 (-)	0.13
	32.63	17.82	14.81
	33.7	18.66	15.04
Positive control	25.1	17.14	7.96	7.94±0.29	-6.89	-7.19	119.15	27.06
	24.42	16.19	8.23				（+）
	23.6	15.96	7.64
CK8	31.67	19.5	12.17	12.62±0.71	-2.21	-2.92	4.63（+）	2.97
	31.12	17.67	13.45
	31.26	19	12.26
Note: The health callus of citrus was used for negative control, plasmid with rplJ/rplL gene sequence was used for positive control.
Negative control was set for each 96 - hole reaction plate.‘ - ‘: negative plant. ‘+’: positive plant.
Fig A in S1 Table Gel elctrophoresis analysis with PCR amplification fragment
Table E in S1 Table Comparison of the citrus plants growth traits between GJ1-treated and un-treated
NO.	Plants height	Crown diameter	Crown diameter	Number of new shoots	Diameter of the trunk (mm)	Root cap diameter
	(cm)	(cm )	(cm )			(cm)
		S-N	E-W
GJ1	67.5±5.8a	56.6±10.8	43±9.3	10.6±2.2	14.3±0.7A	30.1±2.2A
CK	62.3±3.0b	48.4±4.4	42.2±5.6	9.3±1.6	13±0.9B	27±1.4B
Note: Two different lowercase letters indicate a significant difference between the two averages.
Two different capital letters indicate a very significant difference between the two averages.
Table F in S1 Table Comparing analysis of plants height
NO.	Plants height of GJ1-treated plants (cm)	Plants height of GJ1-untreated plants (cm)
1	70	60
2	70	65
3	75	64
4	68	65
5	55	65
6	70	63
7	67	60
8	65	57
AVG	67.5 a	62.37 b
SD	5.83095	3.02076
VAR	34	9.125
ӯ1 = 67.5 ӯ2 = 62.4
SS1= 238 SS2= 63.87
S ỹ1-ỹ2 = =2.321
ν = 7 + 7 = 14
t0.05 = 2.145, t0.01 = 2.977
|t| > t0.05
The difference of plants height was significant between GJ1-treated and untreated plants.
Table G in S1 Table Comparing analysis of crown diameter of North-South direction
NO.	Crown diameter N-S of GJ1-treated plants(cm)	Crown diameter N-S of GJ1-untreated plants (cm)
1	65	55
2	67	50
3	40	45
4	60	40
5	70	50
6	45	50
7	50	50
8	56	47
AVG	56.625	48.375
SD	10.8488	4.43807
VAR	117.696	19.6964
ӯ1 = 56.6 ӯ2 = 48.4
SS1= 117.69×7= 823.83 SS2= 19.69×7= 137.83
S ỹ1-ỹ2
ν = 7 + 7 = 14
t0.05 = 2.145, t0.01 = 2.977
|t| < t0.05
Therefore, the difference was not significant between GJ1-treated and untreated plants.
Table H in S1 Table Comparing analysis of crown diameter of East-West direction
NO.	Crown diameter E-W of GJ1-treated plants(cm)	Crown diameter E-W of GJ1-untreated plants (cm)
1	40	39
2	51	36
3	30	40
4	50	47
5	55	45
6	30	51
7	45	45
8	43	35
AVG	43	42.25
SD	9.31972	5.6252
VAR	86.8571	31.6429
ӯ1 = 43 ӯ2 = 42.5
SS1= 86.85×7= 607.95 SS2= 31.64×7= 221.48
S ỹ1-ỹ2 =
t= 0.1991,
ν = 7 + 7 = 14
t0.05 = 2.145, t0.01 = 2.977, |t |< t0.05
The difference of crown diameter East-West direction was not significant between GJ1-treated and untreated plants.
Table I in S1 Table Comparing analysis of number of new shoots
NO.	Number of new shoots of GJ1-treated plants(cm)	Number of new shoots of GJ1-untreated plants (cm)
1	8	8
2	15	12
3	9	9
4	10	10
5	13	7
6	10	8
7	10	10
8	10	10
AVG	10.625	9.25
SD	2.26385	1.58114
VAR	5.125	2.5
ӯ1 = 10.6 ӯ2 = 9.3
SS1 = 10.625×7= 74.375 SS2= 9.25×7= 64.75
S ỹ1-ỹ2 =
t= 0.8723
ν = 7 + 7 = 14
t0.05 = 2.145, t0.01 = 2.977, |t| < t0.05
The difference of number of new shoots was not significant between GJ1-treated and untreated plants.
Table J in S1 Table Comparing analysis of diameter of the trunk
NO.	Diameter of the trunk of GJ1-treated plants(mm)	Diameter of the trunk of GJ1-untreated plants (mm)
1	13	13
2	15	12
3	14	12
4	15	13
5	15	14
6	14	14
7	14	14
8	14	12
AVG	14.25 A	13 B
SD	0.707107	0.92582
VAR	0.5	0.857143
ӯ1 = 14.25 ӯ2 = 13
SS1=0.5×7=3.5 SS2=0.857×7= 5.999
S ỹ1-ỹ2
ν = 7 + 7 = 14
t0.05 = 2.145, t0.01 = 2.977
|t| > t0.01
The difference of diameter of the trunk was very significant between GJ1-treated and untreated plants.
Table K in S1 Table Comparing analysis of root cap diameter
NO.	Diameter of root cap of GJ1-treated plants(mm)	Diameter of the root cap of GJ1-untreated plants (mm)
1	30	28
2	28	27
3	29	25
4	33	30
5	34	26
6	29	27
7	28	26
8	30	27
AVG	30.125 A	27 B
SD	2.23207	1.41421
VAR	4.98214	2.28571
ӯ1 = 30.1 ӯ2 =27
SS1= 4.98×7= 34.86 SS2= 2.28×7= 15.96
Se2 =
S ỹ1-ỹ2 =
t= 3.289
ν = 7 + 7 = 14
t0.05 = 2.145, t0.01 = 2.977, |t| > t0.01
The difference of diameter of root cap was very significant between GJ1-treated and untreated plants.
