# Supplementary material for: Transcriptome sequencing and ITRAQ reveal the detoxification mechanism of Bacillus GJ1, a potential biocontrol agent for Huanglongbing
Source: PLoS One. 2018 Aug 9;13(8):e0200427. doi: 10.1371/journal.pone.0200427 (PMC6084860; doi:10.1371/journal.pone.0200427)
Supplement: S2 Table — (XLSX) [file pone.0200427.s011.xlsx]

## Sheet: Sheet1
S2 Table
Sample name	Raw reads	Clean reads	clean bases	Error rate(%)	Q20(%)	Q30(%)	GC content(%)
	(Million)	(Million)
T1_1	57.69	55.92	8.39G	0.02	96.89	92.32	44.19
T1_2	59.55	57.69	8.65G	0.02	96.97	92.48	44.27
T1_3	52.38	50.76	7.62G	0.03	95.52	88.84	43.7
average	56.54	54.79	8.22		96.46	91.21	44.05
T5_1	55.72	53.09	7.96G	0.02	97.24	93.11	43.91
T5_2	52.13	49.44	7.42G	0.02	97.08	92.75	44.2
T5_3	62.45	60.64	9.1G	0.02	95.8	89.39	43.52
average	56.76	54.39	8.16		96.7	91.75	43.87
T6_1	59.31	56.49	8.47G	0.02	97.2	93.01	44.25
T6_2	52.9	50.31	7.55G	0.02	96.87	92.27	44.19
T6_3	48.97	47.42	7.11G	0.03	95.4	88.6	43.74
average	53.72	51.4	7.71		96.49	91.29	44.06
Sample name	T1_1	T1_2	T1_3	T5_1	T5_2	T5_3	T6_1	T6_2	T6_3	average
Total reads	55928300	57692078	50769608	53098210	49441300	60642046	56490504	50312242	47421176
Total mapped	50107817 (89.59%)	51020056 (88.44%)	45377399 (89.38%)	47850847 (90.12%)	44324634 (89.65%)	54226692 (89.42%)	51012829 (90.3%)	44607781 (88.66%)	42228801 (89.05%)
Multiple mapped	2226859 (3.98%)	2487399 (4.31%)	2084742 (4.11%)	2314899 (4.36%)	2232273 (4.51%)	2761536 (4.55%)	2503203 (4.43%)	2292463 (4.56%)	2178600 (4.59%)
Uniquely mapped	47880958 (85.61%)	48532657 (84.12%)	43292657 (85.27%)	45535948 (85.76%)	42092361 (85.14%)	51465156 (84.87%)	48509626 (85.87%)	42315318 (84.11%)	40050201 (84.46%)
Read-1	24411236 (43.65%)	24722973 (42.85%)	22109429 (43.55%)	23020850 (43.36%)	21303323 (43.09%)	26220850 (43.24%)	24529274 (43.42%)	21473811 (42.68%)	20478023 (43.18%)
Read-2	23469722 (41.96%)	23809684 (41.27%)	21183228 (41.72%)	22515098 (42.4%)	20789038 (42.05%)	25244306 (41.63%)	23980352 (42.45%)	20841507 (41.42%)	19572178 (41.27%)
Reads map to '+'	23924417 (42.78%)	24251856 (42.04%)	21610251 (42.57%)	22763617 (42.87%)	21037827 (42.55%)	25702933 (42.38%)	24249584 (42.93%)	21143645 (42.02%)	19995213 (42.17%)	0.4247
Reads map to '-'	23956541 (42.83%)	24280801 (42.09%)	21682406 (42.71%)	22772331 (42.89%)	21054534 (42.58%)	25762223 (42.48%)	24260042 (42.95%)	21171673 (42.08%)	20054988 (42.29%)	0.4254
Non-splice reads	31617861 (56.53%)	31413816 (54.45%)	29125493 (57.37%)	29704362 (55.94%)	27253867 (55.12%)	34269411 (56.51%)	31390011 (55.57%)	27233467 (54.13%)	26617662 (56.13%)
Splice reads	16263097 (29.08%)	17118841 (29.67%)	14167164 (27.9%)	15831586 (29.82%)	14838494 (30.01%)	17195745 (28.36%)	17119615 (30.31%)	15081851 (29.98%)	13432539 (28.33%)
