# Supplementary material for: Transcriptome sequencing and ITRAQ reveal the detoxification mechanism of Bacillus GJ1, a potential biocontrol agent for Huanglongbing
Source: PLoS One. 2018 Aug 9;13(8):e0200427. doi: 10.1371/journal.pone.0200427 (PMC6084860; doi:10.1371/journal.pone.0200427)
Supplement: S3 Table — (XLSX) [file pone.0200427.s012.xlsx]

## Sheet: Sheet1
DEG GO enrichment down in G66 vs G55
GO_accession	Description	Term_type	Over_represented_pValue	Corrected_pValue	DEG_item	DEG_list	Bg_item	Bg_list	Gene_names
GO:0004672	protein kinase activity	molecular_function	5.6142e-18	2.6072e-14	211	1455	1470	20852	Cs1g11240,orange1.1t02748,Cs9g08050,Cs4g15930,orange1.1t00051,Cs7g31790,Cs1g14910,orange1.1t03348,Cs6g18430,Cs9g14540,Cs5g29210,orange1.1t04256,Cs1g02920,Cs7g28110,Cs3g22610,Cs8g18960,Cs6g09030,Cs4g02420,orange1.1t05055,Cs6g01870,Novel01230,Cs6g08830,Cs7g04160,Novel01263,Cs9g15360,Cs6g22230,Cs5g33560,Cs9g03360,orange1.1t03106,Cs9g14580,Cs7g21860,Cs1g05240,Cs7g18090,Cs4g15510,orange1.1t02554,Cs4g1…
GO:0006468	protein phosphorylation	biological_process	1.4979e-17	3.4782e-14	200	1455	1377	20852	Cs4g11820,Cs1g19910,Cs7g09010,Cs5g11310,Cs6g02260,Cs7g20890,orange1.1t05643,Cs6g19610,Cs4g11690,Cs6g07030,Novel01075,Cs8g18210,Cs1g22540,orange1.1t01739,Cs2g22470,Cs2g13360,Cs1g05250,orange1.1t03781,Cs5g07700,Cs1g09030,Cs7g31060,Cs8g01240,Cs7g11550,orange1.1t03787,Cs7g21420,Cs4g07400,Cs5g02590,Cs8g13820,Cs7g21400,Novel00211,Cs1g05970,Cs5g12930,Cs1g16140,Cs1g15050,Cs1g26480,Cs6g18540,Cs1g20470,Cs2…
GO:0016310	phosphorylation	biological_process	3.1626e-16	4.8956e-13	208	1455	1498	20852	Cs9g03360,Cs2g12320,orange1.1t03106,Cs9g15360,Cs6g22230,Novel01263,Novel01230,Cs7g04160,Cs6g08830,Cs6g01870,orange1.1t05055,Cs4g02420,Cs6g09030,Cs8g18960,Cs3g22610,Cs7g28110,Cs1g02920,orange1.1t04256,Cs5g29210,Cs9g14540,Cs6g18430,orange1.1t03348,Cs1g14910,Cs7g31790,orange1.1t00051,orange1.1t02748,Cs4g15930,Cs9g08050,Cs1g11240,Cs5g14090,Cs7g30720,Cs2g21150,Novel00203,Cs2g30380,Cs9g18120,Cs2g31120,…
GO:0016773	phosphotransferase activity, alcohol group as acceptor	molecular_function	1.1929e-15	1.3127e-12	226	1455	1698	20852	Cs7g18270,Cs1g13910,Cs7g21440,Cs9g08850,Novel00012,Cs2g10550,Cs4g10330,Cs7g01300,Cs4g11730,Cs9g14510,Cs2g31120,Cs9g18120,Cs5g14090,Cs2g21150,Cs7g30720,Cs2g30380,Novel00203,Cs7g21860,Cs9g14580,Cs7g18090,Cs4g15510,Cs1g05240,Cs2g29840,Cs4g17400,orange1.1t02554,Cs4g10460,Cs8g06370,orange1.1t01599,Cs2g12940,Cs3g22610,Cs7g28110,Cs1g02920,orange1.1t05055,Cs6g01870,Cs6g09030,orange1.1t01769,Cs4g02420,Cs8…
GO:0006464	cellular protein modification process	biological_process	1.696e-15	1.3127e-12	246	1455	1922	20852	Cs2g31120,Cs2g30380,Novel00203,Cs5g14090,Cs7g30720,Cs2g21150,Cs7g13800,Cs4g10330,orange1.1t00535,Cs7g18270,Cs1g13910,Cs5g29630,Novel00012,Cs7g21440,Cs2g10550,Cs9g14510,Cs7g01300,Cs4g11730,orange1.1t02554,Cs2g29840,Cs8g13100,Cs4g17400,Cs2g12940,Cs4g10460,Cs8g06370,orange1.1t01599,Cs9g14580,Cs1g05240,Cs7g18090,Cs4g15510,Novel01263,orange1.1t02947,Cs7g04160,Novel01230,Cs6g08830,Cs6g22230,Cs9g15360,o…
GO:0036211	protein modification process	biological_process	1.696e-15	1.3127e-12	246	1455	1922	20852	Cs8g01240,Cs3g25370,Cs7g31060,orange1.1t03044,Cs1g09030,Cs5g07700,Cs3g06250,orange1.1t03781,orange1.1t03879,Cs1g05250,Cs7g31150,Cs3g18960,Cs2g13360,Cs4g13520,Cs2g22470,orange1.1t01739,Cs1g22540,Cs5g16860,Cs8g18210,Cs4g11690,Novel01075,Cs9g18600,Cs6g01080,Cs6g07030,Cs6g19610,orange1.1t05643,Cs3g27450,Cs7g20890,Cs6g02260,orange1.1t04594,Cs7g09010,Cs6g01070,Cs5g11310,Cs4g11820,Cs1g19910,Cs7g04150,Cs…
GO:0016301	kinase activity	molecular_function	5.3713e-15	3.5635e-12	233	1455	1785	20852	Cs2g22470,Cs3g13730,orange1.1t01739,orange1.1t00938,Cs1g22540,Cs4g11690,Cs6g07030,Novel01075,Cs8g18210,Cs7g20890,Cs6g19610,Cs3g27450,orange1.1t05643,Cs5g11310,Cs7g09010,Cs6g02260,Cs1g19910,Cs4g11820,Cs8g01240,Cs7g31060,Cs5g07700,Cs1g09030,orange1.1t03781,Cs1g05250,Cs3g06480,Cs2g13360,Cs1g05970,Cs5g12930,Novel00211,Cs7g21400,Cs8g13820,Cs5g02590,Cs8g12880,Cs4g07400,Cs7g21420,orange1.1t03787,orange1…
GO:0006796	phosphate-containing compound metabolic process	biological_process	6.2547e-14	3.6308e-11	249	1455	2036	20852	Cs4g11410,Cs9g01260,Cs2g13320,Cs1g06230,Cs6g05770,Cs2g07440,Cs6g10250,orange1.1t03893,Cs4g11450,Cs6g01310,Cs2g02680,Cs5g17510,Cs2g18230,Cs6g05740,Cs1g14880,Cs2g09400,orange1.1t03313,Cs3g27820,Cs7g23120,Cs2g07650,Cs2g28790,Cs9g08000,Cs9g14490,Cs6g10590,Cs1g14893,Cs5g22210,Cs2g13860,Cs7g20870,Cs6g18380,Cs2g13340,Cs3g24860,Cs6g07510,Cs3g26410,Cs2g31130,Cs3g24000,Cs4g18430,Cs5g09020,Cs2g04260,Cs4g075…
GO:0006793	phosphorus metabolic process	biological_process	8.5843e-14	4.4295e-11	249	1455	2043	20852	Cs2g12810,Cs6g02710,Cs7g17060,orange1.1t04036,orange1.1t02132,Cs4g05430,Cs2g07120,Cs3g21900,Cs6g22320,Cs4g07550,Cs2g04260,Cs5g09020,Cs4g18430,Cs2g31150,Cs8g14010,Cs3g16540,Cs3g23200,orange1.1t01523,Cs8g01470,Cs7g24020,Cs5g20630,orange1.1t03701,Cs4g11380,Cs7g21340,Cs7g18230,Novel01295,Cs5g22170,Cs7g18280,Cs8g17530,Cs2g13330,Cs5g06510,Cs9g14550,Cs6g06500,Cs4g10440,Cs6g05770,Cs2g07440,Cs1g06230,Cs2g…
GO:0043412	macromolecule modification	biological_process	3.9882e-13	1.8521e-10	259	1455	2161	20852	Cs2g13330,Cs5g06510,Cs4g10440,Cs7g18230,Cs5g22170,Novel01295,Cs8g17530,Cs8g14010,Cs2g31150,Cs7g24020,Cs8g01470,Cs5g20630,Cs4g11380,Cs6g02710,orange1.1t04036,Cs2g12810,Cs2g07120,Cs6g22320,Cs2g04260,Cs4g18430,Cs3g26410,Cs2g13340,Cs6g18380,Cs2g13860,Cs2g07650,Cs7g23120,Cs2g18230,Cs4g11450,Cs6g10250,orange1.1t03893,Cs6g05770,Cs2g07440,Cs2g13320,Cs9g01260,Cs7g11550,Cs6g21440,Cs7g21400,Novel00211,Cs8g1…
GO:0016740	transferase activity	molecular_function	2.548e-12	1.0757e-09	429	1455	4274	20852	Cs7g21860,Cs7g12080,Cs4g15510,Cs7g18090,Cs7g27120,Cs4g03900,Cs8g13100,Cs4g17400,Cs5g01970,orange1.1t01599,Cs1g13910,Novel00012,Cs9g08850,Cs7g13800,orange1.1t00535,Cs5g06590,Cs1g21430,orange1.1t04709,Cs9g14510,Cs6g15300,Cs5g05470,Cs5g14090,Cs2g21150,Cs7g30720,Cs2g30380,Cs8g19280,Cs7g15950,Cs1g11240,Cs6g09640,Cs3g09000,Cs2g18270,Cs7g31790,orange1.1t03348,Cs5g18010,Cs7g07900,Cs3g22610,Cs3g13300,Cs7g…
GO:0036094	small molecule binding	molecular_function	9.2896e-12	3.5951e-09	413	1455	3921	20852	Cs4g15510,Cs7g18090,Cs3g17000,Cs7g21860,Cs4g09140,Cs3g01540,orange1.1t01599,Cs4g15830,Cs4g17400,Cs9g14510,Cs1g21430,Novel00012,Cs5g09690,Cs1g13910,Cs2g13550,Cs2g21150,Cs7g30720,Cs5g14090,Cs2g30380,Cs6g15300,Cs8g05000,Cs3g05770,Cs1g13070,Cs4g03510,Cs7g31790,Cs5g19460,Cs1g11240,orange1.1t03348,orange1.1t05110,Cs2g04130,orange1.1t05417,Cs1g03470,Cs6g01870,orange1.1t02751,orange1.1t01769,Cs3g22610,Cs…
GO:0000166	nucleotide binding	molecular_function	1.2857e-11	4.2649e-09	406	1455	3837	20852	Cs5g17510,Cs2g02680,orange1.1t03640,orange1.1t04824,Cs4g09150,Cs1g24520,Cs5g30640,Cs1g26810,Cs4g11410,orange1.1t04543,Cs4g10930,Cs2g31130,Cs3g24000,Cs3g24860,Cs5g25020,orange1.1t04522,Cs7g20870,Cs1g14893,Cs5g22210,Cs6g10590,Cs9g14490,Cs9g08000,Cs2g28790,orange1.1t03729,Cs3g27820,Cs1g14880,orange1.1t03313,Cs2g09400,Cs1g01180,Cs5g22460,Cs3g23200,Cs3g16540,Cs7g19290,Cs7g17060,orange1.1t04173,Cs3g219…
GO:1901265	nucleoside phosphate binding	molecular_function	1.2857e-11	4.2649e-09	406	1455	3837	20852	Cs5g25020,Cs3g24860,Cs7g20870,orange1.1t04522,Cs3g24000,Cs2g31130,Cs4g10930,orange1.1t04543,Cs3g27820,orange1.1t03729,Cs9g08000,Cs2g28790,Cs2g09400,orange1.1t03313,Cs1g14880,Cs6g10590,Cs9g14490,Cs5g22210,Cs1g14893,Cs4g09150,Cs5g17510,orange1.1t04824,orange1.1t03640,Cs2g02680,Cs4g11410,Cs5g30640,Cs1g26810,Cs1g24520,orange1.1t01247,Cs9g14550,orange1.1t02848,Cs1g20610,Cs6g06500,Cs6g18050,Cs5g12150,C…
GO:0043168	anion binding	molecular_function	2.7463e-10	8.5024e-08	395	1455	3809	20852	Cs6g06500,Cs6g18050,orange1.1t02848,Cs9g14550,orange1.1t01247,orange1.1t03882,Cs5g12150,Cs3g05760,Cs7g18280,Cs1g10900,Cs5g08010,Cs7g21340,Cs6g15880,Cs2g07040,Cs7g11920,Cs7g19290,Cs3g23200,Cs3g16540,Cs5g22460,Cs1g01180,Cs6g05180,orange1.1t04173,Cs3g21900,Cs4g07550,Cs7g17060,Cs4g05430,Cs7g20870,orange1.1t04522,Cs1g20530,Cs3g24860,Cs5g25020,orange1.1t04543,Cs4g10930,Cs3g24000,Cs2g31130,orange1.1t033…
GO:0016772	transferase activity, transferring phosphorus-containing groups	molecular_function	4.0805e-10	1.1844e-07	260	1455	2341	20852	Cs5g06510,Cs4g10440,Cs2g13330,Novel01295,Cs5g22170,Cs7g18230,Cs8g17530,Cs5g20630,Cs3g01380,Cs4g11380,Cs8g16030,Cs2g31150,Cs8g14010,Cs8g01470,Cs7g24020,orange1.1t01523,Cs6g22320,Cs4g18430,Cs2g04260,Cs8g17960,Cs2g07120,Cs6g02710,Cs2g12810,orange1.1t04036,Cs2g13340,Cs2g13860,Cs6g18380,Cs3g26410,Cs7g23120,Cs2g07650,Cs2g18230,Cs6g10250,orange1.1t03893,Cs4g11450,Cs2g13320,Cs9g01260,Cs2g07440,Cs9g11040,…
GO:0097367	carbohydrate derivative binding	molecular_function	1.0385e-09	2.837e-07	356	1455	3369	20852	Cs3g11770,Cs3g11720,orange1.1t02169,Cs5g07570,Cs2g07110,Cs8g17000,Cs6g12830,Cs5g13470,Cs5g22230,Cs7g21630,Cs7g12380,Cs6g13590,orange1.1t04406,Cs7g16030,Cs4g16750,Cs7g13180,Cs6g01330,Cs1g14830,Cs1g10450,Cs4g11470,Cs5g28120,Cs1g19320,Cs6g20930,Cs4g10860,Cs3g23950,Cs3g24230,orange1.1t03534,Cs6g05010,Cs6g12050,Cs4g15220,orange1.1t03728,Cs5g19310,Cs7g25280,Cs4g11370,Novel00682,Cs4g08100,Cs3g19030,oran…
GO:0030554	adenyl nucleotide binding	molecular_function	1.203e-09	3.1036e-07	339	1455	3161	20852	orange1.1t03348,Cs1g13070,Cs5g19460,Cs7g31790,Cs3g05770,Cs1g11240,Cs6g15290,Cs3g13690,orange1.1t03106,Cs7g04160,Cs8g15910,Cs3g03980,Cs6g22230,Cs1g09040,orange1.1t02751,orange1.1t01769,Cs1g03470,Cs6g01870,Cs7g19800,Cs7g28110,Cs3g22610,orange1.1t01599,Cs3g01540,Cs4g17400,Cs4g15830,Cs7g18090,Cs4g15510,Cs3g17000,Cs7g21860,Cs4g09140,Cs2g30380,Cs7g30720,Cs2g21150,Cs5g14090,Cs8g05000,Cs6g15300,Cs9g14510…
GO:0032559	adenyl ribonucleotide binding	molecular_function	1.6712e-09	4.0848e-07	336	1455	3134	20852	orange1.1t04824,orange1.1t03640,Cs2g02680,Cs5g17510,Cs4g09150,Cs1g24520,Cs4g11410,Cs3g24000,Cs2g31130,orange1.1t04543,orange1.1t04522,Cs7g20870,Cs5g25020,Cs3g24860,Cs9g14490,Cs6g10590,Cs1g14893,Cs5g22210,Cs1g14880,orange1.1t03313,Cs2g09400,Cs3g27820,Cs9g08000,Cs2g28790,Cs3g16540,Cs3g23200,Cs5g22460,Cs1g01180,Cs7g19290,Cs7g17060,Cs4g07550,Cs3g21900,orange1.1t03882,Cs3g05760,Cs5g12150,orange1.1t028…
GO:0032553	ribonucleotide binding	molecular_function	1.8864e-09	4.3802e-07	352	1455	3337	20852	Cs2g09550,Cs8g17530,Cs7g18230,Novel01295,Cs5g22170,Cs2g13330,Cs4g16710,Cs1g22350,Cs4g10440,Cs5g17930,Cs5g06510,Cs2g12810,Cs6g02710,orange1.1t02132,orange1.1t04036,Cs2g07120,orange1.1t02163,Cs5g17900,Cs5g07330,Cs2g04260,Cs4g18430,Cs6g22320,Cs8g01470,Cs7g24020,Cs4g08080,Cs2g31150,Cs8g14010,Cs8g16030,Cs4g11380,Novel00110,Cs3g01380,orange1.1t03701,Cs4g09130,Cs7g23120,Cs2g07650,Cs8g14710,Cs5g29510,Cs3…
GO:0005524	ATP binding	molecular_function	5.3878e-09	1.1915e-06	311	1455	2896	20852	Cs1g22350,Cs4g10440,Cs5g06510,Cs2g13330,Cs4g16710,Cs8g17530,Novel01295,Cs5g22170,Cs7g18230,Cs2g09550,Novel00110,Cs4g11380,orange1.1t03701,Cs3g01380,Cs8g01470,Cs7g24020,Cs8g16030,Cs2g31150,Cs8g14010,Cs4g18430,Cs2g04260,Cs6g22320,Cs2g07120,Cs2g12810,Cs6g02710,orange1.1t04036,orange1.1t02163,Cs2g13860,Cs6g18380,Cs2g13340,Cs3g26410,Cs7g23120,Cs2g07650,Cs8g14710,Cs4g09130,orange1.1t03893,Cs6g10250,Cs4…
GO:0017076	purine nucleotide binding	molecular_function	8.6062e-09	1.8167e-06	348	1455	3337	20852	Cs3g13710,Cs5g15420,Cs1g14470,Cs9g12450,Cs1g14280,Cs7g15290,Cs7g21490,Cs7g16760,Cs7g18160,Cs9g05170,Cs5g03870,Cs4g04490,orange1.1t04648,orange1.1t02551,Cs1g09380,orange1.1t04588,Cs4g11700,orange1.1t01918,Cs7g09020,Cs2g07460,Cs1g05030,Cs2g19820,Cs3g16610,orange1.1t00681,Cs8g17360,Cs2g10820,Cs1g13720,Cs2g05395,Cs4g11520,Cs7g07320,Cs7g23800,orange1.1t02318,Cs4g11300,Cs9g10480,Cs3g25690,Cs3g27400,Cs8…
GO:0001883	purine nucleoside binding	molecular_function	1.4077e-08	2.6017e-06	344	1455	3304	20852	Cs4g16710,Cs2g13330,Cs5g06510,Cs1g22350,Cs4g10440,Cs2g09550,Cs7g18230,Cs5g22170,Novel01295,Cs8g17530,Cs4g08080,Cs8g14010,Cs2g31150,Cs8g16030,Cs7g24020,Cs8g01470,Cs3g01380,orange1.1t03701,Cs4g11380,Novel00110,orange1.1t02163,Cs5g07330,Cs2g12810,Cs6g02710,orange1.1t02132,orange1.1t04036,Cs2g07120,Cs6g22320,Cs2g04260,Cs4g18430,Cs3g26410,Cs2g13340,Cs6g18380,Cs2g13860,Cs4g09130,Cs2g07650,Cs8g14710,Cs7…
GO:0032549	ribonucleoside binding	molecular_function	1.4077e-08	2.6017e-06	344	1455	3304	20852	Cs3g26410,Cs2g13860,Cs6g18380,Cs2g13340,Cs4g09130,Cs8g14710,Cs2g07650,Cs7g23120,Cs5g29510,Cs6g10250,orange1.1t03893,Cs4g11450,Cs2g18230,Cs8g12680,Cs2g07440,Cs9g11040,Cs6g05770,Cs9g01260,Cs2g13320,Cs2g13330,Cs4g16710,Cs4g10440,Cs1g22350,Cs5g06510,Cs2g09550,Cs8g17530,Novel01295,Cs5g22170,Cs7g18230,Cs8g01470,Cs7g24020,Cs8g16030,Cs4g08080,Cs8g14010,Cs2g31150,Novel00110,Cs4g11380,orange1.1t03701,Cs3g0…
GO:0032550	purine ribonucleoside binding	molecular_function	1.4077e-08	2.6017e-06	344	1455	3304	20852	Cs6g19610,orange1.1t01837,Cs1g19910,Cs4g11820,Cs8g18450,Cs7g09010,Cs6g01070,Cs2g22470,orange1.1t01815,Cs3g13730,orange1.1t00537,orange1.1t03879,Cs2g13360,Cs8g01240,Cs7g31060,Cs8g09010,orange1.1t03781,Cs1g09030,Cs6g20470,Cs7g21420,Cs4g07400,orange1.1t00911,orange1.1t01713,orange1.1t04830,orange1.1t03787,Cs3g01280,Novel00912,Cs1g13530,Cs1g05970,Cs5g33370,Cs1g20470,Cs6g18540,Cs1g15050,orange1.1t0180…
GO:0032555	purine ribonucleotide binding	molecular_function	1.4566e-08	2.6017e-06	344	1455	3305	20852	Cs5g07380,orange1.1t02179,orange1.1t04256,Cs6g18430,Cs9g14540,Cs5g29210,orange1.1t00482,orange1.1t00051,orange1.1t04591,orange1.1t02748,Cs4g15930,Cs9g08050,Cs1g14910,Cs9g15360,Novel01230,Cs6g08830,Novel01263,Cs9g03360,Cs1g02920,Cs5g17870,orange1.1t05055,Cs8g18960,Cs6g09030,Cs4g02420,Cs2g29840,orange1.1t02554,Cs8g06370,Cs9g08490,Cs3g11050,Cs4g10460,Cs2g12940,Cs9g14580,Cs9g01410,Cs3g05700,Cs1g05240…
GO:0001882	nucleoside binding	molecular_function	1.5446e-08	2.6568e-06	344	1455	3308	20852	Cs5g20500,Cs5g19240,orange1.1t01739,Cs6g20490,Cs5g19880,Cs1g22540,Cs4g11690,Cs6g07030,Novel01075,Cs6g01080,Cs8g18210,Cs7g20890,orange1.1t05643,Cs5g11310,Cs6g02260,Cs3g24020,Cs1g24490,Cs5g07700,Cs1g05250,Cs3g06480,Cs2g11170,Cs5g12930,Cs9g12380,Cs7g21400,Novel00211,Cs5g30480,Cs5g02590,Cs8g13820,Cs7g11550,orange1.1t02159,Cs7g04150,Cs4g15880,Cs5g04080,Cs2g10530,Cs1g11740,Novel01213,Cs1g16140,Cs8g1471…
GO:0044706	multi-multicellular organism process	biological_process	2.3195e-08	3.8471e-06	25	1455	84	20852	Cs6g07030,Cs4g11520,Cs2g07110,Cs4g11820,Cs2g22470,Cs4g11730,Cs1g05970,Cs4g11470,Cs3g22610,orange1.1t01614,Novel00211,Cs4g11700,Cs1g21190,Cs1g05250,Cs4g11380,Cs4g11370,orange1.1t01610,Cs4g11450,Cs4g11500,Cs6g15450,Cs1g05240,Cs4g11410,Cs6g05770,Cs2g22420,orange1.1t03781
GO:0003824	catalytic activity	molecular_function	2.4657e-08	3.9486e-06	864	1455	10570	20852	Novel01230,Cs7g27900,Cs6g08830,Cs9g15360,Cs1g17390,Cs5g33560,Cs6g08600,Novel00717,Cs9g03360,Cs1g02920,Cs6g09030,orange1.1t05736,Cs4g02420,Cs9g08760,Cs1g23720,Cs5g29210,Cs1g18720,Cs9g14540,orange1.1t04256,orange1.1t02179,orange1.1t02748,Cs5g28260,Cs5g27570,Cs1g26380,Cs9g18120,Cs5g10120,Cs2g31120,Cs3g25700,Novel00203,Cs4g10330,Cs6g11380,Cs7g21440,Cs7g17880,Cs5g29830,Cs4g18300,orange1.1t02554,Cs5g21…
GO:0043167	ion binding	molecular_function	3.2254e-08	4.9928e-06	585	1455	6526	20852	Cs6g05740,Cs2g02680,Cs6g06830,Cs5g02520,orange1.1t04824,orange1.1t03640,Cs3g07440,Cs4g11410,Cs1g24520,orange1.1t01964,Cs3g21130,Cs1g20530,Cs3g24860,Cs5g25020,Cs7g20870,orange1.1t04522,Cs2g31130,Cs3g24000,Cs4g10280,Cs9g08000,Cs2g28790,Cs3g27820,orange1.1t03313,Cs1g14880,Cs2g09400,Cs5g22210,Cs7g10350,Cs7g11920,Cs7g19290,Cs1g01180,Cs3g16540,Cs7g27480,Cs7g04050,Cs5g23510,Cs7g07360,Cs6g05180,Cs7g17060…
DEG GO enrichment down in G66 vs G11
GO_accession	Description	Term_type	Over_represented_pValue	Corrected_pValue	DEG_item	DEG_list	Bg_item	Bg_list	Gene_names
GO:0006468	protein phosphorylation	biological_process	7.4466e-24	3.4582e-20	219	1428	1377	20852	Cs6g02260,Cs2g07120,Cs9g14540,Cs8g01240,Cs9g01260,Cs7g31240,Cs1g22540,Cs7g16760,Cs8g17540,Cs3g16610,orange1.1t01739,Novel00356,Cs2g13860,Cs2g21150,Cs4g18430,Cs2g07460,orange1.1t03106,Cs1g14850,Cs5g29210,Cs6g05010,Cs3g13980,Cs6g11090,orange1.1t05643,Cs1g05970,Cs1g13910,Cs3g12370,Cs4g11120,Cs7g28110,Cs7g21630,Cs7g09010,Cs7g30720,orange1.1t00122,Cs9g12340,Cs4g11470,Cs5g22230,orange1.1t03348,Cs2g1823…
GO:0004672	protein kinase activity	molecular_function	9.6e-23	2.2291e-19	226	1428	1470	20852	Cs9g14540,Cs8g01240,Cs2g07120,Cs6g02260,Cs7g31240,Cs9g01260,Novel00356,orange1.1t01739,Cs8g17540,Cs3g16610,Cs1g22540,Cs7g16760,Cs2g21150,Cs2g13860,Cs2g07460,Cs4g18430,Cs3g13980,Cs6g05010,Cs9g08850,Cs5g29210,orange1.1t03106,Cs1g14850,Cs1g13910,orange1.1t05643,Cs6g11090,Cs1g05970,Cs7g28110,Cs4g11120,Cs3g12370,Cs7g09010,Cs7g21630,Cs9g12340,orange1.1t00122,Cs7g30720,Cs5g22230,Cs4g11470,Cs4g11560,Cs2g…
GO:0016310	phosphorylation	biological_process	3.767e-22	5.8314e-19	227	1428	1498	20852	Cs1g09160,Cs3g12440,Cs3g24000,Cs6g18080,Cs3g22470,Novel01295,Cs7g09020,Cs6g07030,Cs5g29260,Cs7g31940,Cs8g18960,Cs5g02590,Cs7g20890,Cs6g10000,Cs4g10460,Cs4g11370,Cs8g01090,Cs7g07320,Cs9g14510,Cs1g14920,Cs7g11550,Cs7g26990,Cs1g26480,Cs7g04150,Cs1g23580,Cs7g01300,Cs4g11820,Cs7g20870,Cs1g20490,Cs9g03360,Novel00519,orange1.1t01865,Cs7g25280,orange1.1t04419,Cs1g14910,Cs6g10590,Cs1g23970,Cs6g12050,orang…
GO:0016773	phosphotransferase activity, alcohol group as acceptor	molecular_function	1.5948e-21	1.6165e-18	246	1428	1698	20852	Cs4g15930,Cs8g12880,Cs3g19030,Cs6g18540,Cs4g11520,Cs2g31130,Cs5g06510,Cs3g24860,Cs8g13820,Cs4g18380,Cs3g27820,Cs1g05240,Cs8g17360,Cs5g10410,Cs1g06230,Cs3g25690,Cs1g19910,Cs8g06370,Cs2g12810,orange1.1t04830,Cs1g13880,Cs6g22230,Cs4g11380,Cs2g30930,Cs7g31060,Cs2g22420,Cs4g09330,Cs4g02420,Cs5g23120,Cs2g07110,Cs6g05890,Cs2g02680,Cs8g12370,orange1.1t01548,Cs2g04260,Cs1g05960,Cs3g27450,Cs9g08050,Cs5g113…
GO:0000166	nucleotide binding	molecular_function	2.0884e-21	1.6165e-18	452	1428	3837	20852	Cs5g09020,Cs1g05240,Cs5g29510,Cs9g01410,Cs3g27820,Cs4g18380,Cs3g24860,Cs5g11560,orange1.1t02493,Cs1g11740,Cs4g03510,Cs4g15930,orange1.1t04673,Cs9g08050,orange1.1t01548,Cs2g04260,Cs2g02680,Cs5g21020,Cs9g07790,Cs8g12370,orange1.1t01247,Cs2g07110,Cs2g30580,Cs5g23120,Cs4g02420,Cs3g16700,Cs7g31060,Cs1g10450,Cs1g24520,Cs6g22230,Cs1g13880,Cs2g12810,Cs8g06370,Cs7g22300,Cs4g10930,Cs3g13690,Cs1g13620,Cs2g0…
GO:1901265	nucleoside phosphate binding	molecular_function	2.0884e-21	1.6165e-18	452	1428	3837	20852	Cs1g22350,Cs3g12720,Cs7g31790,Cs5g17930,Cs2g10160,Cs1g20470,orange1.1t03514,Cs3g11770,Cs2g07100,orange1.1t00310,Cs5g22400,Cs4g08100,Cs7g23120,Cs3g03590,Cs5g17900,Cs6g06500,Cs5g20470,Cs8g01470,Cs7g12540,Cs2g07250,Cs7g24870,Novel00912,Cs8g18450,Cs4g10440,Cs2g10110,Cs3g13730,Cs7g21440,Cs1g14880,Cs9g14550,Cs1g01860,Cs6g15290,orange1.1t04568,orange1.1t01795,Cs4g11500,Cs9g14580,Cs6g02700,orange1.1t0353…
GO:0036094	small molecule binding	molecular_function	2.5235e-21	1.6741e-18	458	1428	3921	20852	orange1.1t04969,Cs5g19230,Cs5g19240,Cs6g18380,Cs2g07390,orange1.1t03787,Cs1g05250,Cs4g11410,Cs2g29920,Cs2g01040,Cs8g13960,Cs2g07040,Cs6g16450,Cs4g15880,Cs5g19270,orange1.1t03701,Novel00694,Cs1g26810,orange1.1t04750,Cs4g10330,Cs8g17770,Cs4g10520,Cs5g14580,Cs5g20360,Cs1g24500,Cs3g16350,Cs5g10530,Cs6g18430,Cs1g14280,Cs6g09030,Cs4g06300,orange1.1t04648,Cs5g12930,orange1.1t00392,Cs5g15420,Cs6g06700,Cs…
GO:0032559	adenyl ribonucleotide binding	molecular_function	1.2855e-20	7.4624e-18	389	1428	3134	20852	Cs5g06510,Cs4g11520,Cs2g31130,Cs6g18540,Cs3g19030,Cs5g23380,Cs3g25690,orange1.1t04913,Cs5g10410,Cs8g17360,Novel00329,Cs8g13820,Cs5g19220,Cs4g16710,Cs2g30930,Cs4g09150,Cs4g11380,Cs3g05870,Cs5g18420,orange1.1t04830,Cs1g19910,Cs5g11310,Cs1g10900,Cs1g05960,Cs5g19880,Cs6g01070,Cs4g09330,Cs2g22420,Cs5g17870,orange1.1t03396,orange1.1t04224,orange1.1t01713,Cs9g14490,Cs2g07450,Cs2g25580,Cs2g07440,Cs3g1271…
GO:0030554	adenyl nucleotide binding	molecular_function	1.4835e-20	7.6549e-18	391	1428	3161	20852	orange1.1t02165,Cs2g09400,Cs1g19290,orange1.1t04294,orange1.1t01815,Cs2g12940,Cs4g11530,Cs9g01370,orange1.1t01063,Cs1g02920,Cs2g31120,orange1.1t03781,Cs3g22130,Cs1g25750,Cs7g04160,Cs3g21900,Cs8g07330,orange1.1t05055,Cs3g06480,Cs4g17400,Cs9g08000,Cs3g01280,Cs2g31150,orange1.1t01844,orange1.1t01834,Cs7g19290,Cs6g06700,orange1.1t00392,Cs5g12930,Cs5g15420,orange1.1t04648,Cs6g09030,Cs1g14280,Cs6g18430…
GO:0097367	carbohydrate derivative binding	molecular_function	1.7621e-20	8.1832e-18	408	1428	3369	20852	orange1.1t05139,Cs5g29830,Cs6g07030,orange1.1t04706,orange1.1t04661,Cs3g06500,Cs3g12440,Cs3g24000,Cs1g09160,Cs8g01090,Cs3g12340,Cs6g10000,Cs5g12150,Cs7g31940,Cs3g13710,Cs1g23580,Cs4g09130,Cs3g03740,Cs1g26480,Cs7g11550,orange1.1t04930,Cs9g12380,Cs1g15710,Cs1g14470,Cs4g08080,Cs7g20870,orange1.1t04419,Cs5g28250,Cs5g21900,orange1.1t01865,Cs5g19460,orange1.1t01831,Cs4g16750,Novel00519,Cs7g19800,Cs4g10…
GO:0032553	ribonucleotide binding	molecular_function	2.348e-20	9.913e-18	405	1428	3337	20852	orange1.1t02161,Cs8g12680,Cs8g14710,Cs1g07240,orange1.1t03106,Cs3g12760,Cs2g05395,Cs1g05970,Novel01213,orange1.1t05643,Cs7g28110,orange1.1t00706,Cs3g12370,Cs9g14540,orange1.1t01918,orange1.1t03429,Cs2g07120,Cs7g31240,Cs7g10200,Novel00356,Cs8g17540,Cs2g21150,Cs3g11620,Cs1g20560,orange1.1t02504,Cs5g07570,Novel01278,Cs4g15510,Cs3g22610,Cs3g12850,Cs3g23950,orange1.1t02554,orange1.1t04036,Cs1g11310,Cs…
GO:0016301	kinase activity	molecular_function	5.48e-20	2.1207e-17	251	1428	1785	20852	Cs3g13980,Cs6g05010,Cs6g05330,Cs5g29210,Cs9g08850,orange1.1t03106,Cs1g14850,Cs2g07460,Cs4g18430,Cs4g11120,Cs7g28110,Cs3g12370,Cs1g13910,Cs1g05970,Cs6g11090,orange1.1t05643,Cs7g31240,Cs9g01260,Cs7g10200,Cs8g01240,Cs9g14540,Cs2g07120,Cs6g02260,Cs2g21150,Cs2g13860,orange1.1t01739,Novel00356,Cs8g17540,Cs3g16610,Cs1g22540,Cs7g16760,Cs3g22610,Cs4g15510,Novel00682,Cs6g07370,Cs5g07570,Cs8g18210,orange1.1…
GO:0017076	purine nucleotide binding	molecular_function	1.4215e-19	4.78e-17	402	1428	3337	20852	orange1.1t03534,Cs6g02700,Cs9g14580,Cs4g11500,orange1.1t01795,Cs1g18610,Cs5g19370,Cs6g05250,Cs3g24230,Cs5g33130,Cs5g22460,Cs2g07380,Cs5g08010,Cs1g01180,orange1.1t02169,Novel01263,Cs8g14010,Cs2g29840,orange1.1t00372,Cs3g01320,Cs3g01540,orange1.1t01769,Cs5g19400,Cs1g14830,orange1.1t04289,Cs9g03460,Cs5g22400,orange1.1t00310,Cs2g07100,Cs3g11770,orange1.1t03514,Cs1g20470,Cs3g12720,Cs7g31790,Cs1g22350,…
GO:0001883	purine nucleoside binding	molecular_function	1.6503e-19	4.78e-17	399	1428	3304	20852	orange1.1t03347,Novel00110,Cs5g22170,Cs8g16030,Cs1g14893,Novel00355,Cs9g12450,Cs4g11450,Cs6g08070,Cs7g18240,Cs5g22210,orange1.1t00537,Cs6g10590,Cs6g12050,Cs7g16030,Cs1g14910,Cs3g11050,orange1.1t02751,Cs1g15050,Cs2g30590,Novel00519,Cs7g19800,Cs4g10200,orange1.1t04419,Cs5g28250,orange1.1t01865,Cs5g19460,orange1.1t01831,Cs4g16750,Cs1g15710,Cs1g14470,Cs4g08080,Cs7g20870,orange1.1t04930,Cs9g12380,Cs3g…
GO:0032549	ribonucleoside binding	molecular_function	1.6503e-19	4.78e-17	399	1428	3304	20852	Cs4g10200,Novel00519,Cs7g19800,Cs5g19460,orange1.1t01865,orange1.1t01831,Cs4g16750,orange1.1t04419,Cs5g28250,Cs7g16030,Cs1g14910,Cs6g10590,Cs6g12050,Cs2g30590,orange1.1t02751,Cs3g11050,Cs1g15050,Cs8g16030,Cs9g12450,Novel00355,Cs1g14893,Cs7g18240,orange1.1t00537,Cs5g22210,Cs6g08070,Cs4g11450,Novel00110,orange1.1t03347,Cs5g22170,Cs1g09160,Cs3g24000,Cs3g12440,orange1.1t04661,Cs3g06500,Cs5g29830,oran…
GO:0032550	purine ribonucleoside binding	molecular_function	1.6503e-19	4.78e-17	399	1428	3304	20852	Cs6g06700,orange1.1t00392,Cs5g15420,Cs5g12930,orange1.1t04648,Cs8g07330,Cs3g21900,orange1.1t05055,Cs7g04160,Cs1g25750,Cs3g06480,Cs4g17400,Cs3g01280,Cs9g08000,orange1.1t01844,Cs7g19290,orange1.1t01834,Cs2g31150,Cs2g12940,Cs2g31120,orange1.1t03781,Cs4g11530,Cs9g01370,orange1.1t01063,Cs1g02920,Cs3g22130,orange1.1t02165,Cs2g09400,Cs1g19290,orange1.1t01815,orange1.1t04294,Cs2g17490,Cs8g13960,Cs2g07040…
GO:0032555	purine ribonucleotide binding	molecular_function	1.7498e-19	4.78e-17	399	1428	3305	20852	Cs6g13590,Cs5g22230,Cs7g09010,Cs8g05000,orange1.1t04036,Cs1g11310,Cs7g15290,Cs3g12850,Cs3g23950,orange1.1t02554,Cs3g22610,Cs4g15510,orange1.1t02504,Cs5g07570,Novel01278,Cs2g21150,Cs1g20560,Cs3g11620,Novel00356,Cs8g17540,Cs7g31240,Cs7g10200,Cs9g14540,orange1.1t01918,Cs2g07120,orange1.1t03429,Cs7g28110,orange1.1t00706,Cs3g12370,Cs3g12760,Novel01213,Cs2g05395,Cs1g05970,orange1.1t05643,orange1.1t0310…
GO:0001882	nucleoside binding	molecular_function	1.931e-19	4.9819e-17	399	1428	3308	20852	orange1.1t03106,Cs1g07240,Cs8g14710,orange1.1t02161,Cs8g12680,Cs3g12370,Cs7g28110,orange1.1t00706,Cs1g05970,Cs2g05395,Novel01213,orange1.1t05643,Cs3g12760,Cs7g10200,Cs7g31240,Cs2g07120,orange1.1t03429,orange1.1t01918,Cs9g14540,Cs1g20560,Cs3g11620,Cs2g21150,Cs8g17540,Novel00356,Cs3g22610,Cs4g15510,Novel01278,Cs5g07570,orange1.1t02504,Cs7g15290,Cs1g11310,orange1.1t04036,orange1.1t02554,Cs3g23950,Cs…
GO:0006464	cellular protein modification process	biological_process	8.9893e-19	2.0873e-16	258	1428	1922	20852	Cs4g07400,Cs2g01590,Cs8g17530,Cs6g20930,Cs1g09170,Cs9g06390,Cs2g21960,Cs6g05770,Cs2g07450,Cs2g07440,Cs9g14490,orange1.1t04224,Cs2g22470,orange1.1t03292,Cs5g08290,Cs6g10250,orange1.1t02123,Cs3g26410,Cs8g13820,Cs3g25690,Cs8g17360,Cs5g10410,Cs6g13640,Cs6g18540,Cs3g19030,Cs5g06510,Cs4g11520,Cs2g31130,Cs4g09330,Cs2g22420,Cs6g01070,Cs6g09780,Cs5g11310,Cs1g08270,Cs1g05960,Cs1g19910,Cs4g11380,Cs2g07460,C…
GO:0036211	protein modification process	biological_process	8.9893e-19	2.0873e-16	258	1428	1922	20852	orange1.1t03347,Cs5g22170,Cs4g13420,Cs7g16720,Novel00355,Cs9g12450,Cs1g14893,Cs6g08070,Cs4g11450,Cs7g18240,Cs5g22210,Cs6g12050,Cs4g18740,Cs6g10590,Cs1g14910,Cs1g15050,Cs6g06840,Novel00519,Cs9g18600,orange1.1t04419,orange1.1t01865,Cs7g20870,Cs7g11550,Cs1g26480,Cs3g13710,Cs1g23580,Cs6g10000,Cs7g31940,Cs8g01090,Cs3g24000,Cs3g12440,Cs7g09590,Cs1g09160,Cs6g07030,orange1.1t05505,Cs2g31120,orange1.1t037…
GO:0043168	anion binding	molecular_function	2.2059e-18	4.8782e-16	436	1428	3809	20852	Cs9g17370,Cs1g13910,Cs6g11090,Cs4g11120,orange1.1t04084,Cs2g07460,Cs4g18430,orange1.1t02179,Cs3g13980,Cs5g08000,Cs6g05010,Cs2g14810,Cs5g29210,Cs1g14850,Cs2g09570,Cs6g01080,orange1.1t01739,Cs3g16610,Cs1g22540,Cs7g16760,Cs2g13860,Cs8g01240,Cs9g14790,orange1.1t03729,Cs6g02260,Cs9g01260,Cs3g23500,Cs1g13070,Cs1g13720,Cs9g15620,Cs2g15630,Cs3g11720,Cs3g12460,Cs6g07370,Cs8g18210,Novel00682,Cs4g11470,Cs2g…
GO:0005524	ATP binding	molecular_function	1.1163e-17	2.3564e-15	354	1428	2896	20852	Cs7g25280,Cs2g30380,Cs5g08140,Cs8g09010,Novel00203,orange1.1t03411,orange1.1t04406,Cs1g23970,Cs2g28790,Cs6g02710,Cs2g10550,Cs1g13410,orange1.1t03879,Cs5g07700,Cs6g18080,Cs3g22470,Novel01295,Cs7g09020,Cs5g29260,Cs3g16540,Cs9g14510,Cs7g07320,Cs1g14920,orange1.1t04573,Cs8g20760,Cs2g27460,Cs4g11370,Cs4g10460,Cs7g20890,Cs8g18960,Cs5g02590,orange1.1t02159,Cs9g08490,Cs6g20470,Cs7g01300,Cs3g27400,Cs7g041…
GO:0006796	phosphate-containing compound metabolic process	biological_process	1.1862e-17	2.395e-15	263	1428	2036	20852	Cs5g06510,Cs2g31130,Cs4g11520,Cs3g19030,Cs6g18540,Cs3g25690,Cs8g17360,Cs5g10410,Cs8g13820,Cs4g11380,Cs1g19910,orange1.1t04830,Cs5g11310,Cs1g05960,Cs1g08270,Cs2g22420,Cs4g09330,Cs9g14490,orange1.1t04224,Cs2g07450,Cs2g07440,Cs6g05770,Cs2g01590,Cs8g17530,Cs6g20930,Cs4g07400,Cs3g14390,Cs9g06390,Cs1g09170,Cs3g26410,orange1.1t02123,Cs6g10250,Cs6g05990,Cs2g22470,Cs5g08290,Cs9g15620,Cs3g27760,Cs3g12460,C…
GO:0006793	phosphorus metabolic process	biological_process	1.6991e-17	3.2877e-15	263	1428	2043	20852	Cs4g11470,orange1.1t03348,Cs2g18230,Cs4g11560,Cs7g22750,Cs7g21630,orange1.1t00122,Cs7g30720,orange1.1t02132,Cs9g12340,Cs3g23500,Cs2g15630,Cs3g11720,Cs3g12460,Cs3g27760,Cs9g15620,Cs8g18210,Cs6g07370,Cs7g02400,Novel00682,Cs7g16760,Cs1g22540,orange1.1t01739,Cs3g16610,Cs2g13860,Cs8g01160,Cs6g02260,Cs8g01240,Cs9g01260,Cs6g11090,Cs1g13910,Cs4g11120,Cs7g22730,Cs4g18430,Cs2g07460,Cs5g29210,Cs1g14850,Cs3g…
GO:0035639	purine ribonucleoside triphosphate binding	molecular_function	1.5411e-16	2.8627e-14	364	1428	3070	20852	Cs9g13300,Cs4g10810,Cs3g26410,orange1.1t01802,Cs5g08290,Cs2g22470,Cs7g06670,Cs6g10250,orange1.1t02123,Cs2g25580,Cs2g07440,Cs2g07450,orange1.1t03396,orange1.1t04224,orange1.1t01713,Cs9g14490,Cs1g09170,Cs7g10300,orange1.1t01840,Cs9g10480,Cs9g06390,Cs4g07400,Cs6g20930,Cs8g17530,Cs2g01590,Cs3g12710,orange1.1t03640,Cs7g21860,Cs6g05770,orange1.1t04830,Cs1g19910,Cs1g02800,Cs5g18420,Cs2g30930,Cs4g09150,C…
GO:0043412	macromolecule modification	biological_process	8.7264e-16	1.5587e-13	270	1428	2161	20852	Cs5g08850,Cs6g06700,orange1.1t00392,Cs5g12930,Cs5g15420,orange1.1t04648,Cs3g21900,Cs7g04160,orange1.1t05055,Cs1g25750,Cs4g17400,Cs9g08000,Cs7g19290,Cs2g31150,Cs3g21130,Cs2g12940,Cs2g02480,orange1.1t03781,Cs2g31120,Cs9g01370,Cs4g11530,Cs1g02920,orange1.1t01063,Cs3g22130,Cs2g09400,Cs1g19290,Cs8g13960,Cs6g16450,Cs1g05250,orange1.1t03787,Cs2g01040,Cs2g29920,Cs4g11410,Cs2g07390,Cs6g18380,Cs4g10330,ora…
GO:0016772	transferase activity, transferring phosphorus-containing groups	molecular_function	3.6934e-15	6.3526e-13	283	1428	2341	20852	Cs7g31060,Cs6g22230,Cs2g12810,Cs8g06370,Cs1g13880,Cs9g08050,Cs3g27450,Cs2g02680,Cs8g12370,Cs2g04260,orange1.1t01548,Cs2g07110,Cs4g02420,Cs5g23120,Cs3g24860,Cs4g15930,Cs1g06230,Cs2g12640,Cs1g05240,Cs4g18380,Cs3g27820,Cs7g29040,Cs6g19830,Cs6g09730,Cs2g07650,Cs1g13620,Cs7g12500,Cs6g15300,Cs1g11240,Cs7g22300,Cs5g22230,Cs9g18120,Cs7g09010,orange1.1t04036,Cs7g26650,Cs1g11310,orange1.1t02554,Cs4g15510,C…
GO:0043167	ion binding	molecular_function	5.5859e-13	9.2647e-11	614	1428	6526	20852	Cs1g05960,Cs4g09330,Cs2g22420,Cs5g17870,orange1.1t01955,Cs4g11380,Cs5g19220,Cs4g16710,Cs1g19910,Cs3g05870,Cs5g10410,Cs8g17360,Cs3g25690,Cs5g23380,Cs8g13820,Novel00329,Cs4g11520,Cs7g18530,Cs2g31130,Cs7g09640,Cs5g06510,Cs2g21000,Cs9g19150,orange1.1t02123,orange1.1t01802,Cs8g14120,Cs2g22470,Cs4g10810,orange1.1t04767,orange1.1t03614,Cs1g02750,Cs2g06770,orange1.1t03640,orange1.1t01664,orange1.1t01840,…
GO:0016740	transferase activity	molecular_function	8.8556e-13	1.4181e-10	429	1428	4274	20852	Cs8g14010,Cs2g29840,Novel01263,Cs1g14830,orange1.1t01769,Cs4g02450,Cs9g14580,Cs6g02700,Cs2g06780,Cs4g11500,Cs5g19370,Cs6g05250,Novel00930,Cs4g03060,Cs2g07380,Cs8g20750,Cs3g24230,Cs2g22720,Cs7g06080,Cs4g10440,Cs3g13730,orange1.1t04937,Cs1g14880,Cs7g21440,Cs7g01400,Cs3g04670,Cs4g02810,Cs3g17860,orange1.1t03149,Cs9g14550,Cs6g15290,Cs3g11770,Cs5g23240,Cs2g07100,orange1.1t00310,Cs7g31790,Cs1g20470,Cs6…
GO:0009856	pollination	biological_process	4.6922e-10	6.8096e-08	27	1428	80	20852	Cs2g07110,Cs2g22470,orange1.1t01614,Cs2g22420,Cs6g07030,Cs1g05960,Cs4g11440,Cs4g11470,Cs4g11370,Cs4g11560,Cs1g05250,Cs4g11380,Cs4g11410,Cs4g11500,Cs6g05770,Cs2g07100,Cs3g22610,Cs1g05240,Cs4g11450,orange1.1t03781,Cs4g11530,Cs4g11820,orange1.1t01063,Cs6g11090,Cs1g05970,Cs4g11120,Cs4g11520
DEG GO enrichment up in G66 vs G11
GO_accession	Description	Term_type	Over_represented_pValue	Corrected_pValue	DEG_item	DEG_list	Bg_item	Bg_list	Gene_names
GO:0046914	transition metal ion binding	molecular_function	1.634e-06	0.0022709	105	691	1985	20852	Cs6g21770,Cs7g05640,Cs2g06250,Cs9g06790,Cs2g11550,Cs3g19700,Novel00940,Cs1g10610,Cs2g16170,Cs2g12490,Cs7g08350,Cs4g15340,Cs3g11440,Cs6g16730,Cs4g18350,Cs8g20100,Cs5g31070,Cs8g08720,Cs7g11890,Cs6g19280,Cs5g07400,Cs7g29880,Cs3g19060,Cs1g14210,Novel00526,Cs6g03770,Cs9g02700,orange1.1t01910,Cs2g28060,orange1.1t01006,orange1.1t01583,Cs5g04780,Cs4g10710,Cs7g26690,Cs7g09990,Cs2g13390,Cs3g06370,Cs5g27180…
GO:0000152	nuclear ubiquitin ligase complex	cellular_component	1.956e-06	0.0022709	22	691	209	20852	Cs6g09980,Cs6g03770,Cs2g06115,orange1.1t00397,Novel00526,Cs7g30840,orange1.1t01006,Cs7g31700,Cs4g15340,Cs7g08350,orange1.1t01521,Cs5g26280,Cs8g20100,Cs2g13390,Cs5g28340,Cs7g29810,Cs2g11550,Cs2g06250,Cs1g02890,Cs4g02620,Cs1g05090,orange1.1t00298
GO:0005680	anaphase-promoting complex	cellular_component	1.956e-06	0.0022709	22	691	209	20852	Cs7g31700,orange1.1t01006,Cs6g03770,Cs6g09980,Novel00526,Cs2g06115,orange1.1t00397,Cs7g30840,orange1.1t00298,Cs7g29810,Cs2g06250,Cs2g11550,Cs1g02890,Cs4g02620,Cs1g05090,Cs2g13390,Cs8g20100,Cs5g28340,Cs4g15340,Cs7g08350,orange1.1t01521,Cs5g26280
GO:0031461	cullin-RING ubiquitin ligase complex	cellular_component	1.956e-06	0.0022709	22	691	209	20852	Cs4g15340,Cs7g08350,orange1.1t01521,Cs5g26280,Cs2g13390,Cs8g20100,Cs5g28340,Cs7g29810,Cs2g06250,Cs2g11550,Cs4g02620,Cs1g02890,Cs1g05090,orange1.1t00298,Cs6g03770,Cs6g09980,Cs2g06115,Novel00526,orange1.1t00397,Cs7g30840,orange1.1t01006,Cs7g31700
GO:0000151	ubiquitin ligase complex	cellular_component	2.9496e-06	0.0027395	22	691	214	20852	Cs4g15340,Cs7g08350,orange1.1t01521,Cs5g26280,Cs8g20100,Cs2g13390,Cs5g28340,Cs7g29810,Cs2g06250,Cs2g11550,Cs4g02620,Cs1g02890,Cs1g05090,orange1.1t00298,Cs6g09980,Cs6g03770,Novel00526,Cs2g06115,orange1.1t00397,Cs7g30840,orange1.1t01006,Cs7g31700
GO:1990234	transferase complex	cellular_component	2.3218e-05	0.017971	31	691	410	20852	Cs5g28340,Cs8g20100,Cs2g13390,orange1.1t01521,Cs5g26280,Cs7g08350,Novel00344,Cs4g15340,orange1.1t00562,orange1.1t00298,Cs7g28600,Cs1g05090,Cs4g02620,Cs1g02890,orange1.1t03173,Cs2g11550,Cs2g06250,Cs7g29810,orange1.1t01006,Cs7g30840,Cs2g06115,orange1.1t00397,Novel00526,orange1.1t02243,Cs6g09980,Cs5g27890,Cs6g03770,Cs7g05600,Cs8g11020,Cs7g31700,orange1.1t01850
GO:0004842	ubiquitin-protein transferase activity	molecular_function	7.8572e-05	0.045611	24	691	294	20852	Cs6g03770,Cs6g09980,Novel00526,Cs2g06115,orange1.1t00397,Cs7g30840,orange1.1t01006,Cs1g09300,Cs7g31700,Cs4g15340,Cs7g08350,orange1.1t01521,Cs5g26280,Cs2g13390,Cs8g20100,Cs5g28340,Cs5g25840,Cs7g29810,Cs2g06250,Cs2g11550,Cs1g02890,Cs4g02620,Cs1g05090,orange1.1t00298
GO:0019787	ubiquitin-like protein transferase activity	molecular_function	7.8572e-05	0.045611	24	691	294	20852	Cs7g31700,Cs1g09300,orange1.1t01006,Cs7g30840,Novel00526,Cs2g06115,orange1.1t00397,Cs6g09980,Cs6g03770,orange1.1t00298,Cs1g05090,Cs4g02620,Cs1g02890,Cs2g11550,Cs2g06250,Cs7g29810,Cs5g28340,Cs5g25840,Cs2g13390,Cs8g20100,orange1.1t01521,Cs5g26280,Cs7g08350,Cs4g15340
GO:0004866	endopeptidase inhibitor activity	molecular_function	0.00021916	0.10178	9	691	75	20852	Novel00611,Novel00456,Cs5g13860,Cs5g13890,Cs6g16650,Cs2g16250,Cs5g13930,orange1.1t05560,Cs5g13960
GO:0061135	endopeptidase regulator activity	molecular_function	0.00021916	0.10178	9	691	75	20852	Novel00456,Novel00611,Cs5g13860,Cs5g13890,orange1.1t05560,Cs5g13960,Cs6g16650,Cs2g16250,Cs5g13930
GO:0043169	cation binding	molecular_function	0.00026204	0.11063	137	691	3082	20852	Cs1g10610,Cs4g15340,Cs3g11440,Cs7g05640,Cs2g06250,Cs7g12960,Cs2g11550,Cs9g06790,Cs5g11490,Cs3g19700,Cs3g20300,Cs6g03770,Cs9g02700,Cs7g03580,orange1.1t01910,Cs4g05510,Cs7g06660,Cs8g08720,Cs7g11890,Cs7g18470,Cs5g07400,Cs7g29880,Cs6g19280,Cs4g10710,Cs7g28600,orange1.1t01583,Cs9g06750,Cs7g22450,Cs4g14080,Cs5g22660,orange1.1t01850,Cs4g07100,Cs5g09670,Cs5g28340,Cs4g08900,Cs1g02900,Cs3g20490,Cs5g33730,C…
GO:0046872	metal ion binding	molecular_function	0.00035358	0.13684	135	691	3051	20852	Novel00611,Cs4g13160,Cs6g10140,Cs9g07140,Cs4g03720,Cs7g30840,Cs7g25620,Cs7g09900,Cs7g10040,Cs8g15510,orange1.1t03383,Cs2g29430,Cs1g11190,orange1.1t01521,Cs5g26280,Cs1g04220,Cs5g12160,Cs7g29920,orange1.1t04983,Cs7g11300,Cs7g29910,Cs1g03820,Cs5g01500,orange1.1t00397,Cs2g06115,Cs1g09300,Cs7g27040,Cs3g20040,orange1.1t01366,Cs5g06390,Novel00620,orange1.1t01367,Cs2g21940,Cs7g29810,Novel00157,Cs1g05090,…
GO:0030414	peptidase inhibitor activity	molecular_function	0.00057132	0.18729	9	691	83	20852	Novel00611,Novel00456,Cs5g13890,Cs5g13860,Cs6g16650,Cs2g16250,Cs5g13930,orange1.1t05560,Cs5g13960
GO:0061134	peptidase regulator activity	molecular_function	0.00057132	0.18729	9	691	83	20852	Cs5g13890,Cs5g13860,Novel00456,Novel00611,Cs5g13960,orange1.1t05560,Cs5g13930,Cs2g16250,Cs6g16650
GO:0008270	zinc ion binding	molecular_function	0.00060495	0.18729	70	691	1399	20852	Cs5g27180,orange1.1t00399,Cs4g18630,Novel00284,Cs4g14080,Cs5g04780,orange1.1t01583,Cs7g26690,Cs2g13390,Cs7g09990,Cs8g08720,Cs6g19280,Cs5g07400,Cs6g03770,Novel00526,Cs2g28060,orange1.1t01006,Cs9g02700,Cs2g06250,Cs7g05640,Cs2g11550,Cs6g21770,Cs7g08350,Cs4g15340,Cs2g16170,Cs1g10610,Cs2g12490,Cs8g20100,Cs4g18350,Cs5g31070,Cs1g09300,Cs5g27890,Cs2g08340,Cs6g09980,Cs7g06840,orange1.1t00397,Cs9g07160,Cs2…
GO:0007009	plasma membrane organization	biological_process	0.0012368	0.2881	5	691	25	20852	orange1.1t03454,Cs2g26340,Cs7g30860,orange1.1t02774,Cs5g06860
GO:0010277	chlorophyllide a oxygenase [overall] activity	molecular_function	0.0012845	0.2881	3	691	7	20852	Cs9g02990,Cs3g19690,Cs7g06690
GO:0016491	oxidoreductase activity	molecular_function	0.0013246	0.2881	97	691	2127	20852	Cs7g27040,Cs9g17670,Cs5g06390,orange1.1t00329,Cs3g19690,Cs7g15460,Cs5g32580,Cs9g02990,Cs2g21940,Cs3g19450,Cs1g03840,Cs1g08890,orange1.1t04983,Cs9g07630,Cs7g29910,Cs5g01500,Cs1g03820,Cs4g07380,Cs9g16890,Cs7g11300,Cs6g16650,Cs5g06580,Cs7g10680,Cs5g06040,Cs1g04220,Cs2g05740,Cs5g13930,orange1.1t02043,orange1.1t03304,Cs5g32420,Cs7g29900,Cs3g26600,Cs1g13840,Cs7g25730,orange1.1t00320,Cs3g20490,Cs8g03230…
GO:0042908	xenobiotic transport	biological_process	0.0013648	0.2881	2	691	2	20852	Cs4g20170,Cs1g13600
GO:0042910	xenobiotic transporter activity	molecular_function	0.0013648	0.2881	2	691	2	20852	Cs4g20170,Cs1g13600
GO:0042919	benzoate transport	biological_process	0.0013648	0.2881	2	691	2	20852	Cs1g13600,Cs4g20170
GO:0042925	benzoate transporter activity	molecular_function	0.0013648	0.2881	2	691	2	20852	Cs1g13600,Cs4g20170
GO:0005506	iron ion binding	molecular_function	0.0015297	0.30326	28	691	444	20852	Cs7g11890,Cs7g10680,Cs3g06370,Cs6g16650,Cs7g29880,Cs4g07380,Cs7g11300,Cs1g14210,Cs7g29910,Cs1g03820,Cs5g18700,Cs5g01500,Cs3g23010,orange1.1t04983,Cs8g05940,Cs9g07630,Cs4g03720,orange1.1t01910,Cs5g12160,Cs7g29920,Cs7g29900,Cs7g15460,Cs1g04220,Cs5g06390,Cs4g10710,Cs7g27040,Cs6g16730,Cs3g11440
GO:0009725	response to hormone	biological_process	0.0015901	0.30326	9	691	98	20852	orange1.1t00546,Cs6g11800,Cs5g09290,Cs8g08080,Cs1g19180,Novel00334,Cs7g25670,Novel00835,Cs8g08010
GO:0004857	enzyme inhibitor activity	molecular_function	0.0016325	0.30326	15	691	208	20852	Cs5g13930,Cs2g16250,Cs2g17070,orange1.1t03197,Cs6g16650,Cs6g08190,Cs5g13960,Cs7g07940,orange1.1t05560,Cs5g13890,Cs5g13860,Novel00456,Novel00611,Cs7g20280,Cs5g09360
GO:0048037	cofactor binding	molecular_function	0.0017661	0.31545	41	691	739	20852	Cs5g32420,orange1.1t05122,Cs8g03230,orange1.1t00320,Cs3g20490,Cs9g09790,Cs5g06150,Cs9g06790,Cs7g12960,Cs7g15030,Cs5g09790,Cs5g10630,Cs2g09650,Cs5g09480,Cs5g16440,Cs6g20060,Cs5g05450,orange1.1t01744,Cs9g09800,Cs2g23850,Cs1g22290,Cs3g15750,Cs1g20690,Cs5g18590,Cs5g05920,orange1.1t04497,Novel00595,Cs3g06820,Cs8g19120,Cs9g17670,Cs5g26540,Cs1g20710,Cs8g12640,Cs2g26340,Cs1g06860,Cs1g21110,Cs9g06750,Cs1g…
GO:0055114	oxidation-reduction process	biological_process	0.0018508	0.31835	94	691	2067	20852	Cs2g21940,Cs9g02990,Cs5g15880,Cs3g11310,Cs7g15460,Cs3g19690,Cs5g06390,Cs7g27040,Cs7g10680,Cs5g06580,Cs6g16650,Cs9g16890,Cs7g11300,Cs4g07380,Cs5g01500,Cs1g03820,Cs7g08640,Cs7g29910,Cs9g07630,orange1.1t04983,Cs1g08890,Cs1g03840,Cs5g12160,Cs8g03230,Cs7g29920,Cs7g25730,Cs1g13840,orange1.1t00320,Cs3g26600,Cs5g32420,orange1.1t03304,Cs7g29900,Cs5g13930,orange1.1t02043,Cs2g05740,Cs1g04220,Cs5g06050,Cs5g0…
GO:0009733	response to auxin	biological_process	0.0022429	0.35845	6	691	58	20852	Cs1g19180,Cs8g08080,orange1.1t00546,Cs8g08010,Cs5g09290,Novel00835
GO:0009719	response to endogenous stimulus	biological_process	0.0022796	0.35845	9	691	102	20852	Cs8g08080,Cs1g19180,Cs7g25670,Novel00334,Novel00835,Cs8g08010,orange1.1t00546,Cs6g11800,Cs5g09290
GO:0031984	organelle subcompartment	cellular_component	0.0023928	0.35845	4	691	18	20852	orange1.1t03454,Cs2g26340,Cs2g09160,Cs5g06860
DEG GO enrichment down in G55 vs G11
GO_accession	Description	Term_type	Over_represented_pValue	Corrected_pValue	DEG_item	DEG_list	Bg_item	Bg_list	Gene_names
GO:0016762	xyloglucan:xyloglucosyl transferase activity	molecular_function	7.7813e-12	1.806e-08	8	138	34	20676	Cs4g03210,Cs4g03050,Cs4g03140,Cs4g03130,Cs4g03060,orange1.1t02385,Cs4g03200,Cs4g03220
GO:0048046	apoplast	cellular_component	7.7813e-12	1.806e-08	8	138	34	20676	Cs4g03130,Cs4g03140,Cs4g03050,Cs4g03210,Cs4g03220,Cs4g03200,orange1.1t02385,Cs4g03060
GO:0006073	cellular glucan metabolic process	biological_process	3.5737e-10	4.1473e-07	11	138	106	20676	Cs4g03050,Cs5g25090,Cs4g03140,Cs4g03130,Cs9g08730,Cs4g03210,orange1.1t02385,Cs4g03200,Cs4g03220,Cs4g03060,Cs3g09000
GO:0044042	glucan metabolic process	biological_process	3.5737e-10	4.1473e-07	11	138	106	20676	Cs4g03060,Cs3g09000,orange1.1t02385,Cs4g03200,Cs4g03220,Cs9g08730,Cs4g03210,Cs4g03050,Cs5g25090,Cs4g03140,Cs4g03130
GO:0044262	cellular carbohydrate metabolic process	biological_process	1.2245e-09	1.1368e-06	13	138	185	20676	Cs9g08730,Cs4g03210,Cs4g03140,Cs5g25090,Cs4g03130,Cs4g03050,Cs3g09000,Cs6g15930,Cs4g03060,Cs4g03220,Cs5g05200,orange1.1t02385,Cs4g03200
GO:0044264	cellular polysaccharide metabolic process	biological_process	1.7679e-09	1.3678e-06	11	138	122	20676	Cs4g03060,Cs3g09000,Cs4g03200,orange1.1t02385,Cs4g03220,Cs4g03210,Cs9g08730,Cs4g03050,Cs4g03130,Cs4g03140,Cs5g25090
GO:0005976	polysaccharide metabolic process	biological_process	2.2224e-09	1.4737e-06	12	138	158	20676	Cs4g03140,Cs5g25090,Cs4g03130,Cs3g03420,Cs4g03050,Cs9g08730,Cs4g03210,Cs4g03220,orange1.1t02385,Cs4g03200,Cs3g09000,Cs4g03060
GO:0005618	cell wall	cellular_component	3.8275e-07	0.00022209	8	138	105	20676	Cs4g03210,Cs4g03050,Cs4g03130,Cs4g03140,Cs4g03060,Cs4g03200,orange1.1t02385,Cs4g03220
GO:0030312	external encapsulating structure	cellular_component	7.4597e-06	0.0038475	8	138	155	20676	Cs4g03210,Cs4g03140,Cs4g03130,Cs4g03050,Cs4g03060,Cs4g03220,orange1.1t02385,Cs4g03200
GO:0016758	transferase activity, transferring hexosyl groups	molecular_function	3.0046e-05	0.013947	13	138	449	20676	Cs4g03220,Cs4g03200,orange1.1t02385,Cs6g15930,Cs7g03750,Cs3g09000,Cs4g03060,Cs4g03130,Cs5g25090,Cs4g03140,Cs4g03050,Cs4g03210,Cs9g08730
GO:0004674	protein serine/threonine kinase activity	molecular_function	0.00010614	0.04479	8	138	188	20676	Cs2g07460,Cs4g11560,Cs1g05970,Cs1g02690,Cs3g12460,Cs3g12370,Cs4g11380,Cs3g24230
GO:0016757	transferase activity, transferring glycosyl groups	molecular_function	0.00048873	0.18906	13	138	593	20676	Cs4g03060,Cs7g03750,Cs6g15930,Cs3g09000,orange1.1t02385,Cs4g03200,Cs4g03220,Cs9g08730,Cs4g03210,Cs4g03050,Cs5g25090,Cs4g03140,Cs4g03130
GO:0006468	protein phosphorylation	biological_process	0.0011718	0.39152	22	138	1361	20676	Cs3g24000,Cs4g18380,Cs6g18540,Cs7g04150,Cs3g12460,orange1.1t04036,Cs4g11560,Cs6g07370,Cs1g05970,Cs5g22210,Cs2g28790,Cs5g07570,Cs2g12810,Cs7g28110,Cs3g24230,Cs5g29210,Cs3g12370,Cs4g11380,Cs8g18210,Cs2g07460,Cs6g18430,Cs1g14920
GO:0004672	protein kinase activity	molecular_function	0.0011996	0.39152	23	138	1453	20676	Cs8g18210,Cs1g14920,Cs2g07460,Cs6g18430,Cs7g28110,Cs3g24230,Cs5g29210,Cs3g12370,Cs4g11380,Cs1g02690,Cs5g22210,Cs2g28790,orange1.1t04036,Cs4g11560,Cs6g07370,Cs1g05970,Cs5g07570,Cs2g12810,Cs6g18540,Cs3g24000,Cs4g18380,Cs7g04150,Cs3g12460
GO:0004553	hydrolase activity, hydrolyzing O-glycosyl compounds	molecular_function	0.0012651	0.39152	11	138	542	20676	Cs4g03060,orange1.1t02385,Cs4g03200,Cs4g03220,Cs4g03210,Cs9g02720,Cs4g03050,Cs3g03420,Cs4g06600,Cs4g03140,Cs4g03130
GO:0005975	carbohydrate metabolic process	biological_process	0.0015529	0.45053	17	138	1041	20676	Cs4g06600,orange1.1t02385,Cs4g03200,Cs3g09000,Cs6g15930,Cs4g03060,Cs4g03140,Cs5g25090,Cs4g03130,Cs9g02720,Cs4g03050,Cs3g03420,Cs9g08730,Cs4g03210,Cs4g03220,Cs5g05200,Cs7g03750
GO:0016798	hydrolase activity, acting on glycosyl bonds	molecular_function	0.0019296	0.5269	11	138	573	20676	Cs4g03210,Cs9g02720,Cs4g03050,Cs3g03420,Cs4g06600,Cs4g03140,Cs4g03130,Cs4g03060,orange1.1t02385,Cs4g03200,Cs4g03220
GO:0016759	cellulose synthase activity	molecular_function	0.0031912	0.74952	3	138	36	20676	Cs3g09000,Cs9g08730,Cs5g25090
GO:0016760	cellulose synthase (UDP-forming) activity	molecular_function	0.0031912	0.74952	3	138	36	20676	Cs9g08730,Cs3g09000,Cs5g25090
GO:0016310	phosphorylation	biological_process	0.0032293	0.74952	22	138	1480	20676	Cs1g05970,Cs6g07370,Cs4g11560,orange1.1t04036,Cs2g28790,Cs5g22210,Cs2g12810,Cs5g07570,Cs4g18380,Cs3g24000,Cs6g18540,Cs3g12460,Cs7g04150,Cs8g18210,Cs2g07460,Cs6g18430,Cs1g14920,Cs3g24230,Cs7g28110,Cs3g12370,Cs4g11380,Cs5g29210
GO:0035251	UDP-glucosyltransferase activity	molecular_function	0.0037077	0.81958	4	138	71	20676	Cs9g08730,Cs3g09000,Cs6g15930,Cs5g25090
GO:0005576	extracellular region	cellular_component	0.0039937	0.82133	12	138	732	20676	orange1.1t02385,Cs4g03200,Cs4g03220,Cs4g03060,orange1.1t01967,Cs3g02500,Cs4g03050,Cs4g03140,Cs7g06920,Cs4g03130,Cs5g30610,Cs4g03210
GO:0019054	modulation by virus of host process	biological_process	0.0042464	0.82133	2	138	14	20676	Cs5g05200,Cs4g18270
GO:0044068	modulation by symbiont of host cellular process	biological_process	0.0042464	0.82133	2	138	14	20676	Cs5g05200,Cs4g18270
GO:0008150	biological_process	biological_process	0.0048595	0.85289	115	138	14850	20676	Cs1g05970,Cs4g12030,Cs5g22210,Cs4g06600,Cs3g09000,Cs7g05460,Cs5g02760,Cs3g12460,Cs1g20530,orange1.1t02385,Cs3g25510,Cs9g08730,Cs5g23380,Cs8g18210,Cs7g16870,Cs9g18180,Cs3g23850,Cs3g03420,Cs7g29760,orange1.1t01815,Cs4g20130,Cs5g10870,Cs4g06340,Cs4g03220,Cs1g02690,Cs2g10160,Cs4g11380,Cs5g05200,Cs6g07370,Cs2g12810,Cs3g07440,Cs4g01630,Cs7g26640,Cs7g13290,Cs4g03200,Cs2g18910,Cs7g09640,Cs8g20410,orange1…
GO:0046527	glucosyltransferase activity	molecular_function	0.0049354	0.85289	4	138	78	20676	Cs5g25090,Cs9g08730,Cs3g09000,Cs6g15930
GO:0030244	cellulose biosynthetic process	biological_process	0.0049608	0.85289	3	138	44	20676	Cs5g25090,Cs9g08730,Cs3g09000
GO:0019911	structural constituent of myelin sheath	molecular_function	0.0057407	0.95173	1	138	1	20676	Cs3g18050
GO:0030243	cellulose metabolic process	biological_process	0.0061195	0.96722	3	138	48	20676	Cs5g25090,Cs3g09000,Cs9g08730
GO:0006464	cellular protein modification process	biological_process	0.0066262	0.96722	25	138	1902	20676	Cs2g28790,Cs5g22210,Cs6g07370,Cs1g05970,Cs4g11560,orange1.1t04036,Cs2g12810,Cs5g07570,Cs6g18540,Cs4g18380,Cs3g24000,Cs3g12460,Cs7g04150,Cs9g07980,Cs8g18210,Cs1g14920,Cs2g07460,Cs6g18430,Cs7g28110,Cs7g03750,Cs3g24230,Cs4g11380,Cs3g12370,Cs5g29210,Cs4g16180
DEG GO enrichment up in G55 vs G11
GO_accession	Description	Term_type	Over_represented_pValue	Corrected_pValue	DEG_item	DEG_list	Bg_item	Bg_list	Gene_names
GO:0004866	endopeptidase inhibitor activity	molecular_function	2.0456e-08	4.7477e-05	8	135	70	20676	Cs5g16850,Cs5g13930,Cs5g13960,Cs5g16920,orange1.1t00001,Cs5g16780,Cs5g16770,Cs5g13890
GO:0061135	endopeptidase regulator activity	molecular_function	2.0456e-08	4.7477e-05	8	135	70	20676	Cs5g13930,Cs5g16850,Cs5g13960,Cs5g16780,orange1.1t00001,Cs5g16920,Cs5g13890,Cs5g16770
GO:0030414	peptidase inhibitor activity	molecular_function	4.4495e-08	5.1636e-05	8	135	78	20676	Cs5g13960,Cs5g16850,Cs5g13930,Cs5g16770,Cs5g13890,Cs5g16920,Cs5g16780,orange1.1t00001
GO:0061134	peptidase regulator activity	molecular_function	4.4495e-08	5.1636e-05	8	135	78	20676	Cs5g13930,Cs5g16850,Cs5g13960,Cs5g16920,Cs5g16780,orange1.1t00001,Cs5g16770,Cs5g13890
GO:0004857	enzyme inhibitor activity	molecular_function	8.5006e-06	0.007892	9	135	203	20676	Cs5g16770,Cs2g17070,Cs5g13890,Cs5g16920,orange1.1t00001,Cs5g16780,Cs5g13960,Cs5g16850,Cs5g13930
GO:0016758	transferase activity, transferring hexosyl groups	molecular_function	3.4114e-05	0.026393	12	135	449	20676	orange1.1t01983,Cs1g19730,Cs1g08110,Cs4g01990,Cs2g09160,Novel00394,orange1.1t01984,orange1.1t01118,Cs5g29200,Cs5g20420,orange1.1t04027,Cs2g04590
GO:0016759	cellulose synthase activity	molecular_function	5.2233e-05	0.030308	4	135	36	20676	Cs5g29200,Cs4g01990,Cs2g04590,orange1.1t04027
GO:0016760	cellulose synthase (UDP-forming) activity	molecular_function	5.2233e-05	0.030308	4	135	36	20676	Cs2g04590,orange1.1t04027,Cs4g01990,Cs5g29200
GO:0044723	single-organism carbohydrate metabolic process	biological_process	9.3037e-05	0.047986	11	135	445	20676	Cs5g02010,Cs4g08150,Novel00394,orange1.1t04027,Cs2g04590,Cs5g29200,orange1.1t00562,Cs1g08110,Cs2g09160,Cs1g01700,Cs4g01990
GO:0030244	cellulose biosynthetic process	biological_process	0.00012696	0.058934	4	135	44	20676	orange1.1t04027,Cs2g04590,Cs5g29200,Cs4g01990
GO:0030243	cellulose metabolic process	biological_process	0.00018917	0.079832	4	135	48	20676	Cs5g29200,Cs4g01990,Cs2g04590,orange1.1t04027
GO:0030234	enzyme regulator activity	molecular_function	0.00022255	0.086089	10	135	390	20676	Cs5g16920,Cs5g16780,orange1.1t00001,Cs5g16770,Cs5g20630,Cs5g13890,Cs2g17070,Cs5g16850,Cs5g13930,Cs5g13960
GO:0051274	beta-glucan biosynthetic process	biological_process	0.0002982	0.10324	4	135	60	20676	Cs2g04590,orange1.1t04027,Cs5g29200,Cs4g01990
GO:0098772	molecular function regulator	molecular_function	0.00031137	0.10324	11	135	493	20676	orange1.1t04027,Cs5g13930,Cs5g16850,Cs5g13960,Cs5g16920,Cs5g16780,orange1.1t00001,Cs5g16770,Cs5g20630,Cs2g17070,Cs5g13890
GO:0051273	beta-glucan metabolic process	biological_process	0.00040954	0.11621	4	135	64	20676	Cs2g04590,orange1.1t04027,Cs5g29200,Cs4g01990
GO:0016757	transferase activity, transferring glycosyl groups	molecular_function	0.00044526	0.11621	12	135	593	20676	orange1.1t01118,orange1.1t01984,Novel00394,Cs5g20420,orange1.1t04027,Cs2g04590,Cs5g29200,Cs1g08110,Cs1g19730,orange1.1t01983,Cs2g09160,Cs4g01990
GO:0034637	cellular carbohydrate biosynthetic process	biological_process	0.00044806	0.11621	5	135	112	20676	Cs1g01700,Cs5g29200,Cs4g01990,Cs2g04590,orange1.1t04027
GO:0034599	cellular response to oxidative stress	biological_process	0.00046473	0.11621	2	135	5	20676	Cs5g20630,orange1.1t01850
GO:0035251	UDP-glucosyltransferase activity	molecular_function	0.00049903	0.11621	4	135	71	20676	Cs5g29200,Cs4g01990,orange1.1t04027,Cs2g04590
GO:0009250	glucan biosynthetic process	biological_process	0.00050069	0.11621	4	135	68	20676	Cs2g04590,orange1.1t04027,Cs4g01990,Cs5g29200
GO:0046527	glucosyltransferase activity	molecular_function	0.00079146	0.17495	4	135	78	20676	Cs4g01990,Cs5g29200,Cs2g04590,orange1.1t04027
GO:0044262	cellular carbohydrate metabolic process	biological_process	0.00092383	0.19493	6	135	185	20676	Cs5g02010,Cs5g29200,Cs1g01700,Cs4g01990,orange1.1t04027,Cs2g04590
GO:0033692	cellular polysaccharide biosynthetic process	biological_process	0.0012422	0.24361	4	135	84	20676	Cs5g29200,Cs4g01990,orange1.1t04027,Cs2g04590
GO:0044711	single-organism biosynthetic process	biological_process	0.0012595	0.24361	17	135	1154	20676	Cs5g20630,Cs5g10160,Cs4g14150,Cs7g12910,Cs5g05460,Cs3g20490,Cs5g29200,Cs2g09160,orange1.1t01850,Cs1g01700,Cs4g01990,Cs3g19060,orange1.1t01984,Cs6g20060,Novel00394,orange1.1t04027,Cs2g04590
GO:0006979	response to oxidative stress	biological_process	0.0013876	0.25175	5	135	117	20676	orange1.1t02046,Cs2g28110,orange1.1t01850,Cs5g20630,orange1.1t02045
GO:0016051	carbohydrate biosynthetic process	biological_process	0.00141	0.25175	6	135	206	20676	Cs5g29200,Cs1g01700,Cs4g01990,orange1.1t04027,Cs2g09160,Cs2g04590
GO:0009690	cytokinin metabolic process	biological_process	0.0020541	0.32255	2	135	10	20676	Cs3g25370,Cs4g14320
GO:0019139	cytokinin dehydrogenase activity	molecular_function	0.0020541	0.32255	2	135	10	20676	Cs3g25370,Cs4g14320
GO:0034754	cellular hormone metabolic process	biological_process	0.0020541	0.32255	2	135	10	20676	Cs3g25370,Cs4g14320
GO:0008194	UDP-glycosyltransferase activity	molecular_function	0.0022025	0.32255	5	135	152	20676	orange1.1t04027,Cs2g09160,Cs2g04590,Cs4g01990,Cs5g29200
