# Supplementary material for: Transcriptome sequencing and ITRAQ reveal the detoxification mechanism of Bacillus GJ1, a potential biocontrol agent for Huanglongbing
Source: PLoS One. 2018 Aug 9;13(8):e0200427. doi: 10.1371/journal.pone.0200427 (PMC6084860; doi:10.1371/journal.pone.0200427)
Supplement: S4 Table — (XLSX) [file pone.0200427.s013.xlsx]

## Sheet: Sheet1
##Databases: KEGG PATHWAY
##Statistical test method: hypergeometric test / Fisher's exact test
##FDR correction method: Benjamini and Hochberg
G66 versus G11 KEGG up
#Term	Database	ID	Input number	Background number	P-Value	Corrected P-Value	Input	KEGG_ID/KO	Entrez_ID	Hyperlink
Photosynthesis - antenna proteins	KEGG PATHWAY	cit00196	12	17	7.96075e-10	6.76664e-08	Cs1g06360|Cs7g31190|Cs2g03780|Cs7g10740|Cs2g19680|Novel00123|Cs7g27290|orange1.1t03504|Cs6g08260|Cs3g06180|Novel00184|Cs5g18620	cit:102625194|cit:102577995|cit:102625299|cit:102608150|cit:102610533|cit:102626435|cit:102629975|cit:102609463|cit:102627462|cit:102613923|cit:102625299|cit:102609195|	102625194|102577995|102625299|102608150|102610533|102626435|102629975|102609463|102627462|102613923|102625299|102609195|	http://www.genome.jp/kegg-bin/show_pathway?cit00196/cit:102610533%09red/cit:102613923%09red/cit:102609463%09red/cit:102608150%09red/cit:102626435%09red/cit:102625299%09red/cit:102625194%09red/cit:102609195%09red/cit:102627462%09red/cit:102629975%09red/cit:102577995%09red
Photosynthesis	KEGG PATHWAY	cit00195	16	74	1.00728e-06	4.28093e-05	Cs2g07330|Cs9g06660|Cs4g07650|Cs7g09900|Cs3g26730|Cs5g30320|Cs5g31180|orange1.1t00831|Cs2g18170|Cs5g15450|Cs9g06950|Cs2g09520|Cs5g34450|Cs1g23450|Cs1g15170|Cs6g12390	cit:102620317|cit:102578062|cit:102622955|cit:102630675|cit:102622651|cit:102629478|cit:102577962|cit:102615667|cit:102609622|cit:102626990|cit:102630095|cit:102623297|cit:102577948|cit:102621051|cit:102616527|cit:102626023|	102620317|102578062|102622955|102630675|102622651|102629478|102577962|102615667|102609622|102626990|102630095|102623297|102577948|102621051|102616527|102626023|	http://www.genome.jp/kegg-bin/show_pathway?cit00195/cit:102630095%09red/cit:102620317%09red/cit:102622955%09red/cit:102615667%09red/cit:102577962%09red/cit:102629478%09red/cit:102630675%09red/cit:102578062%09red/cit:102626990%09red/cit:102616527%09red/cit:102609622%09red/cit:102626023%09red/cit:102577948%09red/cit:102623297%09red/cit:102621051%09red/cit:102622651%09red
Protein processing in endoplasmic reticulum	KEGG PATHWAY	cit04141	25	193	5.64875e-06	0.000160048	Cs8g19520|Cs5g03150|Cs8g19540|Cs9g19220|Cs8g18250|Cs8g18020|Cs7g10040|Cs8g19490|Cs1g16780|orange1.1t04875|Cs3g04570|Cs7g32260|Cs8g19530|orange1.1t04990|orange1.1t05694|Cs7g23510|Cs8g19510|Cs8g18240|Cs8g18360|Cs2g06115|Cs8g18260|Cs6g17370|Cs9g14675|Cs6g07320|orange1.1t03235	cit:102621053|cit:102616579|cit:102621606|cit:102628301|cit:102609521|cit:102626248|cit:102610711|cit:102620759|cit:102627015|cit:102625591|cit:102625037|cit:102617602|cit:102621322|cit:102625591|cit:102620759|cit:102608938|cit:102620028|cit:102609521|cit:102613214|cit:102629340|cit:102609521|cit:102624423|cit:102630706|cit:102624989|cit:102621754|	102621053|102616579|102621606|102628301|102609521|102626248|102610711|102620759|102627015|102625591|102625037|102617602|102621322|102625591|102620759|102608938|102620028|102609521|102613214|102629340|102609521|102624423|102630706|102624989|102621754|	http://www.genome.jp/kegg-bin/show_pathway?cit04141/cit:102616579%09red/cit:102625037%09red/cit:102609521%09red/cit:102625591%09red/cit:102621606%09red/cit:102626248%09red/cit:102624423%09red/cit:102620028%09red/cit:102608938%09red/cit:102617602%09red/cit:102621754%09red/cit:102630706%09red/cit:102629340%09red/cit:102627015%09red/cit:102624989%09red/cit:102620759%09red/cit:102621322%09red/cit:102…
Plant-pathogen interaction	KEGG PATHWAY	cit04626	20	208	0.00168064	0.0357135	Cs1g12930|Cs1g05950|Cs2g26075|Novel00091|Cs2g17400|Cs4g13040|Cs6g21840|Cs9g16760|Cs1g11390|Cs3g20300|Novel01087|orange1.1t04526|Cs1g12920|Cs5g03150|Novel00092|orange1.1t01356|Cs9g19220|Cs1g13270|Cs1g11320|Cs1g12050	cit:102612506|cit:102630407|cit:102609842|cit:102629499|cit:102628300|cit:102630650|cit:102619999|cit:102616542|cit:102614867|cit:102628611|cit:102619431|cit:102610156|cit:102610002|cit:102616579|cit:102623519|cit:102614604|cit:102628301|cit:102617608|cit:102612504|cit:102616822|	102612506|102630407|102609842|102629499|102628300|102630650|102619999|102616542|102614867|102628611|102619431|102610156|102610002|102616579|102623519|102614604|102628301|102617608|102612504|102616822|	http://www.genome.jp/kegg-bin/show_pathway?cit04626/cit:102616579%09red/cit:102623519%09red/cit:102610156%09red/cit:102628611%09red/cit:102629499%09red/cit:102619999%09red/cit:102610002%09red/cit:102630407%09red/cit:102628300%09red/cit:102614867%09red/cit:102614604%09red/cit:102612504%09red/cit:102616822%09red/cit:102612506%09red/cit:102630650%09red/cit:102619431%09red/cit:102617608%09red/cit:102…
Porphyrin and chlorophyll metabolism	KEGG PATHWAY	cit00860	7	40	0.00342823	0.05828	Cs7g19710|Cs9g13460|Cs5g10740|Cs3g19690|Cs3g19770|Cs2g31230|Cs6g16200	cit:102629883|cit:102616348|cit:102628832|cit:102606628|cit:102608887|cit:102609362|cit:102612985|	102629883|102616348|102628832|102606628|102608887|102609362|102612985|	http://www.genome.jp/kegg-bin/show_pathway?cit00860/cit:102612985%09red/cit:102609362%09red/cit:102616348%09red/cit:102628832%09red/cit:102608887%09red/cit:102606628%09red/cit:102629883%09red
Stilbenoid, diarylheptanoid and gingerol biosynthesis	KEGG PATHWAY	cit00945	5	27	0.0105425	0.14852	Cs1g14450|Cs1g12670|Cs1g12660|Cs1g14410|Cs1g08620	cit:102618272|cit:102627979|cit:102627979|cit:102618272|cit:102578013|	102618272|102627979|102627979|102618272|102578013|	http://www.genome.jp/kegg-bin/show_pathway?cit00945/cit:102627979%09red/cit:102578013%09red/cit:102618272%09red
Endocytosis	KEGG PATHWAY	cit04144	11	108	0.012231	0.14852	Cs3g02890|Cs8g18240|Cs8g18250|Novel00854|Cs7g16860|Cs8g18260|Cs1g22320|orange1.1t04990|Cs7g02020|Cs5g30490|orange1.1t04875	cit:102612243|cit:102609521|cit:102609521|cit:102612243|cit:102619232|cit:102609521|cit:102627788|cit:102625591|cit:102627675|cit:102611578|cit:102625591|	102612243|102609521|102609521|102612243|102619232|102609521|102627788|102625591|102627675|102611578|102625591|	http://www.genome.jp/kegg-bin/show_pathway?cit04144/cit:102619232%09red/cit:102625591%09red/cit:102612243%09red/cit:102627788%09red/cit:102627675%09red/cit:102611578%09red/cit:102609521%09red
Spliceosome	KEGG PATHWAY	cit03040	13	162	0.0355198	0.377398	Cs8g18240|Cs8g18250|orange1.1t03258|Cs7g18470|Cs8g18260|Cs6g15530|Cs7g13830|orange1.1t04990|Cs6g12930|Cs5g17490|orange1.1t04875|Cs9g10460|Cs3g14410	cit:102609521|cit:102609521|cit:102628811|cit:102616318|cit:102609521|cit:102615618|cit:102629695|cit:102625591|cit:102626112|cit:102614343|cit:102625591|cit:102607788|cit:102615989|	102609521|102609521|102628811|102616318|102609521|102615618|102629695|102625591|102626112|102614343|102625591|102607788|102615989|	http://www.genome.jp/kegg-bin/show_pathway?cit03040/cit:102615989%09red/cit:102626112%09red/cit:102625591%09red/cit:102628811%09red/cit:102616318%09red/cit:102607788%09red/cit:102629695%09red/cit:102614343%09red/cit:102615618%09red/cit:102609521%09red
Monoterpenoid biosynthesis	KEGG PATHWAY	cit00902	2	8	0.064642	0.610508	orange1.1t00328|orange1.1t00329	cit:102610031|cit:102610350|	102610031|102610350|	http://www.genome.jp/kegg-bin/show_pathway?cit00902/cit:102610350%09red/cit:102610031%09red
Fructose and mannose metabolism	KEGG PATHWAY	cit00051	5	50	0.0831407	0.642451	Cs9g16660|orange1.1t03054|orange1.1t00801|Cs9g16680|Cs9g16670	cit:102614781|cit:102618121|cit:102607014|cit:102613420|cit:102607014|	102614781|102618121|102607014|102613420|102607014|	http://www.genome.jp/kegg-bin/show_pathway?cit00051/cit:102613420%09red/cit:102607014%09red/cit:102614781%09red/cit:102618121%09red
Flavonoid biosynthesis	KEGG PATHWAY	cit00941	5	50	0.0831407	0.642451	Cs1g14450|Cs1g12670|Cs1g12660|Cs1g14410|Cs1g08620	cit:102618272|cit:102627979|cit:102627979|cit:102618272|cit:102578013|	102618272|102627979|102627979|102618272|102578013|	http://www.genome.jp/kegg-bin/show_pathway?cit00941/cit:102627979%09red/cit:102578013%09red/cit:102618272%09red
Regulation of autophagy	KEGG PATHWAY	cit04140	3	28	0.142999	0.966988	Cs1g05170|Cs4g10210|Cs6g17680	cit:102623575|cit:102625155|cit:102608055|	102623575|102625155|102608055|	http://www.genome.jp/kegg-bin/show_pathway?cit04140/cit:102608055%09red/cit:102625155%09red/cit:102623575%09red
Pentose and glucuronate interconversions	KEGG PATHWAY	cit00040	7	96	0.147892	0.966988	orange1.1t03054|Cs9g16680|Cs9g16660|Cs9g16670|orange1.1t00910|orange1.1t00801|Cs2g23970	cit:102618121|cit:102613420|cit:102614781|cit:102607014|cit:102609541|cit:102607014|cit:102622327|	102618121|102613420|102614781|102607014|102609541|102607014|102622327|	http://www.genome.jp/kegg-bin/show_pathway?cit00040/cit:102607014%09red/cit:102622327%09red/cit:102618121%09red/cit:102609541%09red/cit:102613420%09red/cit:102614781%09red
Inositol phosphate metabolism	KEGG PATHWAY	cit00562	4	53	0.222669	0.987468	Cs8g20260|Cs8g20250|Cs7g31080|Novel00055	cit:102624539|cit:102623883|cit:102629782|cit:102629031|	102624539|102623883|102629782|102629031|	http://www.genome.jp/kegg-bin/show_pathway?cit00562/cit:102624539%09red/cit:102629782%09red/cit:102629031%09red/cit:102623883%09red
Phenylalanine metabolism	KEGG PATHWAY	cit00360	7	115	0.261421	0.987468	Cs3g02310|orange1.1t04489|Cs2g23820|Cs1g12670|Cs1g12660|Cs9g06790|Cs1g08620	cit:102606727|cit:102623419|cit:102611153|cit:102627979|cit:102627979|cit:102625302|cit:102578013|	102606727|102623419|102611153|102627979|102627979|102625302|102578013|	http://www.genome.jp/kegg-bin/show_pathway?cit00360/cit:102606727%09red/cit:102623419%09red/cit:102611153%09red/cit:102625302%09red/cit:102627979%09red/cit:102578013%09red
Taurine and hypotaurine metabolism	KEGG PATHWAY	cit00430	1	6	0.262108	0.987468	Cs5g16440	cit:102611084|	102611084|	http://www.genome.jp/kegg-bin/show_pathway?cit00430/cit:102611084%09red
Phenylpropanoid biosynthesis	KEGG PATHWAY	cit00940	9	159	0.285311	0.987468	Cs3g02310|orange1.1t04489|Cs1g12670|Cs1g12660|Cs1g14410|Cs1g14450|Cs8g13800|Cs1g13520|Cs1g08620	cit:102606727|cit:102623419|cit:102627979|cit:102627979|cit:102618272|cit:102618272|cit:102614874|cit:102622303|cit:102578013|	102606727|102623419|102627979|102627979|102618272|102618272|102614874|102622303|102578013|	http://www.genome.jp/kegg-bin/show_pathway?cit00940/cit:102614874%09red/cit:102618272%09red/cit:102623419%09red/cit:102622303%09red/cit:102606727%09red/cit:102627979%09red/cit:102578013%09red
Glycine, serine and threonine metabolism	KEGG PATHWAY	cit00260	4	60	0.288406	0.987468	Cs9g06790|orange1.1t04496|orange1.1t04497|Cs3g23090	cit:102625302|cit:102626787|cit:102626787|cit:102621273|	102625302|102626787|102626787|102621273|	http://www.genome.jp/kegg-bin/show_pathway?cit00260/cit:102625302%09red/cit:102621273%09red/cit:102626787%09red
Fatty acid elongation	KEGG PATHWAY	cit00062	2	24	0.303431	0.987468	Cs7g13310|Cs9g07970	cit:102613293|cit:102608959|	102613293|102608959|	http://www.genome.jp/kegg-bin/show_pathway?cit00062/cit:102613293%09red/cit:102608959%09red
Metabolic pathways	KEGG PATHWAY	cit01100	83	1767	0.305405	0.987468	Cs1g06360|Cs3g02310|Cs9g19270|Cs5g15450|Cs9g16660|Cs6g13680|Cs9g16670|Cs8g20260|Cs1g14410|Cs7g30910|Cs3g24510|Cs8g13800|Cs1g13520|Cs1g08620|Cs6g19180|Cs2g07330|Cs8g17560|orange1.1t04496|Cs7g09900|Cs9g05650|orange1.1t04489|Cs5g09480|orange1.1t03054|Cs2g23820|Cs7g05690|Cs9g13460|Cs9g16680|Cs1g21110|Cs5g10740|Cs1g12670|Novel00123|Cs7g31080|Cs5g31180|Cs2g02650|Cs7g11670|Cs1g14450|Cs7g15030|Novel00158…	cit:102625194|cit:102606727|cit:102578021|cit:102626990|cit:102614781|cit:102625925|cit:102607014|cit:102624539|cit:102618272|cit:102625479|cit:102624675|cit:102614874|cit:102622303|cit:102578013|cit:102606965|cit:102620317|cit:102611247|cit:102626787|cit:102630675|cit:102609053|cit:102623419|cit:102628530|cit:102618121|cit:102611153|cit:102630462|cit:102616348|cit:102613420|cit:102611712|cit:102…	102625194|102606727|102578021|102626990|102614781|102625925|102607014|102624539|102618272|102625479|102624675|102614874|102622303|102578013|102606965|102620317|102611247|102626787|102630675|102609053|102623419|102628530|102618121|102611153|102630462|102616348|102613420|102611712|102628832|102627979|102626435|102629782|102577962|102616729|102616907|102618272|102618829|102630607|102609463|102624443…	http://www.genome.jp/kegg-bin/show_pathway?cit01100/cit:102620935%09red/cit:102606727%09red/cit:102630675%09red/cit:102609053%09red/cit:102629478%09red/cit:102577962%09red/cit:102625302%09red/cit:102577983%09red/cit:102614874%09red/cit:102616348%09red/cit:102626990%09red/cit:102628832%09red/cit:102616907%09red/cit:102613420%09red/cit:102627462%09red/cit:102618286%09red/cit:102578013%09red/cit:102…
Galactose metabolism	KEGG PATHWAY	cit00052	4	62	0.307709	0.987468	Cs6g17220|orange1.1t03054|Cs9g05650|orange1.1t01104	cit:102619412|cit:102618121|cit:102609053|cit:102609079|	102619412|102618121|102609053|102609079|	http://www.genome.jp/kegg-bin/show_pathway?cit00052/cit:102618121%09red/cit:102609053%09red/cit:102609079%09red/cit:102619412%09red
beta-Alanine metabolism	KEGG PATHWAY	cit00410	3	46	0.34585	0.987468	Cs9g06790|Cs5g16440|Cs2g02650	cit:102625302|cit:102611084|cit:102616729|	102625302|102611084|102616729|	http://www.genome.jp/kegg-bin/show_pathway?cit00410/cit:102611084%09red/cit:102625302%09red/cit:102616729%09red
Thiamine metabolism	KEGG PATHWAY	cit00730	1	10	0.37982	0.987468	Cs1g21110	cit:102611712|	102611712|	http://www.genome.jp/kegg-bin/show_pathway?cit00730/cit:102611712%09red
Nitrogen metabolism	KEGG PATHWAY	cit00910	2	29	0.381712	0.987468	Cs6g14540|Cs3g17310	cit:102621021|cit:102624289|	102621021|102624289|	http://www.genome.jp/kegg-bin/show_pathway?cit00910/cit:102621021%09red/cit:102624289%09red
Pyruvate metabolism	KEGG PATHWAY	cit00620	4	71	0.395368	0.987468	orange1.1t04013|Cs7g29380|Cs5g23150|Cs2g05040	cit:102608702|cit:102626039|cit:102608429|cit:102617795|	102608702|102626039|102608429|102617795|	http://www.genome.jp/kegg-bin/show_pathway?cit00620/cit:102626039%09red/cit:102617795%09red/cit:102608429%09red/cit:102608702%09red
Biosynthesis of unsaturated fatty acids	KEGG PATHWAY	cit01040	2	30	0.396952	0.987468	Cs1g12420|Cs5g26540	cit:102621512|cit:102615814|	102621512|102615814|	http://www.genome.jp/kegg-bin/show_pathway?cit01040/cit:102621512%09red/cit:102615814%09red
Sulfur relay system	KEGG PATHWAY	cit04122	1	11	0.406195	0.987468	Cs1g21110	cit:102611712|	102611712|	http://www.genome.jp/kegg-bin/show_pathway?cit04122/cit:102611712%09red
Arachidonic acid metabolism	KEGG PATHWAY	cit00590	1	11	0.406195	0.987468	Cs2g22935	cit:102616580|	102616580|	http://www.genome.jp/kegg-bin/show_pathway?cit00590/cit:102616580%09red
Phosphatidylinositol signaling system	KEGG PATHWAY	cit04070	3	52	0.415726	0.987468	Cs8g20260|Cs8g20250|Cs7g31080	cit:102624539|cit:102623883|cit:102629782|	102624539|102623883|102629782|	http://www.genome.jp/kegg-bin/show_pathway?cit04070/cit:102624539%09red/cit:102629782%09red/cit:102623883%09red
Terpenoid backbone biosynthesis	KEGG PATHWAY	cit00900	3	52	0.415726	0.987468	Cs5g10740|Cs8g20110|Cs5g05450	cit:102628832|cit:102628547|cit:102629673|	102628832|102628547|102629673|	http://www.genome.jp/kegg-bin/show_pathway?cit00900/cit:102628832%09red/cit:102628547%09red/cit:102629673%09red
Glutathione metabolism	KEGG PATHWAY	cit00480	5	95	0.420733	0.987468	Cs7g30910|Cs6g07260|Cs3g26760|Cs7g27960|Cs2g22935	cit:102625479|cit:102623072|cit:102624760|cit:102607762|cit:102616580|	102625479|102623072|102624760|102607762|102616580|	http://www.genome.jp/kegg-bin/show_pathway?cit00480/cit:102607762%09red/cit:102624760%09red/cit:102616580%09red/cit:102623072%09red/cit:102625479%09red
Glycosaminoglycan degradation	KEGG PATHWAY	cit00531	1	13	0.455634	0.987468	Cs4g05160	cit:102610770|	102610770|	http://www.genome.jp/kegg-bin/show_pathway?cit00531/cit:102610770%09red
G55 versus G11 KEGG up
#Term	Database	ID	Input number	Background number	P-Value	Corrected P-Value	Input	KEGG_ID/KO	Entrez_ID	Hyperlink
Zeatin biosynthesis	KEGG PATHWAY	cit00908	3	17	0.000342443	0.011643	Cs3g25370|Cs4g14320|Cs9g06010	cit:102628616|cit:102612158|cit:102627215|	102628616|102612158|102627215|	http://www.genome.jp/kegg-bin/show_pathway?cit00908/cit:102628616%09red/cit:102627215%09red/cit:102612158%09red
Nitrogen metabolism	KEGG PATHWAY	cit00910	2	29	0.0196679	0.334355	Cs2g27650|Cs3g19060	cit:102627329|cit:102610866|	102627329|102610866|	http://www.genome.jp/kegg-bin/show_pathway?cit00910/cit:102627329%09red/cit:102610866%09red
Sesquiterpenoid and triterpenoid biosynthesis	KEGG PATHWAY	cit00909	2	38	0.0316934	0.359191	Cs4g12110|Cs5g23510	cit:102606641|cit:102623066|	102606641|102623066|	http://www.genome.jp/kegg-bin/show_pathway?cit00909/cit:102623066%09red/cit:102606641%09red
Phenylalanine metabolism	KEGG PATHWAY	cit00360	3	115	0.0494314	0.420167	orange1.1t02045|orange1.1t02046|Cs2g28110	cit:102614517|cit:102615778|cit:102618017|	102614517|102615778|102618017|	http://www.genome.jp/kegg-bin/show_pathway?cit00360/cit:102618017%09red/cit:102615778%09red/cit:102614517%09red
Phenylpropanoid biosynthesis	KEGG PATHWAY	cit00940	3	159	0.104158	0.546497	orange1.1t02045|orange1.1t02046|Cs2g28110	cit:102614517|cit:102615778|cit:102618017|	102614517|102615778|102618017|	http://www.genome.jp/kegg-bin/show_pathway?cit00940/cit:102618017%09red/cit:102615778%09red/cit:102614517%09red
Diterpenoid biosynthesis	KEGG PATHWAY	cit00904	1	23	0.155204	0.546497	Cs9g16520	cit:102608767|	102608767|	http://www.genome.jp/kegg-bin/show_pathway?cit00904/cit:102608767%09red
Glycolysis / Gluconeogenesis	KEGG PATHWAY	cit00010	2	104	0.169469	0.546497	Cs4g08150|Cs5g01270	cit:102610883|cit:102622026|	102610883|102622026|	http://www.genome.jp/kegg-bin/show_pathway?cit00010/cit:102610883%09red/cit:102622026%09red
Regulation of autophagy	KEGG PATHWAY	cit04140	1	28	0.184416	0.546497	Cs2g04720	cit:102618378|	102618378|	http://www.genome.jp/kegg-bin/show_pathway?cit04140/cit:102618378%09red
Biosynthesis of secondary metabolites	KEGG PATHWAY	cit01110	9	930	0.206664	0.546497	orange1.1t02046|Cs2g28110|Cs9g06010|Cs4g08150|Cs1g01700|Cs3g20490|orange1.1t02045|Cs9g16520|Cs5g01270	cit:102615778|cit:102618017|cit:102627215|cit:102610883|cit:102629031|cit:102608790|cit:102614517|cit:102608767|cit:102622026|	102615778|102618017|102627215|102610883|102629031|102608790|102614517|102608767|102622026|	http://www.genome.jp/kegg-bin/show_pathway?cit01110/cit:102627215%09red/cit:102608790%09red/cit:102608767%09red/cit:102618017%09red/cit:102622026%09red/cit:102629031%09red/cit:102614517%09red/cit:102610883%09red/cit:102615778%09red
Carotenoid biosynthesis	KEGG PATHWAY	cit00906	1	39	0.245226	0.546497	Cs8g05940	cit:102616423|	102616423|	http://www.genome.jp/kegg-bin/show_pathway?cit00906/cit:102616423%09red
Pentose phosphate pathway	KEGG PATHWAY	cit00030	1	42	0.26102	0.546497	Cs4g08150	cit:102610883|	102610883|	http://www.genome.jp/kegg-bin/show_pathway?cit00030/cit:102610883%09red
Citrate cycle (TCA cycle)	KEGG PATHWAY	cit00020	1	44	0.271369	0.546497	Cs5g01270	cit:102622026|	102622026|	http://www.genome.jp/kegg-bin/show_pathway?cit00020/cit:102622026%09red
Circadian rhythm - plant	KEGG PATHWAY	cit04712	1	45	0.276489	0.546497	Cs9g17160	cit:102607013|	102607013|	http://www.genome.jp/kegg-bin/show_pathway?cit04712/cit:102607013%09red
Valine, leucine and isoleucine degradation	KEGG PATHWAY	cit00280	1	46	0.281574	0.546497	Cs3g20490	cit:102608790|	102608790|	http://www.genome.jp/kegg-bin/show_pathway?cit00280/cit:102608790%09red
beta-Alanine metabolism	KEGG PATHWAY	cit00410	1	46	0.281574	0.546497	Cs4g14150	cit:102609290|	102609290|	http://www.genome.jp/kegg-bin/show_pathway?cit00410/cit:102609290%09red
Protein export	KEGG PATHWAY	cit03060	1	47	0.286624	0.546497	orange1.1t05942	cit:102620156|	102620156|	http://www.genome.jp/kegg-bin/show_pathway?cit03060/cit:102620156%09red
Fructose and mannose metabolism	KEGG PATHWAY	cit00051	1	50	0.301564	0.546497	Cs4g08150	cit:102610883|	102610883|	http://www.genome.jp/kegg-bin/show_pathway?cit00051/cit:102610883%09red
Inositol phosphate metabolism	KEGG PATHWAY	cit00562	1	53	0.316196	0.546497	Cs1g01700	cit:102629031|	102629031|	http://www.genome.jp/kegg-bin/show_pathway?cit00562/cit:102629031%09red
Carbon fixation in photosynthetic organisms	KEGG PATHWAY	cit00710	1	57	0.335237	0.546497	Cs4g08150	cit:102610883|	102610883|	http://www.genome.jp/kegg-bin/show_pathway?cit00710/cit:102610883%09red
Glycine, serine and threonine metabolism	KEGG PATHWAY	cit00260	1	60	0.349174	0.546497	Cs5g10160	cit:102629671|	102629671|	http://www.genome.jp/kegg-bin/show_pathway?cit00260/cit:102629671%09red
Galactose metabolism	KEGG PATHWAY	cit00052	1	62	0.358305	0.546497	Cs9g02140	cit:102612410|	102612410|	http://www.genome.jp/kegg-bin/show_pathway?cit00052/cit:102612410%09red
Metabolic pathways	KEGG PATHWAY	cit01100	14	1767	0.360409	0.546497	Cs5g10160|orange1.1t02046|Cs2g28110|Cs9g06010|Cs4g08150|Cs1g01700|Cs3g20490|Cs4g12110|Cs5g23510|orange1.1t02045|Cs2g17070|Cs9g16520|Cs7g05600|Cs5g01270	cit:102629671|cit:102615778|cit:102618017|cit:102627215|cit:102610883|cit:102629031|cit:102608790|cit:102606641|cit:102623066|cit:102614517|cit:102619559|cit:102608767|cit:102627676|cit:102622026|	102629671|102615778|102618017|102627215|102610883|102629031|102608790|102606641|102623066|102614517|102619559|102608767|102627676|102622026|	http://www.genome.jp/kegg-bin/show_pathway?cit01100/cit:102627215%09red/cit:102608790%09red/cit:102606641%09red/cit:102608767%09red/cit:102618017%09red/cit:102622026%09red/cit:102619559%09red/cit:102629031%09red/cit:102623066%09red/cit:102614517%09red/cit:102610883%09red/cit:102627676%09red/cit:102629671%09red/cit:102615778%09red
Arginine and proline metabolism	KEGG PATHWAY	cit00330	1	69	0.38928	0.546497	Cs4g14150	cit:102609290|	102609290|	http://www.genome.jp/kegg-bin/show_pathway?cit00330/cit:102609290%09red
Pyruvate metabolism	KEGG PATHWAY	cit00620	1	71	0.397857	0.546497	Cs5g01270	cit:102622026|	102622026|	http://www.genome.jp/kegg-bin/show_pathway?cit00620/cit:102622026%09red
Photosynthesis	KEGG PATHWAY	cit00195	1	74	0.410499	0.546497	Cs3g03680	cit:102609364|	102609364|	http://www.genome.jp/kegg-bin/show_pathway?cit00195/cit:102609364%09red
Plant-pathogen interaction	KEGG PATHWAY	cit04626	2	208	0.433983	0.546497	Cs3g20300|Novel00074	cit:102628611|cit:102610203|	102628611|102610203|	http://www.genome.jp/kegg-bin/show_pathway?cit04626/cit:102610203%09red/cit:102628611%09red
Carbon metabolism	KEGG PATHWAY	cit01200	2	208	0.433983	0.546497	Cs4g08150|Cs5g01270	cit:102610883|cit:102622026|	102610883|102622026|	http://www.genome.jp/kegg-bin/show_pathway?cit01200/cit:102610883%09red/cit:102622026%09red
Plant hormone signal transduction	KEGG PATHWAY	cit04075	2	217	0.455391	0.552975	Cs5g04810|orange1.1t01850	cit:102617764|cit:102607514|	102617764|102607514|	http://www.genome.jp/kegg-bin/show_pathway?cit04075/cit:102607514%09red/cit:102617764%09red
Pentose and glucuronate interconversions	KEGG PATHWAY	cit00040	1	96	0.495554	0.580994	Cs2g17070	cit:102619559|	102619559|	http://www.genome.jp/kegg-bin/show_pathway?cit00040/cit:102619559%09red
Ubiquitin mediated proteolysis	KEGG PATHWAY	cit04120	1	114	0.556052	0.630193	Cs9g17160	cit:102607013|	102607013|	http://www.genome.jp/kegg-bin/show_pathway?cit04120/cit:102607013%09red
Purine metabolism	KEGG PATHWAY	cit00230	1	146	0.646465	0.709026	Cs7g05600	cit:102627676|	102627676|	http://www.genome.jp/kegg-bin/show_pathway?cit00230/cit:102627676%09red
Spliceosome	KEGG PATHWAY	cit03040	1	162	0.684603	0.727391	Cs7g25880	cit:102630785|	102630785|	http://www.genome.jp/kegg-bin/show_pathway?cit03040/cit:102630785%09red
Starch and sucrose metabolism	KEGG PATHWAY	cit00500	1	193	0.747325	0.764803	Cs2g17070	cit:102619559|	102619559|	http://www.genome.jp/kegg-bin/show_pathway?cit00500/cit:102619559%09red
Biosynthesis of amino acids	KEGG PATHWAY	cit01230	1	203	0.764803	0.764803	Cs4g08150	cit:102610883|	102610883|	http://www.genome.jp/kegg-bin/show_pathway?cit01230/cit:102610883%09red
