# Supplementary material for: Transcriptome sequencing and ITRAQ reveal the detoxification mechanism of Bacillus GJ1, a potential biocontrol agent for Huanglongbing
Source: PLoS One. 2018 Aug 9;13(8):e0200427. doi: 10.1371/journal.pone.0200427 (PMC6084860; doi:10.1371/journal.pone.0200427)
Supplement: S5 Table — (XLSX) [file pone.0200427.s014.xlsx]

## Sheet: Sheet1
##Databases: KEGG PATHWAY
##Statistical test method: hypergeometric test / Fisher's exact test
##FDR correction method: Benjamini and Hochberg
G66 versus G11 KEGG down
#Term	Database	ID	Input number	Background number	P-Value	Corrected P-Value	Input	KEGG_ID/KO	Entrez_ID	Hyperlink
Plant-pathogen interaction	KEGG PATHWAY	cit04626	43	208	8.59301e-07	8.76487e-05	Cs8g12000|Cs1g17210|Cs6g09420|Cs2g09020|Cs3g14240|Cs5g27740|orange1.1t00485|Cs5g07160|orange1.1t02464|Cs9g18280|Cs6g17590|Cs2g30380|Cs3g19030|Cs4g11300|Cs7g19320|Cs1g13070|Cs2g17230|orange1.1t04522|Cs5g02940|Cs1g17220|Cs1g10450|orange1.1t01021|orange1.1t00550|Cs8g14900|Cs2g02680|Cs4g07130|orange1.1t00071|orange1.1t02751|Cs4g08080|orange1.1t02846|Cs4g10520|Cs7g02820|Cs9g18250|Cs1g13410|Cs4g10460|C…	cit:102616720|cit:102616825|cit:102608921|cit:102621617|cit:102610370|cit:102608817|cit:102618760|cit:102607242|cit:102622529|cit:102628385|cit:102619846|cit:102630407|cit:102609376|cit:102612291|cit:102615056|cit:102612506|cit:102623985|cit:102623519|cit:102610069|cit:102617127|cit:102612807|cit:102626457|cit:102607443|cit:102608263|cit:102617134|cit:102631355|cit:102619846|cit:102612039|cit:102…	102616720|102616825|102608921|102621617|102610370|102608817|102618760|102607242|102622529|102628385|102619846|102630407|102609376|102612291|102615056|102612506|102623985|102623519|102610069|102617127|102612807|102626457|102607443|102608263|102617134|102631355|102619846|102612039|102609562|102612807|102608031|102630561|102627031|102620486|102608031|102608452|102612039|102622422|102626879|102620646…	http://www.genome.jp/kegg-bin/show_pathway?cit04626/cit:102626457%09red/cit:102628385%09red/cit:102617134%09red/cit:102616825%09red/cit:102616720%09red/cit:102615056%09red/cit:102612506%09red/cit:102626879%09red/cit:102608263%09red/cit:102613292%09red/cit:102613753%09red/cit:102608817%09red/cit:102618760%09red/cit:102608452%09red/cit:102617127%09red/cit:102620646%09red/cit:102621617%09red/cit:102…
alpha-Linolenic acid metabolism	KEGG PATHWAY	cit00592	16	47	2.04042e-05	0.00104061	Cs1g24440|Cs5g17900|Cs3g24230|Cs3g27010|orange1.1t04376|Cs5g34760|Cs1g17380|orange1.1t03729|orange1.1t03728|Cs4g15220|orange1.1t03769|Cs5g17880|Cs5g08520|Cs7g12890|Cs5g17920|Cs4g16080	cit:102613997|cit:102622863|cit:102578025|cit:102606631|cit:102614914|cit:102627276|cit:102622489|cit:102609090|cit:102608791|cit:102631049|cit:102625429|cit:102623338|cit:102619982|cit:102623756|cit:102622863|cit:102623634|	102613997|102622863|102578025|102606631|102614914|102627276|102622489|102609090|102608791|102631049|102625429|102623338|102619982|102623756|102622863|102623634|	http://www.genome.jp/kegg-bin/show_pathway?cit00592/cit:102625429%09red/cit:102623634%09red/cit:102578025%09red/cit:102614914%09red/cit:102608791%09red/cit:102622489%09red/cit:102619982%09red/cit:102627276%09red/cit:102609090%09red/cit:102622863%09red/cit:102606631%09red/cit:102631049%09red/cit:102623338%09red/cit:102623756%09red/cit:102613997%09red
Biosynthesis of amino acids	KEGG PATHWAY	cit01230	30	203	0.00501993	0.170678	Cs6g15740|Cs3g11480|Cs1g01760|Cs6g15760|Cs7g06370|Cs7g22730|Cs1g21190|Cs7g10220|Cs9g01410|Cs5g05650|Cs2g07700|Cs9g17990|Cs3g12230|Cs1g26380|Cs3g18540|Cs6g17430|Cs1g17840|Cs3g16440|Cs8g20040|Cs4g10280|Cs6g01310|Cs6g21940|Cs9g18120|Cs3g07770|Cs5g27000|Cs2g12320|Cs6g19130|Cs2g14460|Cs6g21540|Cs4g05200	cit:102621403|cit:102610969|cit:102629885|cit:102621403|cit:102628351|cit:102610613|cit:102614378|cit:102578015|cit:102618655|cit:102626494|cit:102630901|cit:102620225|cit:102608214|cit:102626057|cit:102616660|cit:102626318|cit:102614479|cit:102614611|cit:102614769|cit:102628904|cit:102609114|cit:102623566|cit:102623503|cit:102618210|cit:102631249|cit:102578009|cit:102629591|cit:102620870|cit:102…	102621403|102610969|102629885|102621403|102628351|102610613|102614378|102578015|102618655|102626494|102630901|102620225|102608214|102626057|102616660|102626318|102614479|102614611|102614769|102628904|102609114|102623566|102623503|102618210|102631249|102578009|102629591|102620870|102621879|102611864|	http://www.genome.jp/kegg-bin/show_pathway?cit01230/cit:102631249%09red/cit:102629591%09red/cit:102626494%09red/cit:102626057%09red/cit:102578015%09red/cit:102614479%09red/cit:102614769%09red/cit:102623566%09red/cit:102620225%09red/cit:102623503%09red/cit:102608214%09red/cit:102630901%09red/cit:102628904%09red/cit:102618210%09red/cit:102614611%09red/cit:102578009%09red/cit:102616660%09red/cit:102…
Plant hormone signal transduction	KEGG PATHWAY	cit04075	30	217	0.0113002	0.241314	Cs5g33560|orange1.1t00464|Cs1g17210|Cs2g29100|Cs5g03870|Cs1g19910|Cs9g08850|Cs4g17050|Cs7g18750|Cs2g17860|Cs5g29870|Cs1g17220|Cs2g17230|orange1.1t02550|Cs5g30390|orange1.1t01021|orange1.1t00550|Cs4g07130|Cs5g01980|Cs8g12880|Cs7g02820|Cs9g10650|Cs2g10790|Cs7g05540|Cs4g17960|Cs6g01760|Cs1g13970|Cs4g18240|Cs8g04610|Cs5g07700	cit:102577971|cit:102611440|cit:102616825|cit:102623514|cit:102617959|cit:102623202|cit:102578028|cit:102629381|cit:102622084|cit:102614597|cit:102618338|cit:102617127|cit:102623985|cit:102629828|cit:102607547|cit:102626457|cit:102607443|cit:102631355|cit:102625615|cit:102578051|cit:102630561|cit:102611538|cit:102621158|cit:102625468|cit:102607641|cit:102621125|cit:102607187|cit:102617957|cit:102…	102577971|102611440|102616825|102623514|102617959|102623202|102578028|102629381|102622084|102614597|102618338|102617127|102623985|102629828|102607547|102626457|102607443|102631355|102625615|102578051|102630561|102611538|102621158|102625468|102607641|102621125|102607187|102617957|102620300|102622961|	http://www.genome.jp/kegg-bin/show_pathway?cit04075/cit:102611538%09red/cit:102621125%09red/cit:102626457%09red/cit:102607187%09red/cit:102616825%09red/cit:102625615%09red/cit:102629381%09red/cit:102622961%09red/cit:102578051%09red/cit:102607547%09red/cit:102620300%09red/cit:102621158%09red/cit:102577971%09red/cit:102629828%09red/cit:102617127%09red/cit:102618338%09red/cit:102617959%09red/cit:102…
Glutathione metabolism	KEGG PATHWAY	cit00480	16	95	0.0130506	0.241314	Novel00008|Cs5g15160|Cs7g18560|Cs7g04580|Cs9g10410|Cs8g19400|Cs7g15790|orange1.1t03618|orange1.1t03629|Cs7g15760|Cs8g19380|Cs5g03830|orange1.1t03455|Cs7g15770|Cs6g19310|Cs6g15850	cit:102626323|cit:102621779|cit:102619530|cit:102621983|cit:102631203|cit:102618283|cit:102618160|cit:102626779|cit:102628216|cit:102617304|cit:102617720|cit:102616580|cit:102623140|cit:102617590|cit:102611501|cit:102624040|	102626323|102621779|102619530|102621983|102631203|102618283|102618160|102626779|102628216|102617304|102617720|102616580|102623140|102617590|102611501|102624040|	http://www.genome.jp/kegg-bin/show_pathway?cit00480/cit:102626323%09red/cit:102617590%09red/cit:102631203%09red/cit:102616580%09red/cit:102628216%09red/cit:102618160%09red/cit:102618283%09red/cit:102623140%09red/cit:102621983%09red/cit:102619530%09red/cit:102624040%09red/cit:102617720%09red/cit:102617304%09red/cit:102611501%09red/cit:102621779%09red/cit:102626779%09red
Phenylalanine, tyrosine and tryptophan biosynthesis	KEGG PATHWAY	cit00400	10	48	0.0141949	0.241314	Cs5g05650|Cs2g07700|Cs7g06370|Cs1g01760|Cs8g20040|Cs3g12230|Cs6g19130|Cs6g21940|Cs4g05200|Cs3g07770	cit:102626494|cit:102630901|cit:102628351|cit:102629885|cit:102614769|cit:102608214|cit:102629591|cit:102623566|cit:102611864|cit:102618210|	102626494|102630901|102628351|102629885|102614769|102608214|102629591|102623566|102611864|102618210|	http://www.genome.jp/kegg-bin/show_pathway?cit00400/cit:102618210%09red/cit:102623566%09red/cit:102629591%09red/cit:102608214%09red/cit:102626494%09red/cit:102611864%09red/cit:102628351%09red/cit:102630901%09red/cit:102629885%09red/cit:102614769%09red
Glucosinolate biosynthesis	KEGG PATHWAY	cit00966	4	12	0.0323497	0.471381	Cs7g29740|Cs7g29750|Cs7g29760|Cs7g29770	cit:102609684|cit:102610000|cit:102612895|cit:102613196|	102609684|102610000|102612895|102613196|	http://www.genome.jp/kegg-bin/show_pathway?cit00966/cit:102610000%09red/cit:102612895%09red/cit:102609684%09red/cit:102613196%09red
Biosynthesis of secondary metabolites	KEGG PATHWAY	cit01110	96	930	0.0384466	0.481098	Cs9g02030|Cs6g15740|Cs3g22910|Cs7g06370|Cs7g22730|Cs1g01700|Cs1g20530|Cs5g28150|Cs7g02830|Cs6g08840|Cs7g18090|Cs5g05650|Cs5g21900|Cs9g17990|Cs3g12230|Cs5g09020|Cs7g18160|Cs5g06000|Cs7g19270|Cs1g26330|Cs6g19130|Cs8g13780|Cs7g29760|Cs2g08460|Cs1g20610|Cs4g04720|Cs3g17940|Cs1g21190|Cs9g01410|Cs6g19310|Cs7g29080|Cs4g10240|orange1.1t02108|Cs7g29770|Cs7g17370|Cs3g04670|Cs7g18350|Cs4g18730|Cs5g29390|Cs1…	cit:102611532|cit:102621403|cit:102616375|cit:102628351|cit:102610613|cit:102629031|cit:102618368|cit:102623556|cit:102630921|cit:102618817|cit:102618640|cit:102626494|cit:102608623|cit:102620225|cit:102608214|cit:102614633|cit:102611792|cit:102618241|cit:102627290|cit:102623680|cit:102629591|cit:102613995|cit:102612895|cit:102612414|cit:102621517|cit:102624867|cit:102621551|cit:102614378|cit:102…	102611532|102621403|102616375|102628351|102610613|102629031|102618368|102623556|102630921|102618817|102618640|102626494|102608623|102620225|102608214|102614633|102611792|102618241|102627290|102623680|102629591|102613995|102612895|102612414|102621517|102624867|102621551|102614378|102618655|102611501|102618363|102627355|102628113|102613196|102614569|102617831|102613581|102610167|102626700|102620668…	http://www.genome.jp/kegg-bin/show_pathway?cit01110/cit:102618241%09red/cit:102620870%09red/cit:102613196%09red/cit:102628113%09red/cit:102612895%09red/cit:102621517%09red/cit:102629552%09red/cit:102620668%09red/cit:102608214%09red/cit:102619020%09red/cit:102630901%09red/cit:102577934%09red/cit:102616375%09red/cit:102618884%09red/cit:102611501%09red/cit:102627355%09red/cit:102616660%09red/cit:102…
Glycine, serine and threonine metabolism	KEGG PATHWAY	cit00260	10	60	0.0464546	0.481098	Cs6g15740|Cs2g07700|Cs1g17840|Cs5g10160|Cs6g19130|Cs2g14460|Cs3g18540|Cs5g06000|Cs6g09640|Cs6g15760	cit:102621403|cit:102630901|cit:102614479|cit:102629671|cit:102629591|cit:102620870|cit:102616660|cit:102618241|cit:102615236|cit:102621403|	102621403|102630901|102614479|102629671|102629591|102620870|102616660|102618241|102615236|102621403|	http://www.genome.jp/kegg-bin/show_pathway?cit00260/cit:102629591%09red/cit:102615236%09red/cit:102618241%09red/cit:102621403%09red/cit:102616660%09red/cit:102630901%09red/cit:102614479%09red/cit:102629671%09red/cit:102620870%09red
Sulfur metabolism	KEGG PATHWAY	cit00920	6	28	0.0471665	0.481098	Cs2g02980|Cs6g21540|Cs1g09490|Cs3g11480|Cs5g19640|Cs9g07750	cit:102626350|cit:102621879|cit:102627477|cit:102610969|cit:102618527|cit:102622748|	102626350|102621879|102627477|102610969|102618527|102622748|	http://www.genome.jp/kegg-bin/show_pathway?cit00920/cit:102618527%09red/cit:102621879%09red/cit:102622748%09red/cit:102626350%09red/cit:102627477%09red/cit:102610969%09red
Sesquiterpenoid and triterpenoid biosynthesis	KEGG PATHWAY	cit00909	7	38	0.0602745	0.558909	Cs2g08650|Cs4g04720|Cs4g12110|Cs5g23510|Cs5g23540|Cs2g08460|Cs2g08550	cit:102614883|cit:102624867|cit:102606641|cit:102623066|cit:102623643|cit:102612414|cit:102610340|	102614883|102624867|102606641|102623066|102623643|102612414|102610340|	http://www.genome.jp/kegg-bin/show_pathway?cit00909/cit:102606641%09red/cit:102623643%09red/cit:102614883%09red/cit:102623066%09red/cit:102610340%09red/cit:102624867%09red/cit:102612414%09red
Selenocompound metabolism	KEGG PATHWAY	cit00450	4	16	0.0671805	0.571034	Cs1g26810|Cs5g27000|Cs6g21540|Cs9g07750	cit:102619252|cit:102631249|cit:102621879|cit:102622748|	102619252|102631249|102621879|102622748|	http://www.genome.jp/kegg-bin/show_pathway?cit00450/cit:102622748%09red/cit:102619252%09red/cit:102631249%09red/cit:102621879%09red
2-Oxocarboxylic acid metabolism	KEGG PATHWAY	cit01210	9	59	0.0843833	0.653562	Cs7g29740|Cs3g16440|Cs4g10280|Cs2g14460|Cs1g26380|Cs1g21190|Cs7g29760|Cs7g29770|Cs7g29750	cit:102609684|cit:102614611|cit:102628904|cit:102620870|cit:102626057|cit:102614378|cit:102612895|cit:102613196|cit:102610000|	102609684|102614611|102628904|102620870|102626057|102614378|102612895|102613196|102610000|	http://www.genome.jp/kegg-bin/show_pathway?cit01210/cit:102614611%09red/cit:102613196%09red/cit:102614378%09red/cit:102612895%09red/cit:102609684%09red/cit:102620870%09red/cit:102626057%09red/cit:102610000%09red/cit:102628904%09red
Valine, leucine and isoleucine biosynthesis	KEGG PATHWAY	cit00290	4	18	0.0897045	0.653562	Cs1g21190|Cs6g15740|Cs3g16440|Cs6g15760	cit:102614378|cit:102621403|cit:102614611|cit:102621403|	102614378|102621403|102614611|102621403|	http://www.genome.jp/kegg-bin/show_pathway?cit00290/cit:102621403%09red/cit:102614378%09red/cit:102614611%09red
Amino sugar and nucleotide sugar metabolism	KEGG PATHWAY	cit00520	15	120	0.109902	0.747337	Cs7g18090|Cs4g01680|orange1.1t01956|Cs9g18700|Cs7g18230|Cs7g18350|Cs5g27650|Cs4g02450|Cs5g21900|Cs5g22920|Cs7g18160|Cs6g10710|orange1.1t00277|Cs1g26330|Cs7g18280	cit:102618640|cit:102631040|cit:102613529|cit:102617819|cit:102611792|cit:102613581|cit:102628540|cit:102630639|cit:102608623|cit:102625452|cit:102611792|cit:102626111|cit:102609349|cit:102623680|cit:102612084|	102618640|102631040|102613529|102617819|102611792|102613581|102628540|102630639|102608623|102625452|102611792|102626111|102609349|102623680|102612084|	http://www.genome.jp/kegg-bin/show_pathway?cit00520/cit:102612084%09red/cit:102613529%09red/cit:102609349%09red/cit:102617819%09red/cit:102626111%09red/cit:102630639%09red/cit:102625452%09red/cit:102628540%09red/cit:102613581%09red/cit:102611792%09red/cit:102618640%09red/cit:102623680%09red/cit:102608623%09red/cit:102631040%09red
Nitrogen metabolism	KEGG PATHWAY	cit00910	5	29	0.125192	0.769096	Cs6g17430|Cs5g26650|Cs7g19160|Cs8g05970|Cs9g17990	cit:102626318|cit:102620167|cit:102609585|cit:102616714|cit:102620225|	102626318|102620167|102609585|102616714|102620225|	http://www.genome.jp/kegg-bin/show_pathway?cit00910/cit:102616714%09red/cit:102620167%09red/cit:102620225%09red/cit:102626318%09red/cit:102609585%09red
Ubiquinone and other terpenoid-quinone biosynthesis	KEGG PATHWAY	cit00130	8	56	0.128183	0.769096	Cs3g04670|Cs7g17370|Cs3g03920|Cs7g06030|Cs8g15800|Cs7g02830|Cs3g03960|Cs4g04530	cit:102617831|cit:102614569|cit:102615381|cit:102618825|cit:102609336|cit:102630921|cit:102618884|cit:102577934|	102617831|102614569|102615381|102618825|102609336|102630921|102618884|102577934|	http://www.genome.jp/kegg-bin/show_pathway?cit00130/cit:102577934%09red/cit:102615381%09red/cit:102630921%09red/cit:102618884%09red/cit:102618825%09red/cit:102609336%09red/cit:102614569%09red/cit:102617831%09red
Arginine and proline metabolism	KEGG PATHWAY	cit00330	9	69	0.158548	0.838676	Cs7g18840|Cs7g19160|Cs8g04460|Cs4g02260|Cs8g07560|Cs7g02060|Cs5g26650|Cs6g17430|Cs1g26050	cit:102627867|cit:102609585|cit:102615941|cit:102625258|cit:102608169|cit:102628850|cit:102620167|cit:102626318|cit:102615950|	102627867|102609585|102615941|102625258|102608169|102628850|102620167|102626318|102615950|	http://www.genome.jp/kegg-bin/show_pathway?cit00330/cit:102627867%09red/cit:102615941%09red/cit:102620167%09red/cit:102615950%09red/cit:102608169%09red/cit:102625258%09red/cit:102609585%09red/cit:102628850%09red/cit:102626318%09red
Diterpenoid biosynthesis	KEGG PATHWAY	cit00904	4	23	0.158949	0.838676	Cs5g14480|Cs2g06470|Cs5g27570|Cs2g03380	cit:102628050|cit:102615273|cit:102626501|cit:102614198|	102628050|102615273|102626501|102614198|	http://www.genome.jp/kegg-bin/show_pathway?cit00904/cit:102615273%09red/cit:102626501%09red/cit:102628050%09red/cit:102614198%09red
Linoleic acid metabolism	KEGG PATHWAY	cit00591	3	15	0.164446	0.838676	orange1.1t03769|Cs1g17380|orange1.1t04376	cit:102625429|cit:102622489|cit:102614914|	102625429|102622489|102614914|	http://www.genome.jp/kegg-bin/show_pathway?cit00591/cit:102625429%09red/cit:102614914%09red/cit:102622489%09red
Citrate cycle (TCA cycle)	KEGG PATHWAY	cit00020	6	44	0.197753	0.960514	Cs5g33580|Cs1g26380|Cs4g10280|Cs7g13790|Cs5g29390|Cs5g01270	cit:102617393|cit:102626057|cit:102628904|cit:102628853|cit:102626700|cit:102622026|	102617393|102626057|102628904|102628853|102626700|102622026|	http://www.genome.jp/kegg-bin/show_pathway?cit00020/cit:102622026%09red/cit:102626700%09red/cit:102628904%09red/cit:102626057%09red/cit:102628853%09red/cit:102617393%09red
Propanoate metabolism	KEGG PATHWAY	cit00640	4	26	0.207535	0.96221	Cs7g13790|Cs5g29390|Cs5g08700|Cs5g09020	cit:102628853|cit:102626700|cit:102626887|cit:102614633|	102628853|102626700|102626887|102614633|	http://www.genome.jp/kegg-bin/show_pathway?cit00640/cit:102628853%09red/cit:102626700%09red/cit:102614633%09red/cit:102626887%09red
Biosynthesis of unsaturated fatty acids	KEGG PATHWAY	cit01040	4	30	0.277625	0.999921	Cs5g34760|Cs6g08600|Cs5g08520|orange1.1t02241	cit:102627276|cit:102611986|cit:102619982|cit:102627239|	102627276|102611986|102619982|102627239|	http://www.genome.jp/kegg-bin/show_pathway?cit01040/cit:102627276%09red/cit:102611986%09red/cit:102627239%09red/cit:102619982%09red
Alanine, aspartate and glutamate metabolism	KEGG PATHWAY	cit00250	5	40	0.278783	0.999921	Cs6g09640|Cs5g26650|Cs7g19160|Cs9g17990|Cs6g17430	cit:102615236|cit:102620167|cit:102609585|cit:102620225|cit:102626318|	102615236|102620167|102609585|102620225|102626318|	http://www.genome.jp/kegg-bin/show_pathway?cit00250/cit:102609585%09red/cit:102620167%09red/cit:102620225%09red/cit:102626318%09red/cit:102615236%09red
Cysteine and methionine metabolism	KEGG PATHWAY	cit00270	9	82	0.287428	0.999921	Cs3g11480|Cs5g27000|Cs2g14460|Cs6g21540|Cs6g01310|Cs5g09020|Cs5g03060|Cs9g01410|Cs4g02260	cit:102610969|cit:102631249|cit:102620870|cit:102621879|cit:102609114|cit:102614633|cit:102614629|cit:102618655|cit:102625258|	102610969|102631249|102620870|102621879|102609114|102614633|102614629|102618655|102625258|	http://www.genome.jp/kegg-bin/show_pathway?cit00270/cit:102614633%09red/cit:102631249%09red/cit:102621879%09red/cit:102614629%09red/cit:102610969%09red/cit:102609114%09red/cit:102620870%09red/cit:102625258%09red/cit:102618655%09red
Cyanoamino acid metabolism	KEGG PATHWAY	cit00460	6	53	0.319246	0.999921	Cs7g29740|Cs7g29750|Cs8g03320|Cs8g13100|Cs7g29760|Cs7g29770	cit:102609684|cit:102610000|cit:102625094|cit:102624718|cit:102612895|cit:102613196|	102609684|102610000|102625094|102624718|102612895|102613196|	http://www.genome.jp/kegg-bin/show_pathway?cit00460/cit:102612895%09red/cit:102610000%09red/cit:102625094%09red/cit:102609684%09red/cit:102613196%09red/cit:102624718%09red
G55 versus G11 KEGG down
#Term	Database	ID	Input number	Background number	P-Value	Corrected P-Value	Input	KEGG_ID/KO	Entrez_ID	Hyperlink
Glucosinolate biosynthesis	KEGG PATHWAY	cit00966	2	12	0.00334993	0.103848	Cs7g29760|Cs7g29770	cit:102612895|cit:102613196|	102612895|102613196|	http://www.genome.jp/kegg-bin/show_pathway?cit00966/cit:102612895%09red/cit:102613196%09red
2-Oxocarboxylic acid metabolism	KEGG PATHWAY	cit01210	3	59	0.00681233	0.105591	Cs3g16440|Cs7g29770|Cs7g29760	cit:102614611|cit:102613196|cit:102612895|	102614611|102613196|102612895|	http://www.genome.jp/kegg-bin/show_pathway?cit01210/cit:102612895%09red/cit:102614611%09red/cit:102613196%09red
Plant-pathogen interaction	KEGG PATHWAY	cit04626	5	208	0.0105456	0.108971	Cs1g13070|Cs9g18390|Cs7g02820|Cs1g17210|Cs5g30610	cit:102612506|cit:102617340|cit:102630561|cit:102616825|cit:102615508|	102612506|102617340|102630561|102616825|102615508|	http://www.genome.jp/kegg-bin/show_pathway?cit04626/cit:102616825%09red/cit:102630561%09red/cit:102617340%09red/cit:102612506%09red/cit:102615508%09red
Cyanoamino acid metabolism	KEGG PATHWAY	cit00460	2	53	0.0464137	0.359706	Cs7g29760|Cs7g29770	cit:102612895|cit:102613196|	102612895|102613196|	http://www.genome.jp/kegg-bin/show_pathway?cit00460/cit:102612895%09red/cit:102613196%09red
Thiamine metabolism	KEGG PATHWAY	cit00730	1	10	0.0668641	0.414557	Cs1g20530	cit:102618368|	102618368|	http://www.genome.jp/kegg-bin/show_pathway?cit00730/cit:102618368%09red
Valine, leucine and isoleucine biosynthesis	KEGG PATHWAY	cit00290	1	18	0.112711	0.468384	Cs3g16440	cit:102614611|	102614611|	http://www.genome.jp/kegg-bin/show_pathway?cit00290/cit:102614611%09red
Starch and sucrose metabolism	KEGG PATHWAY	cit00500	3	193	0.124437	0.468384	Cs5g05200|Cs6g15930|Cs1g18220	cit:102612059|cit:102627856|cit:102630080|	102612059|102627856|102630080|	http://www.genome.jp/kegg-bin/show_pathway?cit00500/cit:102630080%09red/cit:102612059%09red/cit:102627856%09red
Ether lipid metabolism	KEGG PATHWAY	cit00565	1	22	0.134797	0.468384	Cs7g15610	cit:102613480|	102613480|	http://www.genome.jp/kegg-bin/show_pathway?cit00565/cit:102613480%09red
Pantothenate and CoA biosynthesis	KEGG PATHWAY	cit00770	1	25	0.151006	0.468384	Cs3g16440	cit:102614611|	102614611|	http://www.genome.jp/kegg-bin/show_pathway?cit00770/cit:102614611%09red
Alanine, aspartate and glutamate metabolism	KEGG PATHWAY	cit00250	1	40	0.227675	0.468384	Cs8g20410	cit:102628580|	102628580|	http://www.genome.jp/kegg-bin/show_pathway?cit00250/cit:102628580%09red
Purine metabolism	KEGG PATHWAY	cit00230	2	146	0.237351	0.468384	orange1.1t04406|Cs7g22730	cit:102622652|cit:102610613|	102622652|102610613|	http://www.genome.jp/kegg-bin/show_pathway?cit00230/cit:102622652%09red/cit:102610613%09red
Pentose phosphate pathway	KEGG PATHWAY	cit00030	1	42	0.237369	0.468384	Cs7g22730	cit:102610613|	102610613|	http://www.genome.jp/kegg-bin/show_pathway?cit00030/cit:102610613%09red
Circadian rhythm - plant	KEGG PATHWAY	cit04712	1	45	0.251686	0.468384	Cs2g17510	cit:102630709|	102630709|	http://www.genome.jp/kegg-bin/show_pathway?cit04712/cit:102630709%09red
Valine, leucine and isoleucine degradation	KEGG PATHWAY	cit00280	1	46	0.256399	0.468384	Cs3g16440	cit:102614611|	102614611|	http://www.genome.jp/kegg-bin/show_pathway?cit00280/cit:102614611%09red
beta-Alanine metabolism	KEGG PATHWAY	cit00410	1	46	0.256399	0.468384	Cs6g15870	cit:102624788|	102624788|	http://www.genome.jp/kegg-bin/show_pathway?cit00410/cit:102624788%09red
alpha-Linolenic acid metabolism	KEGG PATHWAY	cit00592	1	47	0.261083	0.468384	Cs3g24230	cit:102578025|	102578025|	http://www.genome.jp/kegg-bin/show_pathway?cit00592/cit:102578025%09red
Phosphatidylinositol signaling system	KEGG PATHWAY	cit04070	1	52	0.284072	0.468384	Cs5g30610	cit:102615508|	102615508|	http://www.genome.jp/kegg-bin/show_pathway?cit04070/cit:102615508%09red
Terpenoid backbone biosynthesis	KEGG PATHWAY	cit00900	1	52	0.284072	0.468384	Cs1g20530	cit:102618368|	102618368|	http://www.genome.jp/kegg-bin/show_pathway?cit00900/cit:102618368%09red
Inositol phosphate metabolism	KEGG PATHWAY	cit00562	1	53	0.288585	0.468384	Cs7g15610	cit:102613480|	102613480|	http://www.genome.jp/kegg-bin/show_pathway?cit00562/cit:102613480%09red
Galactose metabolism	KEGG PATHWAY	cit00052	1	62	0.32796	0.468384	Cs1g18220	cit:102630080|	102630080|	http://www.genome.jp/kegg-bin/show_pathway?cit00052/cit:102630080%09red
Arginine and proline metabolism	KEGG PATHWAY	cit00330	1	69	0.357096	0.468384	Cs6g15870	cit:102624788|	102624788|	http://www.genome.jp/kegg-bin/show_pathway?cit00330/cit:102624788%09red
Biosynthesis of amino acids	KEGG PATHWAY	cit01230	2	203	0.369242	0.468384	Cs7g22730|Cs3g16440	cit:102610613|cit:102614611|	102610613|102614611|	http://www.genome.jp/kegg-bin/show_pathway?cit01230/cit:102614611%09red/cit:102610613%09red
Biosynthesis of secondary metabolites	KEGG PATHWAY	cit01110	7	930	0.37203	0.468384	Cs3g16440|Cs7g22730|Cs8g20410|Cs1g20530|Cs7g29760|Cs7g29770|Cs2g20590	cit:102614611|cit:102610613|cit:102628580|cit:102618368|cit:102612895|cit:102613196|cit:102577997|	102614611|102610613|102628580|102618368|102612895|102613196|102577997|	http://www.genome.jp/kegg-bin/show_pathway?cit01110/cit:102614611%09red/cit:102628580%09red/cit:102618368%09red/cit:102612895%09red/cit:102613196%09red/cit:102577997%09red/cit:102610613%09red
Glycerophospholipid metabolism	KEGG PATHWAY	cit00564	1	77	0.388875	0.468384	Cs7g15610	cit:102613480|	102613480|	http://www.genome.jp/kegg-bin/show_pathway?cit00564/cit:102613480%09red
Aminoacyl-tRNA biosynthesis	KEGG PATHWAY	cit00970	1	78	0.392738	0.468384	Cs7g16870	cit:102619529|	102619529|	http://www.genome.jp/kegg-bin/show_pathway?cit00970/cit:102619529%09red
Plant hormone signal transduction	KEGG PATHWAY	cit04075	2	217	0.400609	0.468384	Cs7g02820|Cs1g17210	cit:102630561|cit:102616825|	102630561|102616825|	http://www.genome.jp/kegg-bin/show_pathway?cit04075/cit:102616825%09red/cit:102630561%09red
Cysteine and methionine metabolism	KEGG PATHWAY	cit00270	1	82	0.407948	0.468384	Cs2g20590	cit:102577997|	102577997|	http://www.genome.jp/kegg-bin/show_pathway?cit00270/cit:102577997%09red
Glutathione metabolism	KEGG PATHWAY	cit00480	1	95	0.454839	0.503572	Cs7g04580	cit:102621983|	102621983|	http://www.genome.jp/kegg-bin/show_pathway?cit00480/cit:102621983%09red
Ubiquitin mediated proteolysis	KEGG PATHWAY	cit04120	1	114	0.516873	0.552519	Cs4g20130	cit:102624116|	102624116|	http://www.genome.jp/kegg-bin/show_pathway?cit04120/cit:102624116%09red
Metabolic pathways	KEGG PATHWAY	cit01100	11	1767	0.571793	0.590853	Cs7g15610|Cs3g24230|Cs3g16440|Cs1g20530|Cs7g22730|Cs6g15930|Cs8g20410|orange1.1t04406|Cs1g18220|Cs2g20590|Cs5g05200	cit:102613480|cit:102578025|cit:102614611|cit:102618368|cit:102610613|cit:102627856|cit:102628580|cit:102622652|cit:102630080|cit:102577997|cit:102612059|	102613480|102578025|102614611|102618368|102610613|102627856|102628580|102622652|102630080|102577997|102612059|	http://www.genome.jp/kegg-bin/show_pathway?cit01100/cit:102630080%09red/cit:102628580%09red/cit:102618368%09red/cit:102578025%09red/cit:102613480%09red/cit:102614611%09red/cit:102622652%09red/cit:102627856%09red/cit:102612059%09red/cit:102577997%09red/cit:102610613%09red
Carbon metabolism	KEGG PATHWAY	cit01200	1	208	0.735187	0.735187	Cs7g22730	cit:102610613|	102610613|	http://www.genome.jp/kegg-bin/show_pathway?cit01200/cit:102610613%09red
