# Supplementary material for: Transcriptome sequencing and ITRAQ reveal the detoxification mechanism of Bacillus GJ1, a potential biocontrol agent for Huanglongbing
Source: PLoS One. 2018 Aug 9;13(8):e0200427. doi: 10.1371/journal.pone.0200427 (PMC6084860; doi:10.1371/journal.pone.0200427)
Supplement: S6 Table — (XLSX) [file pone.0200427.s015.xlsx]

## Sheet: Sheet1
##Databases: KEGG PATHWAY
##Statistical test method: hypergeometric test / Fisher's exact test
##FDR correction method: Benjamini and Hochberg
#Term	Database	ID	Input number	Background number	P-Value	Corrected P-Value	Input	KEGG_ID/KO	Entrez_ID	Hyperlink
Plant-pathogen interaction	KEGG PATHWAY	cit04626	46	208	3.03737e-10	2.85513e-08	Cs8g12000|Cs1g17210|Cs6g09420|Cs9g18240|Cs2g09020|Cs3g14240|Cs5g27740|Cs9g18340|orange1.1t00485|Cs5g07160|orange1.1t02464|Cs6g17590|Cs2g30380|Cs3g19030|Cs7g19320|Cs9g11850|Cs4g10460|orange1.1t00419|Cs1g13070|Cs5g23120|Cs5g02940|Cs1g17220|Cs1g10450|orange1.1t01021|orange1.1t00550|Cs8g14900|Cs2g02680|Cs4g07130|Cs4g10810|orange1.1t00071|orange1.1t02751|Cs4g08080|Cs4g10440|Cs4g10520|Cs7g02820|Cs9g182…	cit:102616720|cit:102616825|cit:102608921|cit:102626748|cit:102621617|cit:102610370|cit:102608817|cit:102630710|cit:102618760|cit:102607242|cit:102622529|cit:102619846|cit:102630407|cit:102609376|cit:102615056|cit:102628484|cit:102608031|cit:102622218|cit:102612506|cit:102618529|cit:102610069|cit:102617127|cit:102612807|cit:102626457|cit:102607443|cit:102608263|cit:102617134|cit:102631355|cit:102…	102616720|102616825|102608921|102626748|102621617|102610370|102608817|102630710|102618760|102607242|102622529|102619846|102630407|102609376|102615056|102628484|102608031|102622218|102612506|102618529|102610069|102617127|102612807|102626457|102607443|102608263|102617134|102631355|102612053|102619846|102612039|102609562|102608031|102608031|102630561|102627031|102620486|102615508|102608452|102617340…	http://www.genome.jp/kegg-bin/show_pathway?cit04626/cit:102626457%09red/cit:102608263%09red/cit:102618529%09red/cit:102622218%09red/cit:102616825%09red/cit:102616720%09red/cit:102630710%09red/cit:102612506%09red/cit:102626879%09red/cit:102613292%09red/cit:102612053%09red/cit:102608817%09red/cit:102618760%09red/cit:102608452%09red/cit:102617134%09red/cit:102617127%09red/cit:102620646%09red/cit:102…
alpha-Linolenic acid metabolism	KEGG PATHWAY	cit00592	18	47	1.31628e-07	6.1865e-06	Cs2g21000|Cs1g24440|Cs5g17900|Cs3g24230|Cs9g05210|Cs5g34760|Cs1g17380|Cs6g18900|orange1.1t03729|Cs3g27010|Cs5g17880|Cs5g08520|Cs7g12890|Cs4g16080|Cs5g17920|Cs2g28670|orange1.1t03772|orange1.1t03771	cit:102578046|cit:102613997|cit:102622863|cit:102578025|cit:102627276|cit:102627276|cit:102622489|cit:102622874|cit:102609090|cit:102606631|cit:102623338|cit:102619982|cit:102623756|cit:102623634|cit:102622863|cit:102610448|cit:102625429|cit:102629931|	102578046|102613997|102622863|102578025|102627276|102627276|102622489|102622874|102609090|102606631|102623338|102619982|102623756|102623634|102622863|102610448|102625429|102629931|	http://www.genome.jp/kegg-bin/show_pathway?cit00592/cit:102625429%09red/cit:102578046%09red/cit:102623634%09red/cit:102578025%09red/cit:102622489%09red/cit:102619982%09red/cit:102627276%09red/cit:102609090%09red/cit:102610448%09red/cit:102622863%09red/cit:102606631%09red/cit:102622874%09red/cit:102623338%09red/cit:102629931%09red/cit:102623756%09red/cit:102613997%09red
Biosynthesis of secondary metabolites	KEGG PATHWAY	cit01110	87	930	0.0073527	0.230385	Cs9g02030|Cs6g15740|Cs3g22910|Cs3g16700|Cs7g06370|Cs6g02840|Cs7g22730|Cs1g20530|Cs7g02830|Cs7g18240|Cs5g21900|Cs3g12230|Cs1g02750|Cs5g10530|Cs5g09020|Cs1g26330|Novel00930|Cs6g19130|Cs7g29760|Cs7g06170|Cs2g08460|Cs1g20610|Cs6g15760|Cs7g22750|Cs9g01410|Cs2g07250|Cs7g29080|Cs4g10240|orange1.1t02755|Cs7g29770|Cs3g04670|Novel00569|Cs7g18350|Cs4g18730|Cs6g19320|Cs2g30140|Cs1g20580|Cs7g29740|Cs9g07950|C…	cit:102611532|cit:102621403|cit:102616375|cit:102623813|cit:102628351|cit:102627277|cit:102610613|cit:102618368|cit:102630921|cit:102611792|cit:102608623|cit:102608214|cit:102609996|cit:102621116|cit:102614633|cit:102623680|cit:102625638|cit:102629591|cit:102612895|cit:102621131|cit:102612414|cit:102621517|cit:102621403|cit:102611699|cit:102618655|cit:102617908|cit:102618363|cit:102627355|cit:102…	102611532|102621403|102616375|102623813|102628351|102627277|102610613|102618368|102630921|102611792|102608623|102608214|102609996|102621116|102614633|102623680|102625638|102629591|102612895|102621131|102612414|102621517|102621403|102611699|102618655|102617908|102618363|102627355|102615391|102613196|102617831|102624507|102613581|102610167|102611989|102622737|102620668|102609684|102617332|102609752…	http://www.genome.jp/kegg-bin/show_pathway?cit01110/cit:102609752%09red/cit:102630813%09red/cit:102629783%09red/cit:102619418%09red/cit:102611792%09red/cit:102614944%09red/cit:102623680%09red/cit:102629591%09red/cit:102611532%09red/cit:102606708%09red/cit:102631040%09red/cit:102618363%09red/cit:102614629%09red/cit:102608675%09red/cit:102627277%09red/cit:102613581%09red/cit:102623486%09red/cit:102…
Glucosinolate biosynthesis	KEGG PATHWAY	cit00966	4	12	0.0184927	0.434579	Cs7g29740|Cs7g29750|Cs7g29760|Cs7g29770	cit:102609684|cit:102610000|cit:102612895|cit:102613196|	102609684|102610000|102612895|102613196|	http://www.genome.jp/kegg-bin/show_pathway?cit00966/cit:102610000%09red/cit:102612895%09red/cit:102609684%09red/cit:102613196%09red
Phenylalanine, tyrosine and tryptophan biosynthesis	KEGG PATHWAY	cit00400	8	48	0.0305998	0.575277	Cs2g07700|Cs7g06370|Cs3g22130|Cs3g12230|Cs6g19130|Cs6g21940|Cs4g05200|Cs3g07770	cit:102630901|cit:102628351|cit:102616277|cit:102608214|cit:102629591|cit:102623566|cit:102611864|cit:102618210|	102630901|102628351|102616277|102608214|102629591|102623566|102611864|102618210|	http://www.genome.jp/kegg-bin/show_pathway?cit00400/cit:102618210%09red/cit:102623566%09red/cit:102629591%09red/cit:102608214%09red/cit:102611864%09red/cit:102628351%09red/cit:102630901%09red/cit:102616277%09red
Biosynthesis of amino acids	KEGG PATHWAY	cit01230	22	203	0.043814	0.68642	Cs6g15740|Cs3g22130|Cs6g15760|Cs7g06370|Cs1g17840|Cs7g22750|Cs9g01410|Cs2g07700|Cs3g12230|Cs3g18540|Cs6g17430|Cs8g03650|Cs7g22730|Cs3g16440|Cs4g10280|Cs6g01310|Cs6g21940|Cs9g18120|Cs3g07770|Cs6g19130|Cs2g14460|Cs4g05200	cit:102621403|cit:102616277|cit:102621403|cit:102628351|cit:102614479|cit:102611699|cit:102618655|cit:102630901|cit:102608214|cit:102616660|cit:102626318|cit:102620014|cit:102610613|cit:102614611|cit:102628904|cit:102609114|cit:102623566|cit:102623503|cit:102618210|cit:102629591|cit:102620870|cit:102611864|	102621403|102616277|102621403|102628351|102614479|102611699|102618655|102630901|102608214|102616660|102626318|102620014|102610613|102614611|102628904|102609114|102623566|102623503|102618210|102629591|102620870|102611864|	http://www.genome.jp/kegg-bin/show_pathway?cit01230/cit:102618210%09red/cit:102614479%09red/cit:102623566%09red/cit:102623503%09red/cit:102629591%09red/cit:102614611%09red/cit:102616277%09red/cit:102621403%09red/cit:102620014%09red/cit:102608214%09red/cit:102620870%09red/cit:102611864%09red/cit:102628351%09red/cit:102611699%09red/cit:102630901%09red/cit:102610613%09red/cit:102618655%09red/cit:102…
Amino sugar and nucleotide sugar metabolism	KEGG PATHWAY	cit00520	14	120	0.0611064	0.760657	Cs5g21900|Cs4g01680|Cs5g11560|Cs2g30930|Cs7g18350|Cs5g27650|Cs1g26330|Cs4g02450|Cs5g10530|Cs6g19320|Cs5g22920|Cs7g06170|Cs7g18240|Cs6g02840	cit:102608623|cit:102631040|cit:102615500|cit:102626762|cit:102613581|cit:102628540|cit:102623680|cit:102630639|cit:102621116|cit:102611989|cit:102625452|cit:102621131|cit:102611792|cit:102627277|	102608623|102631040|102615500|102626762|102613581|102628540|102623680|102630639|102621116|102611989|102625452|102621131|102611792|102627277|	http://www.genome.jp/kegg-bin/show_pathway?cit00520/cit:102621116%09red/cit:102627277%09red/cit:102621131%09red/cit:102630639%09red/cit:102611989%09red/cit:102615500%09red/cit:102625452%09red/cit:102628540%09red/cit:102613581%09red/cit:102611792%09red/cit:102626762%09red/cit:102623680%09red/cit:102608623%09red/cit:102631040%09red
Biosynthesis of unsaturated fatty acids	KEGG PATHWAY	cit01040	5	30	0.0794849	0.760657	Cs5g34760|Cs6g08600|Cs5g08520|Cs9g05210|orange1.1t02241	cit:102627276|cit:102611986|cit:102619982|cit:102627276|cit:102627239|	102627276|102611986|102619982|102627276|102627239|	http://www.genome.jp/kegg-bin/show_pathway?cit01040/cit:102627276%09red/cit:102611986%09red/cit:102627239%09red/cit:102619982%09red
Glycine, serine and threonine metabolism	KEGG PATHWAY	cit00260	8	60	0.0802866	0.760657	Cs6g15740|Cs2g07700|Cs1g17840|Cs6g15760|Cs6g19130|Cs2g14460|Cs3g18540|Cs6g09640	cit:102621403|cit:102630901|cit:102614479|cit:102621403|cit:102629591|cit:102620870|cit:102616660|cit:102615236|	102621403|102630901|102614479|102621403|102629591|102620870|102616660|102615236|	http://www.genome.jp/kegg-bin/show_pathway?cit00260/cit:102629591%09red/cit:102615236%09red/cit:102621403%09red/cit:102620870%09red/cit:102630901%09red/cit:102614479%09red/cit:102616660%09red
Phosphatidylinositol signaling system	KEGG PATHWAY	cit04070	7	52	0.0947038	0.760657	Cs7g14760|Cs3g16540|Cs5g11570|Cs1g06230|Cs2g22720|Cs8g20240|Cs5g30610	cit:102612191|cit:102618028|cit:102615805|cit:102622184|cit:102609156|cit:102623592|cit:102615508|	102612191|102618028|102615805|102622184|102609156|102623592|102615508|	http://www.genome.jp/kegg-bin/show_pathway?cit04070/cit:102612191%09red/cit:102615508%09red/cit:102622184%09red/cit:102615805%09red/cit:102623592%09red/cit:102618028%09red/cit:102609156%09red
Cyanoamino acid metabolism	KEGG PATHWAY	cit00460	7	53	0.101425	0.760657	Novel00569|Cs7g29740|Cs7g29750|Cs8g03320|Cs8g13100|Cs7g29760|Cs7g29770	cit:102624507|cit:102609684|cit:102610000|cit:102625094|cit:102624718|cit:102612895|cit:102613196|	102624507|102609684|102610000|102625094|102624718|102612895|102613196|	http://www.genome.jp/kegg-bin/show_pathway?cit00460/cit:102610000%09red/cit:102612895%09red/cit:102624507%09red/cit:102625094%09red/cit:102609684%09red/cit:102613196%09red/cit:102624718%09red
Plant hormone signal transduction	KEGG PATHWAY	cit04075	21	217	0.111329	0.760657	orange1.1t00550|Cs5g29870|Cs2g10790|Cs1g17210|Cs4g07130|Cs4g18240|Cs8g04610|Cs5g01980|Cs1g22140|orange1.1t04213|Cs7g29660|Cs8g12880|Cs1g19910|Cs7g05540|Cs8g15930|Cs7g02820|Cs1g17220|Cs9g08850|Cs5g07700|Cs9g08100|orange1.1t01021	cit:102607443|cit:102618338|cit:102621158|cit:102616825|cit:102631355|cit:102617957|cit:102620300|cit:102625615|cit:102622009|cit:102617177|cit:102610311|cit:102578051|cit:102623202|cit:102625468|cit:102628946|cit:102630561|cit:102617127|cit:102578028|cit:102622961|cit:102612823|cit:102626457|	102607443|102618338|102621158|102616825|102631355|102617957|102620300|102625615|102622009|102617177|102610311|102578051|102623202|102625468|102628946|102630561|102617127|102578028|102622961|102612823|102626457|	http://www.genome.jp/kegg-bin/show_pathway?cit04075/cit:102612823%09red/cit:102626457%09red/cit:102630561%09red/cit:102622961%09red/cit:102618338%09red/cit:102578051%09red/cit:102578028%09red/cit:102617127%09red/cit:102628946%09red/cit:102625468%09red/cit:102625615%09red/cit:102620300%09red/cit:102616825%09red/cit:102631355%09red/cit:102610311%09red/cit:102621158%09red/cit:102607443%09red/cit:102…
Fatty acid elongation	KEGG PATHWAY	cit00062	4	24	0.111634	0.760657	Cs9g07920|Cs9g07950|Cs4g17260|orange1.1t00556	cit:102608675|cit:102617332|cit:102609752|cit:102618016|	102608675|102617332|102609752|102618016|	http://www.genome.jp/kegg-bin/show_pathway?cit00062/cit:102617332%09red/cit:102609752%09red/cit:102608675%09red/cit:102618016%09red
Linoleic acid metabolism	KEGG PATHWAY	cit00591	3	15	0.113289	0.760657	orange1.1t03771|orange1.1t03772|Cs1g17380	cit:102629931|cit:102625429|cit:102622489|	102629931|102625429|102622489|	http://www.genome.jp/kegg-bin/show_pathway?cit00591/cit:102625429%09red/cit:102629931%09red/cit:102622489%09red
Arginine and proline metabolism	KEGG PATHWAY	cit00330	8	69	0.1378	0.836239	Cs6g15870|Cs7g19160|Cs8g04460|Cs8g07560|Cs7g10890|Cs7g02060|Cs6g17430|Cs1g26050	cit:102624788|cit:102609585|cit:102615941|cit:102608169|cit:102625282|cit:102628850|cit:102626318|cit:102615950|	102624788|102609585|102615941|102608169|102625282|102628850|102626318|102615950|	http://www.genome.jp/kegg-bin/show_pathway?cit00330/cit:102625282%09red/cit:102608169%09red/cit:102624788%09red/cit:102615941%09red/cit:102615950%09red/cit:102609585%09red/cit:102628850%09red/cit:102626318%09red
2-Oxocarboxylic acid metabolism	KEGG PATHWAY	cit01210	7	59	0.146912	0.836239	Cs7g29740|Cs3g16440|Cs4g10280|Cs2g14460|Cs7g29750|Cs7g29760|Cs7g29770	cit:102609684|cit:102614611|cit:102628904|cit:102620870|cit:102610000|cit:102612895|cit:102613196|	102609684|102614611|102628904|102620870|102610000|102612895|102613196|	http://www.genome.jp/kegg-bin/show_pathway?cit01210/cit:102614611%09red/cit:102612895%09red/cit:102609684%09red/cit:102620870%09red/cit:102613196%09red/cit:102610000%09red/cit:102628904%09red
Valine, leucine and isoleucine biosynthesis	KEGG PATHWAY	cit00290	3	18	0.159979	0.836239	Cs6g15740|Cs3g16440|Cs6g15760	cit:102621403|cit:102614611|cit:102621403|	102621403|102614611|102621403|	http://www.genome.jp/kegg-bin/show_pathway?cit00290/cit:102621403%09red/cit:102614611%09red
Regulation of autophagy	KEGG PATHWAY	cit04140	4	28	0.160131	0.836239	Cs2g09400|Cs7g02620|Cs9g01260|Cs6g09730	cit:102608674|cit:102623752|cit:102613698|cit:102619997|	102608674|102623752|102613698|102619997|	http://www.genome.jp/kegg-bin/show_pathway?cit04140/cit:102619997%09red/cit:102623752%09red/cit:102608674%09red/cit:102613698%09red
Phenylpropanoid biosynthesis	KEGG PATHWAY	cit00940	15	159	0.180905	0.895005	Cs9g02030|Cs1g20580|Cs1g20610|Cs1g23720|orange1.1t02755|Novel00569|Cs1g22450|Cs7g08070|Cs7g29080|Cs8g03320|Cs7g20700|Cs3g21730|Cs4g16650|Cs3g10440|orange1.1t02041	cit:102611532|cit:102620668|cit:102621517|cit:102606992|cit:102615391|cit:102624507|cit:102617232|cit:102619020|cit:102618363|cit:102625094|cit:102624908|cit:102624858|cit:102616973|cit:102630515|cit:102614803|	102611532|102620668|102621517|102606992|102615391|102624507|102617232|102619020|102618363|102625094|102624908|102624858|102616973|102630515|102614803|	http://www.genome.jp/kegg-bin/show_pathway?cit00940/cit:102625094%09red/cit:102606992%09red/cit:102616973%09red/cit:102611532%09red/cit:102618363%09red/cit:102621517%09red/cit:102624908%09red/cit:102620668%09red/cit:102617232%09red/cit:102614803%09red/cit:102624507%09red/cit:102630515%09red/cit:102615391%09red/cit:102619020%09red/cit:102624858%09red
Glycerolipid metabolism	KEGG PATHWAY	cit00561	6	55	0.217424	0.951981	Cs5g11570|Cs1g06230|Cs6g07840|Cs2g22720|Cs3g23660|Novel00384	cit:102615805|cit:102622184|cit:102615235|cit:102609156|cit:102615786|cit:102620382|	102615805|102622184|102615235|102609156|102615786|102620382|	http://www.genome.jp/kegg-bin/show_pathway?cit00561/cit:102615786%09red/cit:102609156%09red/cit:102622184%09red/cit:102620382%09red/cit:102615235%09red/cit:102615805%09red
Peroxisome	KEGG PATHWAY	cit04146	8	79	0.219991	0.951981	Cs4g15970|Cs9g05210|Cs5g34760|Cs9g09740|Cs5g08520|Cs2g30140|Cs8g15520|Cs9g09730	cit:102618904|cit:102627276|cit:102627276|cit:102617138|cit:102619982|cit:102622737|cit:102626642|cit:102616835|	102618904|102627276|102627276|102617138|102619982|102622737|102626642|102616835|	http://www.genome.jp/kegg-bin/show_pathway?cit04146/cit:102622737%09red/cit:102618904%09red/cit:102617138%09red/cit:102619982%09red/cit:102627276%09red/cit:102616835%09red/cit:102626642%09red
Starch and sucrose metabolism	KEGG PATHWAY	cit00500	17	193	0.231949	0.951981	Cs9g14600|Cs5g27650|Cs2g30930|Cs5g11560|Cs2g04470|Cs4g02450|Cs1g18240|Cs4g02730|Cs6g19320|Cs5g22920|Cs7g08390|Cs1g18220|Cs3g18450|Cs8g03320|Novel00930|Novel00569|Cs6g15320	cit:102628590|cit:102628540|cit:102626762|cit:102615500|cit:102626436|cit:102630639|cit:102630080|cit:102615793|cit:102611989|cit:102625452|cit:102629877|cit:102630080|cit:102613435|cit:102625094|cit:102625638|cit:102624507|cit:102614944|	102628590|102628540|102626762|102615500|102626436|102630639|102630080|102615793|102611989|102625452|102629877|102630080|102613435|102625094|102625638|102624507|102614944|	http://www.genome.jp/kegg-bin/show_pathway?cit00500/cit:102630080%09red/cit:102615793%09red/cit:102625638%09red/cit:102628590%09red/cit:102614944%09red/cit:102628540%09red/cit:102630639%09red/cit:102611989%09red/cit:102615500%09red/cit:102624507%09red/cit:102625094%09red/cit:102626436%09red/cit:102625452%09red/cit:102629877%09red/cit:102626762%09red/cit:102613435%09red
Circadian rhythm - plant	KEGG PATHWAY	cit04712	5	45	0.236701	0.951981	Cs2g17510|Cs9g11190|Cs3g21790|Cs5g16360|orange1.1t00571	cit:102630709|cit:102606708|cit:102626780|cit:102631246|cit:102622921|	102630709|102606708|102626780|102631246|102622921|	http://www.genome.jp/kegg-bin/show_pathway?cit04712/cit:102626780%09red/cit:102631246%09red/cit:102606708%09red/cit:102622921%09red/cit:102630709%09red
Cysteine and methionine metabolism	KEGG PATHWAY	cit00270	8	82	0.247642	0.951981	Cs2g14460|Cs6g01310|Cs2g20590|Cs5g09020|Cs2g02500|Cs5g03060|Cs9g01410|orange1.1t02057	cit:102620870|cit:102609114|cit:102577997|cit:102614633|cit:102611528|cit:102614629|cit:102618655|cit:102618592|	102620870|102609114|102577997|102614633|102611528|102614629|102618655|102618592|	http://www.genome.jp/kegg-bin/show_pathway?cit00270/cit:102614633%09red/cit:102611528%09red/cit:102614629%09red/cit:102609114%09red/cit:102620870%09red/cit:102618592%09red/cit:102577997%09red/cit:102618655%09red
Galactose metabolism	KEGG PATHWAY	cit00052	6	62	0.2969	0.951981	Cs2g30930|Cs1g18240|Cs5g10530|Cs1g18220|Cs4g05490|Novel00384	cit:102626762|cit:102630080|cit:102621116|cit:102630080|cit:102620630|cit:102620382|	102626762|102630080|102621116|102630080|102620630|102620382|	http://www.genome.jp/kegg-bin/show_pathway?cit00052/cit:102620382%09red/cit:102626762%09red/cit:102621116%09red/cit:102620630%09red/cit:102630080%09red
Glycosphingolipid biosynthesis - globo series	KEGG PATHWAY	cit00603	2	15	0.313321	0.951981	Cs6g08060|Novel00384	cit:102619808|cit:102620382|	102619808|102620382|	http://www.genome.jp/kegg-bin/show_pathway?cit00603/cit:102620382%09red/cit:102619808%09red
Stilbenoid, diarylheptanoid and gingerol biosynthesis	KEGG PATHWAY	cit00945	3	27	0.321317	0.951981	Cs7g29080|Cs3g10440|Cs1g22450	cit:102618363|cit:102630515|cit:102617232|	102618363|102630515|102617232|	http://www.genome.jp/kegg-bin/show_pathway?cit00945/cit:102617232%09red/cit:102618363%09red/cit:102630515%09red
Glycerophospholipid metabolism	KEGG PATHWAY	cit00564	7	77	0.324072	0.951981	Cs7g15610|Cs2g22720|Cs5g11570|Cs1g06230|Cs5g10090|Cs3g21900|Cs3g23660	cit:102613480|cit:102609156|cit:102615805|cit:102622184|cit:102578045|cit:102607633|cit:102615786|	102613480|102609156|102615805|102622184|102578045|102607633|102615786|	http://www.genome.jp/kegg-bin/show_pathway?cit00564/cit:102578045%09red/cit:102609156%09red/cit:102622184%09red/cit:102613480%09red/cit:102615786%09red/cit:102607633%09red/cit:102615805%09red
Terpenoid backbone biosynthesis	KEGG PATHWAY	cit00900	5	52	0.328009	0.951981	Cs1g20530|Cs6g19040|Cs4g10240|Cs8g01160|Cs3g27760	cit:102618368|cit:102626905|cit:102627355|cit:102629783|cit:102609952|	102618368|102626905|102627355|102629783|102609952|	http://www.genome.jp/kegg-bin/show_pathway?cit00900/cit:102609952%09red/cit:102626905%09red/cit:102629783%09red/cit:102627355%09red/cit:102618368%09red
Alanine, aspartate and glutamate metabolism	KEGG PATHWAY	cit00250	4	40	0.334884	0.951981	Cs6g09640|Cs6g02840|Cs7g19160|Cs6g17430	cit:102615236|cit:102627277|cit:102609585|cit:102626318|	102615236|102627277|102609585|102626318|	http://www.genome.jp/kegg-bin/show_pathway?cit00250/cit:102609585%09red/cit:102626318%09red/cit:102615236%09red/cit:102627277%09red
