# Supplementary material for: Transcriptome sequencing and ITRAQ reveal the detoxification mechanism of Bacillus GJ1, a potential biocontrol agent for Huanglongbing
Source: PLoS One. 2018 Aug 9;13(8):e0200427. doi: 10.1371/journal.pone.0200427 (PMC6084860; doi:10.1371/journal.pone.0200427)
Supplement: S7 Table — (XLS) [file pone.0200427.s016.xls]

## Sheet: huitu
geneID	G11	G55	G66		Top five of KEGG enriched pathway
Cs1g05950	2.73655	1.4874	3.94716		Plant-pathogen interaction
Cs1g06360	240.134	91.9489	293.918		Photosynthesis - antenna proteins
Cs1g11320	5.53489	3.67927	6.15597		Plant-pathogen interaction
Cs1g11390	4.35393	11.763	24.7115		Plant-pathogen interaction
Cs1g12050	1.33139	0.781828	1.82629		Plant-pathogen interaction
Cs1g12920	3.61152	4.40226	7.29257		Plant-pathogen interaction
Cs1g12930	6.50944	4.86784	9.94169		Plant-pathogen interaction
Cs1g13270	2.50469	3.60224	7.63433		Plant-pathogen interaction
Cs1g15170	691.029	532.154	1305.29		Photosynthesis
Cs1g16780	5.09733	3.55646	18.8157		Protein processing in endoplasmic reticulum
Cs1g23450	312.573	367.474	625.744		Photosynthesis
Cs2g03780	437.117	45.3382	198.08		Photosynthesis - antenna proteins
Cs2g06115	5.72595	6.74492	13.8867		Protein processing in endoplasmic reticulum
Cs2g07330	465.606	316.738	835.936		Photosynthesis
Cs2g09520	442.891	353.961	726.492		Photosynthesis
Cs2g17400	2.7642	0.932506	2.40438		Plant-pathogen interaction
Cs2g18170	444.152	427.008	1066.28		Photosynthesis
Cs2g19680	1375.93	615.076	1726.92		Photosynthesis - antenna proteins
Cs2g26075	6.59412	5.55915	11.5594		Plant-pathogen interaction
Cs2g31230	6.27052	6.55324	13.7165		Porphyrin and chlorophyll metabolism
Cs3g04570	3.43988	1.10309	2.9476		Porphyrin and chlorophyll metabolism
Cs3g06180	394.717	367.715	1030.23		Photosynthesis - antenna proteins
Cs3g19690	30.9452	45.3226	98.3603		Porphyrin and chlorophyll metabolism
Cs3g19770	22.5485	16.7696	25.9981		Porphyrin and chlorophyll metabolism
Cs3g20300	23.4754	98.4464	286.546		Porphyrin and chlorophyll metabolism
Cs3g26730	1370.63	818.213	1486.72		Photosynthesis
Cs4g07650	576.389	527.28	1238.45		Photosynthesis
Cs4g13040	0.225589	0.670009	2.38813		Plant-pathogen interaction
Cs5g03150	4.61133	4.16464	56.3462		Plant-pathogen interaction
Cs5g10740	144.614	60.1263	194.206		Porphyrin and chlorophyll metabolism
Cs5g15450	220.218	230.501	396.343		Photosynthesis
Cs5g18620	846.897	746.235	1956.73		Photosynthesis - antenna proteins
Cs5g30320	463.002	434.393	819.673		Photosynthesis
Cs5g31180	152.849	119.318	326.764		Photosynthesis
Cs5g34450	298.634	180.002	573.329		Photosynthesis
Cs6g07320	3.57516	1.95016	10.8587		Protein processing in endoplasmic reticulum
Cs6g08260	499.47	314.795	1295.99		Photosynthesis - antenna proteins
Cs6g12390	699.29	341.963	1204.51		Photosynthesis
Cs6g16200	359.898	272.628	756.485		Porphyrin and chlorophyll metabolism
Cs6g17370	6.22131	4.02688	20.3437		Protein processing in endoplasmic reticulum
Cs6g21840	1.06378	1.754	4.0218		Plant-pathogen interaction
Cs7g09900	164.945	174.937	468.134		Photosynthesis
Cs7g10040	20.7991	13.4517	65.7321		Protein processing in endoplasmic reticulum
Cs7g10740	984.205	954.54	2062.58		Photosynthesis - antenna proteins
Cs7g19710	26.773	10.7241	24.2276		Porphyrin and chlorophyll metabolism
Cs7g23510	1806.39	1431.24	2431.7		Protein processing in endoplasmic reticulum
Cs7g27290	606.27	326.047	1168.95		Photosynthesis - antenna proteins
Cs7g31190	213.249	296.668	519.368		Photosynthesis - antenna proteins
Cs7g32260	1.51811	3.40635	9.33292		Protein processing in endoplasmic reticulum
Cs8g18020	0.968239	0.419457	12.8501		Protein processing in endoplasmic reticulum
Cs8g18240	5.01861	3.02177	7.56047		Protein processing in endoplasmic reticulum
Cs8g18250	8.79046	5.05395	12.3106		Protein processing in endoplasmic reticulum
Cs8g18260	175.235	138.273	503.067		Protein processing in endoplasmic reticulum
Cs8g18360	3.86515	6.7922	221.579		Protein processing in endoplasmic reticulum
Cs8g19490	11.438	6.83946	54.3646		Protein processing in endoplasmic reticulum
Cs8g19510	2.66475	1.26506	12.8347		Protein processing in endoplasmic reticulum
Cs8g19520	37.9044	6.39343	56.6248		Protein processing in endoplasmic reticulum
Cs8g19530	196.595	82.8836	499.421		Protein processing in endoplasmic reticulum
Cs8g19540	18.1972	1.14959	4.84008		Protein processing in endoplasmic reticulum
Cs9g06660	404.377	348.731	638.493		Photosynthesis
Cs9g06950	14.5275	20.5505	38.9348		Photosynthesis
Cs9g13460	140.745	102.499	245.351		Porphyrin and chlorophyll metabolism
Cs9g14675	5.47215	3.76521	8.12223		Protein processing in endoplasmic reticulum
Cs9g16760	22.1826	29.1271	62.8892		Plant-pathogen interaction
Cs9g19220	109.296	27.6243	205.149		Protein processing in endoplasmic reticulum
Novel00091	0.359814	0.562844	1.38114		Plant-pathogen interaction
Novel00092	5.47035	4.52196	9.42895		Plant-pathogen interaction
Novel00123	2894.3	670.798	2030.06		Photosynthesis - antenna proteins
Novel00184	982.634	225.051	700.673		Photosynthesis - antenna proteins
Novel01087	2.06463	1.71541	3.23515		Plant-pathogen interaction
orange1.1t00831	39.3887	55.4409	112.412		Photosynthesis
orange1.1t01356	1.26034	0.704471	1.6487		Plant-pathogen interaction
orange1.1t03235	0.112467	0.361745	2.21919		Protein processing in endoplasmic reticulum
orange1.1t03504	478.464	326.962	1205.94		Photosynthesis - antenna proteins
orange1.1t04526	3.43998	2.83466	4.77197		Plant-pathogen interaction
orange1.1t04875	0.0496255	0.008626	0.426044		Protein processing in endoplasmic reticulum
orange1.1t04990	0.194213	0	0.910201		Protein processing in endoplasmic reticulum
orange1.1t05694	6.18427	2.82673	26.178		Protein processing in endoplasmic reticulum
