# Supplementary material for: Transcriptome sequencing and ITRAQ reveal the detoxification mechanism of Bacillus GJ1, a potential biocontrol agent for Huanglongbing
Source: PLoS One. 2018 Aug 9;13(8):e0200427. doi: 10.1371/journal.pone.0200427 (PMC6084860; doi:10.1371/journal.pone.0200427)
Supplement: S8 Table — (XLSX) [file pone.0200427.s017.xlsx]

## Sheet: Sheet1
Family	Type	Hyperlink	G66_readcount(G66vsG11)	G11_readcount(G66vsG11)	log2FoldChange(G66vsG11)	pval(G66vsG11)	padj(G66vsG11)	significant(G66vsG11)	biological_process	biological_process_description	cellular_component	cellular_component_description	molecular_function	molecular_function_description	KEGG AnnotInfo	KEGG url	Gene_name	Gene_description
Tify	transcription factor	--	692.301	21855.9	-4.9805	7.3346e-15	8.3757e-12	DOWN	--	--	--	--	--	--	protein TIFY 10A-like; K13464 jasmonate ZIM domain-containing protein	http://www.genome.jp/dbget-bin/www_bget?cit:102616825	Cs1g17210	Putative uncharacterized protein Sb01g033020;Protein TIFY 10A
LOB	transcription factor	--	1061.56	11580.1	-3.4474	1.0941e-08	2.4189e-06	DOWN	GO:0007059//GO:0051383//GO:0006996//GO:0071824//GO:0051301//GO:0071822//GO:0070271//GO:0098763//GO:0007017//GO:1903047//GO:0016043//GO:0032886//GO:0051276//GO:0051493//GO:0022403//GO:1902589//GO:0065004//GO:0051322//GO:0044763//GO:0022607//GO:0050789//GO:0043933//GO:0009987//GO:0034622//GO:0034508//GO:0000279//GO:0070925//GO:0000226//GO:0033043//GO:0000278//GO:0000280//GO:0031109//GO:0048285//GO:…	chromosome segregation//kinetochore organization//organelle organization//protein-DNA complex subunit organization//cell division//protein complex subunit organization//protein complex biogenesis//mitotic cell cycle phase//microtubule-based process//mitotic cell cycle process//cellular component organization//regulation of microtubule-based process//chromosome organization//regulation of cytoskel…	GO:0043229//GO:0005876//GO:0043228//GO:0098687//GO:0005694//GO:0044427//GO:0032991//GO:0000776//GO:0000793//GO:0000779//GO:0005874//GO:0000777//GO:0015630//GO:0000775//GO:0044430//GO:0005856//GO:0005622//GO:0005575//GO:0000940//GO:0005623//GO:0044446//GO:0005819//GO:0044464//GO:0044424//GO:0043232//GO:0044422//GO:0043234//GO:0043226	intracellular organelle//spindle microtubule//non-membrane-bounded organelle//chromosomal region//chromosome//chromosomal part//macromolecular complex//kinetochore//condensed chromosome//condensed chromosome, centromeric region//microtubule//condensed chromosome kinetochore//microtubule cytoskeleton//chromosome, centromeric region//cytoskeletal part//cytoskeleton//intracellular//cellular_componen…	GO:0008092//GO:0015631//GO:0032403//GO:0008017//GO:0044877//GO:0005488//GO:0005515//GO:0003674	cytoskeletal protein binding//tubulin binding//protein complex binding//microtubule binding//macromolecular complex binding//binding//protein binding//molecular_function	uncharacterized LOC102625136	http://www.genome.jp/dbget-bin/www_bget?cit:102625136	Cs3g18060	Putative phi-1-like phosphate-induced protein;LOB domain-containing protein 1; Protein LATERAL ORGAN BOUNDARIES; Protein IAL1
NAC	transcription factor	http://planttfdb.cbi.pku.edu.cn/family.php?fam=NAC	80.9011	1079.04	-3.7375	7.7924e-09	1.8687e-06	DOWN	GO:0006807//GO:0080090//GO:0034641//GO:0009059//GO:0046483//GO:0006139//GO:0090304//GO:0044238//GO:0008152//GO:0018130//GO:0006725//GO:0008150//GO:0031326//GO:0044249//GO:0010556//GO:0050794//GO:0006351//GO:0019222//GO:0071704//GO:0051171//GO:0065007//GO:1901362//GO:0044271//GO:0032774//GO:0034654//GO:1901360//GO:0010467//GO:0097659//GO:0034645//GO:0019438//GO:0019219//GO:2001141//GO:0044237//GO:…	nitrogen compound metabolic process//regulation of primary metabolic process//cellular nitrogen compound metabolic process//macromolecule biosynthetic process//heterocycle metabolic process//nucleobase-containing compound metabolic process//nucleic acid metabolic process//primary metabolic process//metabolic process//heterocycle biosynthetic process//cellular aromatic compound metabolic process//…	--	--	GO:1901363//GO:0005488//GO:0003677//GO:0003674//GO:0003676//GO:0097159	heterocyclic compound binding//binding//DNA binding//molecular_function//nucleic acid binding//organic cyclic compound binding	NAC domain-containing protein 100-like	http://www.genome.jp/dbget-bin/www_bget?cit:102608132	Cs5g10870	NAC domain-containing protein 100; Protein CUP-SHAPED COTYLEDON 2; Protein BEARSKIN1; Protein SOMBRERO; Protein FEZ; Putative NAC domain-containing protein 94;NAC domain-containing protein 21/22, putative
Tify	transcription factor	--	259.461	7781.41	-4.9064	1.9786e-14	2.063e-11	DOWN	--	--	--	--	--	--	protein TIFY 9-like; K13464 jasmonate ZIM domain-containing protein	http://www.genome.jp/dbget-bin/www_bget?cit:102630561	Cs7g02820	Protein TIFY 9;Putative uncharacterized protein Sb01g045180
MYB	transcription factor	http://planttfdb.cbi.pku.edu.cn/family.php?fam=MYB	27.2569	1018.29	-5.2234	2.7918e-13	2.2316e-10	DOWN	GO:0044763//GO:0009987//GO:0098662//GO:0051234//GO:0034220//GO:0051179//GO:0055085//GO:0098660//GO:0098655//GO:0006810//GO:0006811//GO:0006814//GO:0035725//GO:0015672//GO:0030001//GO:1902578//GO:0044765//GO:0044699//GO:0006812//GO:0008150//GO:0071436	single-organism cellular process//cellular process//inorganic cation transmembrane transport//establishment of localization//ion transmembrane transport//localization//transmembrane transport//inorganic ion transmembrane transport//cation transmembrane transport//transport//ion transport//sodium ion transport//sodium ion transmembrane transport//monovalent inorganic cation transport//metal ion tr…	GO:0016020//GO:0005575	membrane//cellular_component	GO:0004518//GO:0015077//GO:0016788//GO:0008324//GO:0046873//GO:0022891//GO:0022890//GO:0016829//GO:0005215//GO:0003674//GO:0004519//GO:0016830//GO:0022892//GO:0016831//GO:0016787//GO:0022857//GO:0003824//GO:0015075//GO:0015081//GO:0008948	nuclease activity//monovalent inorganic cation transmembrane transporter activity//hydrolase activity, acting on ester bonds//cation transmembrane transporter activity//metal ion transmembrane transporter activity//substrate-specific transmembrane transporter activity//inorganic cation transmembrane transporter activity//lyase activity//transporter activity//molecular_function//endonuclease activ…	transcription factor MYB108-like; K09422 myb proto-oncogene protein, plant	http://www.genome.jp/dbget-bin/www_bget?cit:102629992	Cs9g01750	Myb-related protein 305; Transcription factor MYB21; Transcription factor GAMYB; Myb-related protein P; Transcription repressor MYB5; Protein ODORANT1; Transcription factor WER; Trichome differentiation protein GL1; Anthocyanin regulatory C1 protein; Myb-related protein A; Transcriptional activator Myb;Myb-related transcription factor (Cpm10), putative; 57538-59565
TAZ	transcription factor	--	92.2266	1021.88	-3.4699	8.1632e-08	1.3786e-05	DOWN	GO:0071704//GO:0065007//GO:0051171//GO:1901362//GO:1901576//GO:0010468//GO:0010556//GO:0006351//GO:0019222//GO:0050794//GO:0009889//GO:1903506//GO:0016070//GO:0032774//GO:0060255//GO:0009058//GO:0044271//GO:0043170//GO:0034654//GO:0044260//GO:0031323//GO:0006355//GO:1901360//GO:0050789//GO:0051252//GO:0009987//GO:2000112//GO:0010467//GO:0034641//GO:0009059//GO:0080090//GO:0046483//GO:0006807//GO:…	organic substance metabolic process//biological regulation//regulation of nitrogen compound metabolic process//organic cyclic compound biosynthetic process//organic substance biosynthetic process//regulation of gene expression//regulation of macromolecule biosynthetic process//transcription, DNA-templated//regulation of metabolic process//regulation of cellular process//regulation of biosynthetic…	GO:0043227//GO:0005634//GO:0044464//GO:0044424//GO:0043226//GO:0005622//GO:0043229//GO:0005575//GO:0043231//GO:0005623	membrane-bounded organelle//nucleus//cell part//intracellular part//organelle//intracellular//intracellular organelle//cellular_component//intracellular membrane-bounded organelle//cell	GO:0061733//GO:0005488//GO:0008080//GO:0005515//GO:0034212//GO:0003712//GO:0016746//GO:0016407//GO:0003674//GO:0043169//GO:0016410//GO:0046872//GO:0043167//GO:0000989//GO:0000988//GO:0046914//GO:0016747//GO:0016740//GO:0008270//GO:0003824//GO:0004402	peptide-lysine-N-acetyltransferase activity//binding//N-acetyltransferase activity//protein binding//peptide N-acetyltransferase activity//transcription cofactor activity//transferase activity, transferring acyl groups//acetyltransferase activity//molecular_function//cation binding//N-acyltransferase activity//metal ion binding//ion binding//transcription factor activity, transcription factor bin…	BTB/POZ and TAZ domain-containing protein 4-like	http://www.genome.jp/dbget-bin/www_bget?cit:102606909	Cs1g21740	BTB/POZ and TAZ domain-containing protein 4; Histone acetyltransferase HAC1; Probable histone acetyltransferase HAC-like 1;Putative uncharacterized protein Sb03g042420
AP2-EREBP	transcription factor	--	68.8709	482.694	-2.8091	0.00059937	0.023758	DOWN	GO:0006725//GO:0018130//GO:0044249//GO:0031326//GO:0008150//GO:0046483//GO:0009059//GO:0034641//GO:0080090//GO:0006807//GO:0008152//GO:0044238//GO:0090304//GO:0006139//GO:1901360//GO:0010467//GO:1901362//GO:0065007//GO:0051171//GO:0071704//GO:0019222//GO:0006351//GO:0050794//GO:0010556//GO:0034654//GO:0032774//GO:0044271//GO:2001141//GO:0019219//GO:0019438//GO:0044237//GO:0034645//GO:0097659//GO:…	cellular aromatic compound metabolic process//heterocycle biosynthetic process//cellular biosynthetic process//regulation of cellular biosynthetic process//biological_process//heterocycle metabolic process//macromolecule biosynthetic process//cellular nitrogen compound metabolic process//regulation of primary metabolic process//nitrogen compound metabolic process//metabolic process//primary metab…	--	--	GO:0001071//GO:0003674//GO:0003700	nucleic acid binding transcription factor activity//molecular_function//transcription factor activity, sequence-specific DNA binding	ethylene-responsive transcription factor ERF003-like	http://www.genome.jp/dbget-bin/www_bget?cit:102619724	Cs7g06120	Pathogenesis-related transcriptional factor and ERF;Ethylene-responsive transcription factor ERF003; Protein PPLZ02; Ethylene-responsive transcription factor SHINE 3; Dehydration-responsive element-binding protein 2B; Pathogenesis-related genes transcriptional activator PTI6
WRKY	transcription factor	http://planttfdb.cbi.pku.edu.cn/family.php?fam=WRKY	30.879	390.503	-3.6606	3.1395e-07	4.4549e-05	DOWN	GO:0010467//GO:0055114//GO:0007049//GO:1901360//GO:0044271//GO:0032774//GO:0034654//GO:0010556//GO:0050794//GO:0019222//GO:0006351//GO:0071704//GO:1901362//GO:0051171//GO:0065007//GO:0008150//GO:0044699//GO:0031326//GO:0044249//GO:0018130//GO:0006725//GO:0006139//GO:0090304//GO:0008152//GO:0044238//GO:0006807//GO:0080090//GO:0009059//GO:0034641//GO:0046483//GO:2000112//GO:0009987//GO:0051252//GO:…	gene expression//oxidation-reduction process//cell cycle//organic cyclic compound metabolic process//cellular nitrogen compound biosynthetic process//RNA biosynthetic process//nucleobase-containing compound biosynthetic process//regulation of macromolecule biosynthetic process//regulation of cellular process//regulation of metabolic process//transcription, DNA-templated//organic substance metabol…	--	--	GO:0003674//GO:0003688//GO:0005488//GO:1901363//GO:0003677//GO:0003824//GO:0001071//GO:0043565//GO:0016667//GO:0097159//GO:0016670//GO:0003700//GO:0016491//GO:0016972//GO:0003676	molecular_function//DNA replication origin binding//binding//heterocyclic compound binding//DNA binding//catalytic activity//nucleic acid binding transcription factor activity//sequence-specific DNA binding//oxidoreductase activity, acting on a sulfur group of donors//organic cyclic compound binding//oxidoreductase activity, acting on a sulfur group of donors, oxygen as acceptor//transcription fa…	probable WRKY transcription factor 40-like	http://www.genome.jp/dbget-bin/www_bget?cit:102627570	Cs7g06330	WRKY76-superfamily of TFs having WRKY and zinc finger domains;Probable WRKY transcription factor 40; WRKY transcription factor 18; Protein WRKY1
WRKY	transcription factor	http://planttfdb.cbi.pku.edu.cn/family.php?fam=WRKY	584.618	1583.35	-1.4374	0.0098006	0.19569	FALSE	GO:0008150//GO:0031326//GO:0044249//GO:0018130//GO:0006725//GO:0006139//GO:0090304//GO:0008152//GO:0044238//GO:0006807//GO:0080090//GO:0009059//GO:0034641//GO:0046483//GO:0010467//GO:1901360//GO:0044271//GO:0032774//GO:0034654//GO:0010556//GO:0050794//GO:0019222//GO:0006351//GO:0071704//GO:0065007//GO:0051171//GO:1901362//GO:0044237//GO:0019438//GO:0019219//GO:2001141//GO:0097659//GO:0034645//GO:…	biological_process//regulation of cellular biosynthetic process//cellular biosynthetic process//heterocycle biosynthetic process//cellular aromatic compound metabolic process//nucleobase-containing compound metabolic process//nucleic acid metabolic process//metabolic process//primary metabolic process//nitrogen compound metabolic process//regulation of primary metabolic process//macromolecule bio…	--	--	GO:0001071//GO:0003674//GO:1901363//GO:0005488//GO:0003677//GO:0097159//GO:0003700//GO:0003676//GO:0043565	nucleic acid binding transcription factor activity//molecular_function//heterocyclic compound binding//binding//DNA binding//organic cyclic compound binding//transcription factor activity, sequence-specific DNA binding//nucleic acid binding//sequence-specific DNA binding	probable WRKY transcription factor 50-like	http://www.genome.jp/dbget-bin/www_bget?cit:102631232	Cs4g05760	Probable WRKY transcription factor 50; WRKY transcription factor 1; Protein WRKY1;WRKY67-superfamily of TFs having WRKY and zinc finger domains
MYB	transcription factor	http://planttfdb.cbi.pku.edu.cn/family.php?fam=MYB	8943.56	1112.98	3.0064	2.6648e-07	3.9448e-05	UP	--	--	GO:0005575//GO:0019028//GO:0019012//GO:0044423	cellular_component//viral capsid//virion//virion part	GO:0003674//GO:0005198	molecular_function//structural molecule activity	uncharacterized LOC102614255	http://www.genome.jp/dbget-bin/www_bget?cit:102614255	Cs5g16540	Protein CCA1; Protein LHY; Transcription factor ASG4; Myb-like protein G; Myb-like protein J; Myb-like protein H; Myb-like protein I;Putative uncharacterized protein (Fragment)
C2C2-Dof	transcription factor	--	2030.86	298.298	2.7673	3.2668e-06	0.00033195	UP	GO:0097659//GO:0034645//GO:0044237//GO:2001141//GO:0019438//GO:0019219//GO:1903506//GO:0060255//GO:0016070//GO:0009058//GO:0043170//GO:0044260//GO:0031323//GO:1901576//GO:0010468//GO:0009889//GO:0050789//GO:0009987//GO:0051252//GO:2000112//GO:0006355//GO:0008152//GO:0044238//GO:0090304//GO:0006139//GO:0009059//GO:0034641//GO:0080090//GO:0046483//GO:0006807//GO:0031326//GO:0044249//GO:0008150//GO:…	nucleic acid-templated transcription//cellular macromolecule biosynthetic process//cellular metabolic process//regulation of RNA biosynthetic process//aromatic compound biosynthetic process//regulation of nucleobase-containing compound metabolic process//regulation of nucleic acid-templated transcription//regulation of macromolecule metabolic process//RNA metabolic process//biosynthetic process//…	--	--	GO:0003676//GO:0097159//GO:0003677//GO:1901363//GO:0005488//GO:0003674	nucleic acid binding//organic cyclic compound binding//DNA binding//heterocyclic compound binding//binding//molecular_function	cyclic dof factor 2-like	http://www.genome.jp/dbget-bin/www_bget?cit:102615735	Cs6g21400	Dof zinc finger protein DOF5.2; Dof zinc finger protein PBF;AOBP (Ascorbate oxidase promoter-binding protein)
C2C2-CO-like	transcription factor	--	6485.36	242.169	4.7431	6.875e-14	6.3135e-11	UP	--	--	GO:0005575//GO:0005623//GO:0044464//GO:0005622	cellular_component//cell//cell part//intracellular	GO:0005488//GO:0005515//GO:0003674//GO:0043167//GO:0046914//GO:0008270//GO:0043169//GO:0046872	binding//protein binding//molecular_function//ion binding//transition metal ion binding//zinc ion binding//cation binding//metal ion binding	zinc finger protein CONSTANS-LIKE 16-like	http://www.genome.jp/dbget-bin/www_bget?cit:102625646	Cs7g26690	Zinc finger protein CONSTANS-LIKE 16; Protein CHLOROPLAST IMPORT APPARATUS 2; Zinc finger protein HD1; Zinc finger protein CONSTANS; Two-component response regulator-like APRR7; Probable salt tolerance-like protein At1g75540; Putative zinc finger protein At1g68190; Salt tolerance-like protein;Putative uncharacterized protein At1g73870 (Fragment)
LOB	transcription factor	--	5999.74	1173.93	2.3536	3.8216e-05	0.0026411	UP	--	--	--	--	--	--	LOB domain-containing protein 38-like	http://www.genome.jp/dbget-bin/www_bget?cit:102609800	Cs1g21830	LOB domain-containing protein 37;Putative uncharacterized protein Sb01g031790
MYB	transcription factor	http://planttfdb.cbi.pku.edu.cn/family.php?fam=MYB	1676.41	271.836	2.6246	9.4451e-06	0.00079196	UP	--	--	--	--	GO:0043169//GO:0003674//GO:0046872//GO:0043167//GO:1901363//GO:0005488//GO:0097159//GO:0008270//GO:0046914//GO:0003676	cation binding//molecular_function//metal ion binding//ion binding//heterocyclic compound binding//binding//organic cyclic compound binding//zinc ion binding//transition metal ion binding//nucleic acid binding	transcription factor MYB1R1-like	http://www.genome.jp/dbget-bin/www_bget?cit:102624682	Cs4g13690	Transcription factor MYB1R1; Myb-like protein J; Myb-like protein I;Putative uncharacterized protein Sb01g029020
C2C2-GATA	transcription factor	--	837.113	121.437	2.7852	1.0131e-05	0.0008264	UP	GO:0044237//GO:2001141//GO:0019438//GO:0019219//GO:0097659//GO:0034645//GO:0050789//GO:0009987//GO:0051252//GO:2000112//GO:0006355//GO:1903506//GO:0060255//GO:0016070//GO:0009058//GO:0043170//GO:0044260//GO:0031323//GO:1901576//GO:0010468//GO:0009889//GO:0031326//GO:0044249//GO:0008150//GO:0006725//GO:0018130//GO:0008152//GO:0044238//GO:0090304//GO:0006139//GO:0009059//GO:0034641//GO:0080090//GO:…	cellular metabolic process//regulation of RNA biosynthetic process//aromatic compound biosynthetic process//regulation of nucleobase-containing compound metabolic process//nucleic acid-templated transcription//cellular macromolecule biosynthetic process//regulation of biological process//cellular process//regulation of RNA metabolic process//regulation of cellular macromolecule biosynthetic proce…	--	--	GO:0097159//GO:0008270//GO:0003700//GO:0003676//GO:0046914//GO:0046872//GO:0043565//GO:0043169//GO:0001071//GO:0043167//GO:0003674//GO:0003677//GO:1901363//GO:0005488	organic cyclic compound binding//zinc ion binding//transcription factor activity, sequence-specific DNA binding//nucleic acid binding//transition metal ion binding//metal ion binding//sequence-specific DNA binding//cation binding//nucleic acid binding transcription factor activity//ion binding//molecular_function//DNA binding//heterocyclic compound binding//binding	putative GATA transcription factor 22-like	http://www.genome.jp/dbget-bin/www_bget?cit:102626980	Cs4g14080	GATA transcription factor 21; Putative GATA transcription factor 22;Putative GATA-type zinc finger protein (Fragment)
HB	transcription factor	--	3665.98	338.38	3.4375	0.0005343	0.021644	UP	GO:0044237//GO:0008150//GO:0031326//GO:0044249//GO:0019219//GO:0019438//GO:0018130//GO:2001141//GO:0006725//GO:0006139//GO:0097659//GO:0044238//GO:0034645//GO:0008152//GO:0090304//GO:0006807//GO:0034641//GO:0009059//GO:0080090//GO:0046483//GO:2000112//GO:0010467//GO:0050789//GO:0051252//GO:0009987//GO:1901360//GO:0006355//GO:0032774//GO:0016070//GO:0060255//GO:0009058//GO:0044271//GO:0043170//GO:…	cellular metabolic process//biological_process//regulation of cellular biosynthetic process//cellular biosynthetic process//regulation of nucleobase-containing compound metabolic process//aromatic compound biosynthetic process//heterocycle biosynthetic process//regulation of RNA biosynthetic process//cellular aromatic compound metabolic process//nucleobase-containing compound metabolic process//n…	GO:0043231//GO:0005623//GO:0005575//GO:0043229//GO:0005622//GO:0043226//GO:0044464//GO:0044424//GO:0005634//GO:0043227	intracellular membrane-bounded organelle//cell//cellular_component//intracellular organelle//intracellular//organelle//cell part//intracellular part//nucleus//membrane-bounded organelle	GO:0097159//GO:0001071//GO:0003700//GO:0003676//GO:0043565//GO:0003674//GO:0005488//GO:1901363//GO:0003677	organic cyclic compound binding//nucleic acid binding transcription factor activity//transcription factor activity, sequence-specific DNA binding//nucleic acid binding//sequence-specific DNA binding//molecular_function//binding//heterocyclic compound binding//DNA binding	homeobox-leucine zipper protein HAT4-like; K09338 homeobox-leucine zipper protein	http://www.genome.jp/dbget-bin/www_bget?cit:102617860	Cs5g08460	Glycine max homeobox-leucine zipper protein (Fragment);Homeobox-leucine zipper protein HAT4; Homeobox-leucine zipper protein ATHB-X; Putative homeobox-leucine zipper protein HOX26
MYB	transcription factor	http://planttfdb.cbi.pku.edu.cn/family.php?fam=MYB	7811.81	1399.04	2.4812	1.6063e-05	0.0012347	UP	--	--	--	--	--	--	uncharacterized LOC102630458	http://www.genome.jp/dbget-bin/www_bget?cit:102630458	Cs6g16000	Protein CCA1; Protein LHY; Myb-like protein G; Transcription factor ASG4; Myb-like protein H; Myb-like protein J; Myb-like protein I;Putative uncharacterized protein (Fragment)
C2C2-CO-like	transcription factor	--	8884.62	1526.36	2.5412	8.8856e-06	0.0007503	UP	--	--	GO:0005575//GO:0005623//GO:0044464//GO:0005622	cellular_component//cell//cell part//intracellular	GO:0046914//GO:0008270//GO:0005515//GO:0005488//GO:0046872//GO:0043167//GO:0003674//GO:0043169	transition metal ion binding//zinc ion binding//protein binding//binding//metal ion binding//ion binding//molecular_function//cation binding	zinc finger protein CONSTANS-LIKE 2-like	http://www.genome.jp/dbget-bin/www_bget?cit:102610914	Cs6g19280	COL domain class transcription factor;Zinc finger protein CONSTANS-LIKE 2; Zinc finger protein CONSTANS; Zinc finger protein HD1; Probable salt tolerance-like protein At1g78600; Putative zinc finger protein At1g68190; Putative zinc finger protein CONSTANS-LIKE 11; Salt tolerance protein; Salt tolerance-like protein
C2C2-GATA	transcription factor	--	1272.63	246.882	2.3659	7.3198e-05	0.0044216	UP	GO:1901576//GO:0010468//GO:0009889//GO:1903506//GO:0009058//GO:0016070//GO:0060255//GO:0031323//GO:0044260//GO:0043170//GO:0006355//GO:0051252//GO:0009987//GO:0050789//GO:2000112//GO:0097659//GO:0034645//GO:2001141//GO:0019219//GO:0019438//GO:0044237//GO:0071704//GO:1901362//GO:0065007//GO:0051171//GO:0010556//GO:0050794//GO:0006351//GO:0019222//GO:0044271//GO:0032774//GO:0034654//GO:1901360//GO:…	organic substance biosynthetic process//regulation of gene expression//regulation of biosynthetic process//regulation of nucleic acid-templated transcription//biosynthetic process//RNA metabolic process//regulation of macromolecule metabolic process//regulation of cellular metabolic process//cellular macromolecule metabolic process//macromolecule metabolic process//regulation of transcription, DN…	--	--	GO:0043169//GO:0046872//GO:0043565//GO:0003676//GO:0046914//GO:0003700//GO:0097159//GO:0008270//GO:0003677//GO:0005488//GO:1901363//GO:0003674//GO:0043167//GO:0001071	cation binding//metal ion binding//sequence-specific DNA binding//nucleic acid binding//transition metal ion binding//transcription factor activity, sequence-specific DNA binding//organic cyclic compound binding//zinc ion binding//DNA binding//binding//heterocyclic compound binding//molecular_function//ion binding//nucleic acid binding transcription factor activity	GATA transcription factor 15-like	http://www.genome.jp/dbget-bin/www_bget?cit:102629993	Cs9g02700	GATA transcription factor 15; Putative GATA transcription factor 22; Cutinase gene palindrome-binding protein; GATA zinc finger domain-containing protein 14; White collar 2 protein; Transcription factor stalky; GATA zinc finger domain-containing protein 15 (Fragment);GATA type zinc finger transcription factor family protein
Orphans	transcriptional regulator	--	456.688	27.3381	4.0622	4.4711e-08	8.3768e-06	UP	GO:0030001//GO:0006397//GO:0032774//GO:0044271//GO:0034654//GO:0044283//GO:0033013//GO:0006366//GO:0006351//GO:0050794//GO:0071704//GO:0009235//GO:1901362//GO:0065007//GO:0042592//GO:0006461//GO:0071840//GO:0010467//GO:1901360//GO:0042221//GO:0007154//GO:0006261//GO:0034599//GO:0006139//GO:0055065//GO:0044711//GO:0008152//GO:0000160//GO:0044238//GO:0090304//GO:0006807//GO:0009059//GO:0034641//GO:…	metal ion transport//mRNA processing//RNA biosynthetic process//cellular nitrogen compound biosynthetic process//nucleobase-containing compound biosynthetic process//small molecule biosynthetic process//tetrapyrrole metabolic process//transcription from RNA polymerase II promoter//transcription, DNA-templated//regulation of cellular process//organic substance metabolic process//cobalamin metaboli…	GO:0031974//GO:0031981//GO:0044464//GO:0044444//GO:0044424//GO:0005634//GO:0031224//GO:0044446//GO:0043227//GO:0000428//GO:0070013//GO:1902494//GO:0044428//GO:0044422//GO:0043226//GO:0043234//GO:0005852//GO:0012505//GO:0005575//GO:0044798//GO:0016020//GO:0005783//GO:0005623//GO:0031090//GO:0005789//GO:0061695//GO:0044451//GO:0016591//GO:0005739//GO:0090575//GO:0005622//GO:0042175//GO:0098588//GO:…	membrane-enclosed lumen//nuclear lumen//cell part//cytoplasmic part//intracellular part//nucleus//intrinsic component of membrane//intracellular organelle part//membrane-bounded organelle//DNA-directed RNA polymerase complex//intracellular organelle lumen//catalytic complex//nuclear part//organelle part//organelle//protein complex//eukaryotic translation initiation factor 3 complex//endomembrane …	GO:0022803//GO:0008135//GO:0003723//GO:0005488//GO:1901363//GO:0016787//GO:0022836//GO:0043167//GO:0015267//GO:0022892//GO:0022838//GO:0003674//GO:0003743//GO:0015278//GO:0005217//GO:0005219//GO:0008233//GO:0015075//GO:0015276//GO:0022857//GO:0005262//GO:0003824//GO:0005261//GO:0004175//GO:0005218//GO:0022834//GO:0004190//GO:0046872//GO:0072509//GO:0043169//GO:0005215//GO:0022890//GO:0022891//GO:…	passive transmembrane transporter activity//translation factor activity, RNA binding//RNA binding//binding//heterocyclic compound binding//hydrolase activity//gated channel activity//ion binding//channel activity//substrate-specific transporter activity//substrate-specific channel activity//molecular_function//translation initiation factor activity//calcium-release channel activity//intracellular…	two-component response regulator ARR9-like; K14492 two-component response regulator ARR-A family	http://www.genome.jp/dbget-bin/www_bget?cit:102607514	orange1.1t01850	Two-component system sensor histidine kinase/response regulator, putative;Two-component response regulator ARR9; Two-component response regulator-like PRR37; 3',5'-cyclic-nucleotide phosphodiesterase regA; Putative two-component response regulator ARR21; Sensory/regulatory protein RpfC
GRAS	transcription factor	http://planttfdb.cbi.pku.edu.cn/family.php?fam=GRAS	193.932	56.3547	1.7829	0.27095	1	FALSE	--	--	--	--	--	--	scarecrow-like protein 32-like	http://www.genome.jp/dbget-bin/www_bget?cit:102625502	Cs2g22130	GRAS family transcription factor containing protein;Scarecrow-like protein 32; Protein SHORT-ROOT 2; Putative scarecrow-like protein 16
bHLH	transcription factor	http://planttfdb.cbi.pku.edu.cn/family.php?fam=bHLH	14.1379	3.93679	1.8445	0.38592	1	FALSE	--	--	--	--	GO:0003674//GO:0005515//GO:0005488//GO:0046983	molecular_function//protein binding//binding//protein dimerization activity	transcription factor bHLH93-like	http://www.genome.jp/dbget-bin/www_bget?cit:102626083	Cs3g16770	Helix-loop-helix DNA-binding domain containing protein, expressed;Transcription factor bHLH93; Transcription factor ABORTED MICROSPORES; Transcription factor ABA-INDUCIBLE bHLH-TYPE
AP2-EREBP	transcription factor	--	636.548	516.035	0.3028	0.65152	1	FALSE	GO:0006725//GO:0018130//GO:0044249//GO:0031326//GO:0008150//GO:0046483//GO:0080090//GO:0034641//GO:0009059//GO:0006807//GO:0090304//GO:0044238//GO:0008152//GO:0006139//GO:1901360//GO:0010467//GO:0051171//GO:0065007//GO:1901362//GO:0071704//GO:0050794//GO:0006351//GO:0019222//GO:0010556//GO:0034654//GO:0044271//GO:0032774//GO:2001141//GO:0019438//GO:0019219//GO:0044237//GO:0034645//GO:0097659//GO:…	cellular aromatic compound metabolic process//heterocycle biosynthetic process//cellular biosynthetic process//regulation of cellular biosynthetic process//biological_process//heterocycle metabolic process//regulation of primary metabolic process//cellular nitrogen compound metabolic process//macromolecule biosynthetic process//nitrogen compound metabolic process//nucleic acid metabolic process//…	--	--	GO:0001071//GO:0003674//GO:0003700	nucleic acid binding transcription factor activity//molecular_function//transcription factor activity, sequence-specific DNA binding	ethylene-responsive transcription factor ERF017-like	http://www.genome.jp/dbget-bin/www_bget?cit:102626872	Cs4g06410	Putative dehydration-responsive element binding protein;Ethylene-responsive transcription factor ERF017; Dehydration-responsive element-binding protein 3; Ethylene-responsive transcription factor TINY; Ethylene-responsive transcription factor SHINE 3
AP2-EREBP	transcription factor	--	8760.96	5472.64	0.67885	0.19915	1	FALSE	GO:1901576//GO:0010468//GO:0009889//GO:1903506//GO:0060255//GO:0016070//GO:0009058//GO:0043170//GO:0044260//GO:0031323//GO:0006355//GO:0050789//GO:0009987//GO:0051252//GO:2000112//GO:0097659//GO:0034645//GO:2001141//GO:0019219//GO:0019438//GO:0044237//GO:0071704//GO:1901362//GO:0065007//GO:0051171//GO:0010556//GO:0019222//GO:0006351//GO:0050794//GO:0032774//GO:0044271//GO:0034654//GO:1901360//GO:…	organic substance biosynthetic process//regulation of gene expression//regulation of biosynthetic process//regulation of nucleic acid-templated transcription//regulation of macromolecule metabolic process//RNA metabolic process//biosynthetic process//macromolecule metabolic process//cellular macromolecule metabolic process//regulation of cellular metabolic process//regulation of transcription, DN…	--	--	GO:0003700//GO:0003674//GO:0001071	transcription factor activity, sequence-specific DNA binding//molecular_function//nucleic acid binding transcription factor activity	ethylene-responsive transcription factor ERF017-like	http://www.genome.jp/dbget-bin/www_bget?cit:102629753	Cs4g07040	Putative dehydration-responsive element binding protein;Ethylene-responsive transcription factor ERF017; Dehydration-responsive element-binding protein 3; Ethylene-responsive transcription factor TINY; Ethylene-responsive transcription factor SHINE 3
LOB	transcription factor	--	729.187	99.9023	2.8677	0.058241	0.60462	FALSE	--	--	--	--	--	--	LOB domain-containing protein 4-like	http://www.genome.jp/dbget-bin/www_bget?cit:102619204	Cs4g12570	Putative uncharacterized protein Sb08g000575 (Fragment);LOB domain-containing protein 4; Protein LATERAL ORGAN BOUNDARIES
MYB	transcription factor	http://planttfdb.cbi.pku.edu.cn/family.php?fam=MYB	43.0833	0.978336	5.4607	0.17087	0.99581	FALSE	GO:0016568//GO:0051276//GO:0006338//GO:0043933//GO:0009987//GO:0006996//GO:0016043//GO:0071840//GO:0006325//GO:0008150	chromatin modification//chromosome organization//chromatin remodeling//macromolecular complex subunit organization//cellular process//organelle organization//cellular component organization//cellular component organization or biogenesis//chromatin organization//biological_process	GO:0005622//GO:0043229//GO:0043231//GO:0043227//GO:0005634//GO:0044424//GO:0044464//GO:0043226//GO:0005575//GO:0005623	intracellular//intracellular organelle//intracellular membrane-bounded organelle//membrane-bounded organelle//nucleus//intracellular part//cell part//organelle//cellular_component//cell	GO:0001882//GO:0032559//GO:0017076//GO:0036094//GO:0003676//GO:0030554//GO:0032553//GO:0097159//GO:0016817//GO:1901363//GO:0001883//GO:0005488//GO:0016787//GO:0032555//GO:1901265//GO:0003674//GO:0035639//GO:0043168//GO:0043167//GO:0005524//GO:0000166//GO:0016818//GO:0032549//GO:0003824//GO:0097367//GO:0032550	nucleoside binding//adenyl ribonucleotide binding//purine nucleotide binding//small molecule binding//nucleic acid binding//adenyl nucleotide binding//ribonucleotide binding//organic cyclic compound binding//hydrolase activity, acting on acid anhydrides//heterocyclic compound binding//purine nucleoside binding//binding//hydrolase activity//purine ribonucleotide binding//nucleoside phosphate bindi…	myb-related protein Myb4-like; K09422 myb proto-oncogene protein, plant	http://www.genome.jp/dbget-bin/www_bget?cit:102615801	Cs5g03130	Myb transcription factor (ATMYB4)-like protein;Transcription factor MYB86; Myb-related protein Hv33; Transcription repressor MYB4; Protein ODORANT1; Anthocyanin regulatory C1 protein; Myb-related protein P; Transcription factor GAMYB; Transcription factor WER; Trichome differentiation protein GL1; Myb-related protein B
Orphans	transcriptional regulator	--	1482.79	95.6607	3.9542	0.061531	0.62313	FALSE	GO:0050794//GO:0065007//GO:0007154//GO:0007165//GO:0000160//GO:0035556//GO:0008150//GO:0051302//GO:0044699//GO:0044763//GO:0051716//GO:0050789//GO:0009987//GO:0050896//GO:0023052//GO:0051301//GO:0044700	regulation of cellular process//biological regulation//cell communication//signal transduction//phosphorelay signal transduction system//intracellular signal transduction//biological_process//regulation of cell division//single-organism process//single-organism cellular process//cellular response to stimulus//regulation of biological process//cellular process//response to stimulus//signaling//cel…	--	--	--	--	two-component response regulator ARR15-like; K14492 two-component response regulator ARR-A family	http://www.genome.jp/dbget-bin/www_bget?cit:102617764	Cs5g04810	Two-component sensor protein histidine protein kinase, putative;Two-component response regulator ARR5; Two-component response regulator-like PRR37; Putative two-component response regulator ARR21; Chemotaxis protein CheY homolog; Chemotaxis protein CheY; Protein pilG; Nitrogen assimilation regulatory protein
SBP	transcription factor	http://planttfdb.cbi.pku.edu.cn/family.php?fam=SBP	647.511	356.829	0.85967	0.13357	0.90944	FALSE	--	--	GO:0043231//GO:0043229//GO:0005622//GO:0005623//GO:0005575//GO:0043226//GO:0044464//GO:0044424//GO:0005634//GO:0043227	intracellular membrane-bounded organelle//intracellular organelle//intracellular//cell//cellular_component//organelle//cell part//intracellular part//nucleus//membrane-bounded organelle	GO:0097159//GO:0003676//GO:0003674//GO:1901363//GO:0005488//GO:0003677	organic cyclic compound binding//nucleic acid binding//molecular_function//heterocyclic compound binding//binding//DNA binding	squamosa promoter-binding-like protein 12-like	http://www.genome.jp/dbget-bin/www_bget?cit:102610993	Cs5g12260	Transcription factor squamosa promoter binding protein-like;Squamosa promoter-binding-like protein 6; Putative squamosa promoter-binding-like protein 19; Protein LIGULELESS 1; Squamosa promoter-binding protein 1
bHLH	transcription factor	http://planttfdb.cbi.pku.edu.cn/family.php?fam=bHLH	501.965	150.466	1.7382	0.0059487	0.13522	FALSE	--	--	--	--	GO:0005515//GO:0005488//GO:0003674//GO:0046983	protein binding//binding//molecular_function//protein dimerization activity	transcription factor BEE 3-like	http://www.genome.jp/dbget-bin/www_bget?cit:102610603	Cs6g18610	Putative basic helix-loop-helix protein BHLH5;Transcription factor BEE 3; Transcription factor bHLH75; Transcription factor BPE; Transcription factor SPATULA; Transcription factor ALC
HB	transcription factor	--	678.475	197.942	1.7772	0.018035	0.29322	FALSE	GO:0044271//GO:0032774//GO:0034654//GO:0010556//GO:0050794//GO:0006351//GO:0019222//GO:0071704//GO:1901362//GO:0051171//GO:0065007//GO:0010467//GO:0034470//GO:1901360//GO:0006139//GO:0090304//GO:0044238//GO:0008152//GO:0006807//GO:0080090//GO:0034641//GO:0009059//GO:0046483//GO:0008150//GO:0031326//GO:0044249//GO:0018130//GO:0006725//GO:0009058//GO:0016070//GO:0060255//GO:0031323//GO:0044260//GO:…	cellular nitrogen compound biosynthetic process//RNA biosynthetic process//nucleobase-containing compound biosynthetic process//regulation of macromolecule biosynthetic process//regulation of cellular process//transcription, DNA-templated//regulation of metabolic process//organic substance metabolic process//organic cyclic compound biosynthetic process//regulation of nitrogen compound metabolic p…	--	--	GO:0003723//GO:0005488//GO:1901363//GO:0003677//GO:0003674//GO:0000049//GO:0001071//GO:0043565//GO:0003700//GO:0003676//GO:0097159	RNA binding//binding//heterocyclic compound binding//DNA binding//molecular_function//tRNA binding//nucleic acid binding transcription factor activity//sequence-specific DNA binding//transcription factor activity, sequence-specific DNA binding//nucleic acid binding//organic cyclic compound binding	homeobox-leucine zipper protein HAT14-like	http://www.genome.jp/dbget-bin/www_bget?cit:102625076	Cs7g01220	Homeobox-leucine zipper protein HAT14, putative;Homeobox-leucine zipper protein HAT14; Homeobox-leucine zipper protein ATHB-X; Putative homeobox-leucine zipper protein HOX26
G2-like	transcription factor	http://planttfdb.cbi.pku.edu.cn/family.php?fam=G2-like	2548.13	1614.87	0.65802	0.22106	1	FALSE	GO:0009058//GO:1901576//GO:0009987//GO:0044763//GO:0006691//GO:0072330//GO:0044281//GO:0032787//GO:0044255//GO:0019752//GO:0044710//GO:0044237//GO:0006636//GO:0033559//GO:1901568//GO:0046394//GO:0044283//GO:1901570//GO:0071704//GO:0006082//GO:0046456//GO:0006633//GO:0019370//GO:0044238//GO:0008152//GO:0006631//GO:0044711//GO:0016053//GO:0008610//GO:0043436//GO:0006629//GO:0008150//GO:0006690//GO:…	biosynthetic process//organic substance biosynthetic process//cellular process//single-organism cellular process//leukotriene metabolic process//monocarboxylic acid biosynthetic process//small molecule metabolic process//monocarboxylic acid metabolic process//cellular lipid metabolic process//carboxylic acid metabolic process//single-organism metabolic process//cellular metabolic process//unsatur…	--	--	GO:0046872//GO:0043169//GO:0016829//GO:0046914//GO:0070011//GO:0008270//GO:0005515//GO:0016787//GO:0005488//GO:0016831//GO:0043167//GO:0016830//GO:0005102//GO:0003674//GO:0008237//GO:0001664//GO:0008233//GO:0003824	metal ion binding//cation binding//lyase activity//transition metal ion binding//peptidase activity, acting on L-amino acid peptides//zinc ion binding//protein binding//hydrolase activity//binding//carboxy-lyase activity//ion binding//carbon-carbon lyase activity//receptor binding//molecular_function//metallopeptidase activity//G-protein coupled receptor binding//peptidase activity//catalytic act…	hypothetical protein	http://www.genome.jp/dbget-bin/www_bget?cit:102624045	Cs7g12910	Two-component response regulator ARR1; Putative Myb family transcription factor At1g14600; Probable transcription factor RL9; Transcription activator GLK2; Transcription repressor KAN1; Myb family transcription factor APL; Putative two-component response regulator ARR20; Two-component response regulator-like APRR2;Putative uncharacterized protein Sb03g004090
Orphans	transcriptional regulator	--	5135.56	1963.1	1.3874	0.012867	0.23359	FALSE	GO:0009987//GO:1901576//GO:0043170//GO:0044260//GO:0016070//GO:0009058//GO:0019438//GO:0044237//GO:0006383//GO:0034645//GO:0097659//GO:1901360//GO:0006384//GO:0010467//GO:0006351//GO:0006366//GO:1901362//GO:0071704//GO:0034654//GO:0032774//GO:0044271//GO:0018130//GO:0006725//GO:0006352//GO:0008150//GO:0044249//GO:0006807//GO:0046483//GO:0009059//GO:0034641//GO:0006139//GO:0008152//GO:0044238//GO:…	cellular process//organic substance biosynthetic process//macromolecule metabolic process//cellular macromolecule metabolic process//RNA metabolic process//biosynthetic process//aromatic compound biosynthetic process//cellular metabolic process//transcription from RNA polymerase III promoter//cellular macromolecule biosynthetic process//nucleic acid-templated transcription//organic cyclic compoun…	GO:0005622//GO:0043231//GO:0043229//GO:0043226//GO:0005634//GO:0043227//GO:0044464//GO:0044424//GO:0005623//GO:0005575	intracellular//intracellular membrane-bounded organelle//intracellular organelle//organelle//nucleus//membrane-bounded organelle//cell part//intracellular part//cell//cellular_component	GO:0043169//GO:0046872//GO:0008270//GO:0046914//GO:0003700//GO:0003674//GO:0043167//GO:0005488//GO:0001071	cation binding//metal ion binding//zinc ion binding//transition metal ion binding//transcription factor activity, sequence-specific DNA binding//molecular_function//ion binding//binding//nucleic acid binding transcription factor activity	probable salt tolerance-like protein At1g78600-like	http://www.genome.jp/dbget-bin/www_bget?cit:102607193	Cs8g08720	B-box type zinc finger-containing protein (Fragment);Probable salt tolerance-like protein At1g78600; Salt tolerance protein; Zinc finger protein CONSTANS-LIKE 1; Zinc finger protein CONSTANS
CCAAT	transcription factor	--	614.654	127.688	2.2672	0.076947	0.70296	FALSE	GO:0010467//GO:1901360//GO:0032774//GO:0044271//GO:0034654//GO:0010556//GO:0006351//GO:0019222//GO:0050794//GO:0071704//GO:0051171//GO:0065007//GO:1901362//GO:0008150//GO:0031326//GO:0044249//GO:0018130//GO:0006725//GO:0006139//GO:0044238//GO:0008152//GO:0090304//GO:0006807//GO:0034641//GO:0009059//GO:0080090//GO:0046483//GO:2000112//GO:0050789//GO:0051252//GO:0009987//GO:0006355//GO:0016070//GO:…	gene expression//organic cyclic compound metabolic process//RNA biosynthetic process//cellular nitrogen compound biosynthetic process//nucleobase-containing compound biosynthetic process//regulation of macromolecule biosynthetic process//transcription, DNA-templated//regulation of metabolic process//regulation of cellular process//organic substance metabolic process//regulation of nitrogen compou…	--	--	GO:0003674//GO:0001071//GO:0003700	molecular_function//nucleic acid binding transcription factor activity//transcription factor activity, sequence-specific DNA binding	nuclear transcription factor Y subunit A-1-like; K08064 nuclear transcription factor Y, alpha	http://www.genome.jp/dbget-bin/www_bget?cit:102620218	Cs9g12370	CCAAT-binding transcription factor subunit B family protein, expressed;Nuclear transcription factor Y subunit A-1; Nuclear transcription factor Y subunit alpha; Transcriptional activator HAP2
NAC	transcription factor	http://planttfdb.cbi.pku.edu.cn/family.php?fam=NAC	1817.69	7685.58	-2.08	0.00032884	0.015165	DOWN	GO:1901362//GO:0051171//GO:0065007//GO:0071704//GO:0019222//GO:0006351//GO:0050794//GO:0010556//GO:0034654//GO:0032774//GO:0044271//GO:1901360//GO:0010467//GO:0046483//GO:0009059//GO:0034641//GO:0080090//GO:0006807//GO:0008152//GO:0044238//GO:0090304//GO:0006139//GO:0006725//GO:0018130//GO:0044249//GO:0031326//GO:0008150//GO:1901576//GO:0009889//GO:0010468//GO:1903506//GO:0043170//GO:0031323//GO:…	organic cyclic compound biosynthetic process//regulation of nitrogen compound metabolic process//biological regulation//organic substance metabolic process//regulation of metabolic process//transcription, DNA-templated//regulation of cellular process//regulation of macromolecule biosynthetic process//nucleobase-containing compound biosynthetic process//RNA biosynthetic process//cellular nitrogen …	--	--	GO:0003677//GO:0005488//GO:1901363//GO:0003674//GO:0003676//GO:0097159	DNA binding//binding//heterocyclic compound binding//molecular_function//nucleic acid binding//organic cyclic compound binding	NAC domain-containing protein 72-like	http://www.genome.jp/dbget-bin/www_bget?cit:102612201	Cs1g06760	Stress-related NAC transcription factor (Fragment);NAC domain-containing protein 72; Protein ATAF2; Protein FEZ; Protein CUP-SHAPED COTYLEDON 2; Putative NAC domain-containing protein 94; Protein SOMBRERO
Tify	transcription factor	--	1711.22	19879.5	-3.5382	4.8949e-07	6.7073e-05	DOWN	--	--	--	--	--	--	protein TIFY 10A-like; K13464 jasmonate ZIM domain-containing protein	http://www.genome.jp/dbget-bin/www_bget?cit:102617127	Cs1g17220	Putative uncharacterized protein Sb01g033020;Protein TIFY 10A
C2C2-Dof	transcription factor	--	401.388	3701.7	-3.2051	5.246e-05	0.0034373	DOWN	GO:2001141//GO:0019219//GO:0019438//GO:0044237//GO:0034645//GO:0097659//GO:0006355//GO:0051252//GO:0009987//GO:0050789//GO:2000112//GO:1901576//GO:0009889//GO:0010468//GO:1903506//GO:0044260//GO:0031323//GO:0043170//GO:0009058//GO:0016070//GO:0060255//GO:0006725//GO:0018130//GO:0044249//GO:0031326//GO:0008150//GO:0046483//GO:0080090//GO:0034641//GO:0009059//GO:0006807//GO:0090304//GO:0044238//GO:…	regulation of RNA biosynthetic process//regulation of nucleobase-containing compound metabolic process//aromatic compound biosynthetic process//cellular metabolic process//cellular macromolecule biosynthetic process//nucleic acid-templated transcription//regulation of transcription, DNA-templated//regulation of RNA metabolic process//cellular process//regulation of biological process//regulation …	--	--	GO:0097159//GO:0003676//GO:0003674//GO:0003677//GO:0005488//GO:1901363	organic cyclic compound binding//nucleic acid binding//molecular_function//DNA binding//binding//heterocyclic compound binding	dof zinc finger protein DOF3.1-like	http://www.genome.jp/dbget-bin/www_bget?cit:102619338	Cs1g18580	Dof zinc finger protein DOF1.7; Dof zinc finger protein PBF;Putative uncharacterized protein At5g65590 (Fragment)
WRKY	transcription factor	http://planttfdb.cbi.pku.edu.cn/family.php?fam=WRKY	461.436	15965.3	-5.1127	9.3975e-09	2.188e-06	DOWN	GO:0044237//GO:2001141//GO:0019438//GO:0019219//GO:0034645//GO:0097659//GO:0006383//GO:0051252//GO:0009987//GO:0050789//GO:2000112//GO:0006355//GO:1903506//GO:0044260//GO:0031323//GO:0043170//GO:0009058//GO:0016070//GO:0060255//GO:1901576//GO:0009889//GO:0010468//GO:0044249//GO:0031326//GO:0008150//GO:0006725//GO:0006352//GO:0018130//GO:0090304//GO:0044238//GO:0008152//GO:0006139//GO:0046483//GO:…	cellular metabolic process//regulation of RNA biosynthetic process//aromatic compound biosynthetic process//regulation of nucleobase-containing compound metabolic process//cellular macromolecule biosynthetic process//nucleic acid-templated transcription//transcription from RNA polymerase III promoter//regulation of RNA metabolic process//cellular process//regulation of biological process//regulat…	GO:0043231//GO:0043229//GO:0005622//GO:0005623//GO:0005575//GO:0043226//GO:0044424//GO:0044464//GO:0043227//GO:0005634	intracellular membrane-bounded organelle//intracellular organelle//intracellular//cell//cellular_component//organelle//intracellular part//cell part//membrane-bounded organelle//nucleus	GO:0097159//GO:0003700//GO:0003676//GO:0043565//GO:0001071//GO:0003674//GO:0003677//GO:1901363//GO:0005488	organic cyclic compound binding//transcription factor activity, sequence-specific DNA binding//nucleic acid binding//sequence-specific DNA binding//nucleic acid binding transcription factor activity//molecular_function//DNA binding//heterocyclic compound binding//binding	probable WRKY transcription factor 31-like	http://www.genome.jp/dbget-bin/www_bget?cit:102621823	Cs2g02790	Putative uncharacterized protein At1g62300 (Fragment);Probable WRKY transcription factor 42; WRKY transcription factor 6; Protein WRKY1
Tify	transcription factor	--	258.234	4599.35	-4.1547	3.6712e-09	9.8921e-07	DOWN	--	--	--	--	--	--	protein TIFY 5A-like	http://www.genome.jp/dbget-bin/www_bget?cit:102609610	Cs2g03240	Putative uncharacterized protein (Fragment);Protein TIFY 5A
AP2-EREBP	transcription factor	--	191.818	862.886	-2.1694	0.0003989	0.01752	DOWN	GO:0009987//GO:0051252//GO:0050789//GO:2000112//GO:0006355//GO:1903506//GO:0044260//GO:0031323//GO:0043170//GO:0009058//GO:0060255//GO:0016070//GO:1901576//GO:0009889//GO:0010468//GO:0044237//GO:2001141//GO:0019219//GO:0019438//GO:0034645//GO:0097659//GO:0010467//GO:1901360//GO:0034654//GO:0044271//GO:0032774//GO:1901362//GO:0051171//GO:0065007//GO:0071704//GO:0050794//GO:0019222//GO:0006351//GO:…	cellular process//regulation of RNA metabolic process//regulation of biological process//regulation of cellular macromolecule biosynthetic process//regulation of transcription, DNA-templated//regulation of nucleic acid-templated transcription//cellular macromolecule metabolic process//regulation of cellular metabolic process//macromolecule metabolic process//biosynthetic process//regulation of ma…	--	--	GO:0003700//GO:0003674//GO:0001071	transcription factor activity, sequence-specific DNA binding//molecular_function//nucleic acid binding transcription factor activity	ethylene-responsive transcription factor 12-like	http://www.genome.jp/dbget-bin/www_bget?cit:102615180	Cs2g05640	Ethylene-responsive transcription factor 12; Ethylene-responsive transcription factor LEP; Pathogenesis-related genes transcriptional activator PTI5;Putative ethylene responsive element binding factor (Fragment)
WRKY	transcription factor	http://planttfdb.cbi.pku.edu.cn/family.php?fam=WRKY	3037.9	20176.8	-2.7316	2.8545e-06	0.00029506	DOWN	GO:0046483//GO:0080090//GO:0009059//GO:0034641//GO:0006807//GO:0090304//GO:0008152//GO:0044238//GO:0034645//GO:0097659//GO:0006139//GO:0006725//GO:2001141//GO:0018130//GO:0019219//GO:0019438//GO:0044249//GO:0031326//GO:0008150//GO:0044237//GO:1901576//GO:1901362//GO:0065007//GO:0051171//GO:0071704//GO:0009889//GO:0050794//GO:0019222//GO:0006351//GO:0010556//GO:0010468//GO:1903506//GO:0044260//GO:…	heterocycle metabolic process//regulation of primary metabolic process//macromolecule biosynthetic process//cellular nitrogen compound metabolic process//nitrogen compound metabolic process//nucleic acid metabolic process//metabolic process//primary metabolic process//cellular macromolecule biosynthetic process//nucleic acid-templated transcription//nucleobase-containing compound metabolic proces…	--	--	GO:0003676//GO:0003700//GO:0001071//GO:0097159//GO:0003677//GO:0005488//GO:1901363//GO:0003674//GO:0043565	nucleic acid binding//transcription factor activity, sequence-specific DNA binding//nucleic acid binding transcription factor activity//organic cyclic compound binding//DNA binding//binding//heterocyclic compound binding//molecular_function//sequence-specific DNA binding	probable WRKY transcription factor 33-like; K13424 WRKY transcription factor 33	http://www.genome.jp/dbget-bin/www_bget?cit:102621617	Cs2g09020	Probable WRKY transcription factor 33; WRKY transcription factor 1; Probable WRKY transcription factor protein 1; Protein WRKY1;Putative uncharacterized protein Sb03g038510
TRAF	transcriptional regulator	--	730.98	4371.54	-2.5802	9.807e-06	0.00080818	DOWN	--	--	--	--	GO:0005515//GO:0005488//GO:0003674	protein binding//binding//molecular_function	regulatory protein NPR3-like; K14508 regulatory protein NPR1	http://www.genome.jp/dbget-bin/www_bget?cit:102621158	Cs2g10790	Regulatory protein NPR3;Ankyrin repeat BTB/POZ domain-containing protein
NAC	transcription factor	http://planttfdb.cbi.pku.edu.cn/family.php?fam=NAC	3039.33	20633.9	-2.7632	1.7098e-06	0.00019808	DOWN	GO:1901576//GO:0009889//GO:0010468//GO:1903506//GO:0043170//GO:0044260//GO:0031323//GO:0060255//GO:0016070//GO:0009058//GO:0006355//GO:0050789//GO:0009987//GO:0051252//GO:2000112//GO:0034645//GO:0097659//GO:2001141//GO:0019219//GO:0019438//GO:0044237//GO:1901362//GO:0065007//GO:0051171//GO:0071704//GO:0019222//GO:0006351//GO:0050794//GO:0010556//GO:0034654//GO:0032774//GO:0044271//GO:1901360//GO:…	organic substance biosynthetic process//regulation of biosynthetic process//regulation of gene expression//regulation of nucleic acid-templated transcription//macromolecule metabolic process//cellular macromolecule metabolic process//regulation of cellular metabolic process//regulation of macromolecule metabolic process//RNA metabolic process//biosynthetic process//regulation of transcription, DN…	--	--	GO:0005198//GO:0003676//GO:0097159//GO:0003677//GO:0005488//GO:1901363//GO:0003674	structural molecule activity//nucleic acid binding//organic cyclic compound binding//DNA binding//binding//heterocyclic compound binding//molecular_function	NAC transcription factor ONAC010-like	http://www.genome.jp/dbget-bin/www_bget?cit:102608473	Cs2g13920	NAC domain transcription factor, putative, expressed;NAC domain-containing protein 68; Protein ATAF2; Protein CUP-SHAPED COTYLEDON 3; Protein SOMBRERO
AP2-EREBP	transcription factor	--	330.984	3022.5	-3.1909	1.5293e-07	2.3621e-05	DOWN	GO:0044271//GO:0032774//GO:0034654//GO:0071704//GO:0051171//GO:0065007//GO:1901362//GO:0010556//GO:0050794//GO:0019222//GO:0006351//GO:0010467//GO:1901360//GO:0090304//GO:0008152//GO:0044238//GO:0006139//GO:0080090//GO:0009059//GO:0034641//GO:0046483//GO:0006807//GO:0002376//GO:0031326//GO:0044249//GO:0008150//GO:0006725//GO:0018130//GO:1903506//GO:0009058//GO:0060255//GO:0016070//GO:0031323//GO:…	cellular nitrogen compound biosynthetic process//RNA biosynthetic process//nucleobase-containing compound biosynthetic process//organic substance metabolic process//regulation of nitrogen compound metabolic process//biological regulation//organic cyclic compound biosynthetic process//regulation of macromolecule biosynthetic process//regulation of cellular process//regulation of metabolic process/…	--	--	GO:0003674//GO:0001071//GO:0003700	molecular_function//nucleic acid binding transcription factor activity//transcription factor activity, sequence-specific DNA binding	paramyosin-like	http://www.genome.jp/dbget-bin/www_bget?cit:102607704	Cs3g12210	Ethylene-responsive transcription factor ERF114; Pathogenesis-related genes transcriptional activator PTI6; Dehydration-responsive element-binding protein 2B;AP2 domain-containing transcription factor family protein (Fragment)
MYB	transcription factor	http://planttfdb.cbi.pku.edu.cn/family.php?fam=MYB	56.3514	3442.64	-5.9329	3.2928e-05	0.0023022	DOWN	GO:0051276//GO:0016568//GO:0006338//GO:0009987//GO:0043933//GO:0006996//GO:0016043//GO:0071840//GO:0006325//GO:0008150	chromosome organization//chromatin modification//chromatin remodeling//cellular process//macromolecular complex subunit organization//organelle organization//cellular component organization//cellular component organization or biogenesis//chromatin organization//biological_process	GO:0005622//GO:0043229//GO:0043231//GO:0005634//GO:0043227//GO:0044464//GO:0044424//GO:0043226//GO:0005575//GO:0005623	intracellular//intracellular organelle//intracellular membrane-bounded organelle//nucleus//membrane-bounded organelle//cell part//intracellular part//organelle//cellular_component//cell	GO:0032559//GO:0001882//GO:0017076//GO:0003676//GO:0036094//GO:0030554//GO:0097159//GO:0032553//GO:0016787//GO:0005488//GO:0001883//GO:1901363//GO:0016817//GO:0043168//GO:0035639//GO:0003674//GO:1901265//GO:0032555//GO:0005524//GO:0043167//GO:0016818//GO:0000166//GO:0032549//GO:0032550//GO:0097367//GO:0003824	adenyl ribonucleotide binding//nucleoside binding//purine nucleotide binding//nucleic acid binding//small molecule binding//adenyl nucleotide binding//organic cyclic compound binding//ribonucleotide binding//hydrolase activity//binding//purine nucleoside binding//heterocyclic compound binding//hydrolase activity, acting on acid anhydrides//anion binding//purine ribonucleoside triphosphate binding…	myb protein-like	http://www.genome.jp/dbget-bin/www_bget?cit:102625256	Cs3g23950	Tuber-specific and sucrose-responsive element binding factor;Transcription factor MYB44; Myb-related protein A; Transcriptional activator Myb; Myb-related protein B; Myb protein; Transforming protein Myb; Myb-related protein 3R-1; Myb-like protein A; Myb-like protein Q; Myb-like protein AA; Transcription factor WER; Transcription factor GAMYB; Trichome differentiation protein GL1; Transcription r…
bHLH	transcription factor	http://planttfdb.cbi.pku.edu.cn/family.php?fam=bHLH	334.179	13050.3	-5.2873	1.8362e-06	0.0002092	DOWN	--	--	--	--	GO:0046983//GO:0003674//GO:0005488//GO:0005515	protein dimerization activity//molecular_function//binding//protein binding	transcription factor bHLH35-like	http://www.genome.jp/dbget-bin/www_bget?cit:102609092	Cs4g04210	Putative uncharacterized protein Sb04g017390;Transcription factor bHLH35; Transcription factor ABORTED MICROSPORES; Transcription factor FER-LIKE IRON DEFICIENCY-INDUCED TRANSCRIPTION FACTOR; Transcription factor ABA-INDUCIBLE bHLH-TYPE; Transcription factor DYSFUNCTIONAL TAPETUM 1; Transcription factor GLABRA 3
Tify	transcription factor	--	9967.03	52442.5	-2.3955	2.8189e-05	0.0020059	DOWN	GO:0071496//GO:0031668//GO:0006950//GO:0044763//GO:0051716//GO:0033554//GO:0050896//GO:0009987//GO:0031669//GO:0031667//GO:0008150//GO:0009267//GO:0044699//GO:0009991//GO:0042594//GO:0009605//GO:0007154	cellular response to external stimulus//cellular response to extracellular stimulus//response to stress//single-organism cellular process//cellular response to stimulus//cellular response to stress//response to stimulus//cellular process//cellular response to nutrient levels//response to nutrient levels//biological_process//cellular response to starvation//single-organism process//response to ext…	GO:0005575//GO:0016020	cellular_component//membrane	GO:0016740//GO:0008168//GO:0003824//GO:0016741//GO:0003674	transferase activity//methyltransferase activity//catalytic activity//transferase activity, transferring one-carbon groups//molecular_function	protein TIFY 10A-like; K13464 jasmonate ZIM domain-containing protein	http://www.genome.jp/dbget-bin/www_bget?cit:102631355	Cs4g07130	Putative uncharacterized protein Sb01g033020;Protein TIFY 10A
GRAS	transcription factor	http://planttfdb.cbi.pku.edu.cn/family.php?fam=GRAS	5959.29	66201.3	-3.4736	6.4748e-09	1.6345e-06	DOWN	GO:0044237//GO:0009987//GO:0015979//GO:0008150//GO:0008152	cellular metabolic process//cellular process//photosynthesis//biological_process//metabolic process	GO:0044425//GO:0044436//GO:0032991//GO:0009579//GO:0034357//GO:0005622//GO:0098796//GO:0009521//GO:0005623//GO:0009538//GO:0016020//GO:0005575//GO:0043234//GO:0009522//GO:0044424//GO:0044464	membrane part//thylakoid part//macromolecular complex//thylakoid//photosynthetic membrane//intracellular//membrane protein complex//photosystem//cell//photosystem I reaction center//membrane//cellular_component//protein complex//photosystem I//intracellular part//cell part	--	--	chitin-inducible gibberellin-responsive protein 1-like	http://www.genome.jp/dbget-bin/www_bget?cit:102607440	Cs4g12130	Chitin-inducible gibberellin-responsive protein 1; Scarecrow-like transcription factor PAT1; Scarecrow-like protein 5; DELLA protein RGL2; DELLA protein GAI; Protein SCARECROW; DELLA protein GAIP; DELLA protein RGA; DELLA protein GAIP-B; Protein SHORT-ROOT; Nodulation-signaling pathway 2 protein;Chitin-inducible gibberellin-responsive protein 2, putative, expressed
AUX/IAA	transcriptional regulator	--	661.816	2605.06	-1.9768	0.00055492	0.022291	DOWN	GO:0031326//GO:0044249//GO:0008150//GO:0006725//GO:0018130//GO:0044238//GO:0008152//GO:0090304//GO:0006139//GO:0034641//GO:0009059//GO:0080090//GO:0046483//GO:0006807//GO:0010467//GO:1901360//GO:0032774//GO:0044271//GO:0034654//GO:0071704//GO:0065007//GO:0051171//GO:1901362//GO:0010556//GO:0006351//GO:0019222//GO:0050794//GO:0044237//GO:2001141//GO:0019438//GO:0019219//GO:0097659//GO:0034645//GO:…	regulation of cellular biosynthetic process//cellular biosynthetic process//biological_process//cellular aromatic compound metabolic process//heterocycle biosynthetic process//primary metabolic process//metabolic process//nucleic acid metabolic process//nucleobase-containing compound metabolic process//cellular nitrogen compound metabolic process//macromolecule biosynthetic process//regulation of…	GO:0005623//GO:0005575//GO:0043226//GO:0044464//GO:0044424//GO:0043227//GO:0005634//GO:0043231//GO:0043229//GO:0005622	cell//cellular_component//organelle//cell part//intracellular part//membrane-bounded organelle//nucleus//intracellular membrane-bounded organelle//intracellular organelle//intracellular	--	--	auxin-responsive protein IAA29-like; K14484 auxin-responsive protein IAA	http://www.genome.jp/dbget-bin/www_bget?cit:102617957	Cs4g18240	Auxin-responsive protein IAA29; Auxin-induced protein AUX28;Indole-3-acetic acid inducible 11 (Fragment)
AP2-EREBP	transcription factor	--	2695.58	12159.7	-2.1734	0.00011227	0.0065349	DOWN	GO:0006355//GO:2000112//GO:0009987//GO:0051252//GO:0050789//GO:0010468//GO:0009889//GO:1901576//GO:0009058//GO:0060255//GO:0016070//GO:0031323//GO:0044260//GO:0043170//GO:1903506//GO:0019219//GO:0019438//GO:2001141//GO:0044237//GO:0097659//GO:0034645//GO:1901360//GO:0010467//GO:0010556//GO:0050794//GO:0019222//GO:0006351//GO:0071704//GO:1901362//GO:0065007//GO:0051171//GO:0044271//GO:0032774//GO:…	regulation of transcription, DNA-templated//regulation of cellular macromolecule biosynthetic process//cellular process//regulation of RNA metabolic process//regulation of biological process//regulation of gene expression//regulation of biosynthetic process//organic substance biosynthetic process//biosynthetic process//regulation of macromolecule metabolic process//RNA metabolic process//regulati…	--	--	GO:0003700//GO:0003674//GO:0001071	transcription factor activity, sequence-specific DNA binding//molecular_function//nucleic acid binding transcription factor activity	ethylene-responsive transcription factor 1A-like; K09286 EREBP-like factor	http://www.genome.jp/dbget-bin/www_bget?cit:102614159	Cs5g08360	Ethylene response element binding protein 1 (Fragment);Ethylene-responsive transcription factor 1A; Pathogenesis-related genes transcriptional activator PTI5
MYB	transcription factor	http://planttfdb.cbi.pku.edu.cn/family.php?fam=MYB	3364	26101	-2.9559	0.00016257	0.0087217	DOWN	--	--	--	--	--	--	transcription factor MYB1R1-like	http://www.genome.jp/dbget-bin/www_bget?cit:102619396	Cs5g08500	Transcription factor MYB1R1; Myb-like protein J; Myb-like protein I; Myb-like protein H;Putative uncharacterized protein Sb01g029020
AP2-EREBP	transcription factor	--	105.511	3566	-5.0788	2.449e-05	0.0017797	DOWN	GO:0044271//GO:0032774//GO:0034654//GO:0010556//GO:0050794//GO:0019222//GO:0006351//GO:0071704//GO:1901362//GO:0065007//GO:0051171//GO:0010467//GO:1901360//GO:0006139//GO:0090304//GO:0008152//GO:0044238//GO:0006807//GO:0080090//GO:0009059//GO:0034641//GO:0046483//GO:0008150//GO:0031326//GO:0044249//GO:0018130//GO:0006725//GO:0009058//GO:0060255//GO:0016070//GO:0044260//GO:0031323//GO:0043170//GO:…	cellular nitrogen compound biosynthetic process//RNA biosynthetic process//nucleobase-containing compound biosynthetic process//regulation of macromolecule biosynthetic process//regulation of cellular process//regulation of metabolic process//transcription, DNA-templated//organic substance metabolic process//organic cyclic compound biosynthetic process//biological regulation//regulation of nitrog…	--	--	GO:0003674//GO:0001071//GO:0003700	molecular_function//nucleic acid binding transcription factor activity//transcription factor activity, sequence-specific DNA binding	dehydration-responsive element-binding protein 1B-like	http://www.genome.jp/dbget-bin/www_bget?cit:102610170	Cs5g10240	Dehydration-responsive element-binding protein 1B; Ethylene-responsive transcription factor ERF025; Ethylene-responsive transcription factor TINY; Dehydration-responsive element-binding protein 1 (Fragment);Dehydration-responsive element-binding factor 1/C-repeat binding factor
BES1	transcription factor	http://planttfdb.cbi.pku.edu.cn/family.php?fam=BES1	363.31	1332.23	-1.8746	0.0014394	0.046922	DOWN	--	--	--	--	--	--	BES1/BZR1 homolog protein 4-like	http://www.genome.jp/dbget-bin/www_bget?cit:102626497	Cs5g13630	Brassinosteroid signaling positive regulator-related protein (Fragment);BES1/BZR1 homolog protein 4; Protein BRASSINAZOLE-RESISTANT 2; Beta-amylase 8
AP2-EREBP	transcription factor	--	152.112	1211.84	-2.994	0.00047111	0.019751	DOWN	GO:0018130//GO:0006725//GO:0008150//GO:0044249//GO:0031326//GO:0006807//GO:0046483//GO:0009059//GO:0034641//GO:0080090//GO:0006139//GO:0008152//GO:0044238//GO:0090304//GO:1901360//GO:0010467//GO:0019222//GO:0006351//GO:0050794//GO:0010556//GO:1901362//GO:0065007//GO:0051171//GO:0071704//GO:0034654//GO:0032774//GO:0044271//GO:0019219//GO:0019438//GO:2001141//GO:0044237//GO:0034645//GO:0097659//GO:…	heterocycle biosynthetic process//cellular aromatic compound metabolic process//biological_process//cellular biosynthetic process//regulation of cellular biosynthetic process//nitrogen compound metabolic process//heterocycle metabolic process//macromolecule biosynthetic process//cellular nitrogen compound metabolic process//regulation of primary metabolic process//nucleobase-containing compound m…	GO:0005623//GO:0005575//GO:0043226//GO:0005634//GO:0043227//GO:0044464//GO:0044424//GO:0043231//GO:0043229//GO:0005622	cell//cellular_component//organelle//nucleus//membrane-bounded organelle//cell part//intracellular part//intracellular membrane-bounded organelle//intracellular organelle//intracellular	GO:0001071//GO:0003674//GO:0003700	nucleic acid binding transcription factor activity//molecular_function//transcription factor activity, sequence-specific DNA binding	ethylene-responsive transcription factor 1B-like; K14516 ethylene-responsive transcription factor 1	http://www.genome.jp/dbget-bin/www_bget?cit:102618338	Cs5g29870	Ethylene-responsive transcription factor 1B; Pathogenesis-related genes transcriptional activator PTI5;Ethylene-responsive transcription factor 1B, putative (Fragment)
WRKY	transcription factor	http://planttfdb.cbi.pku.edu.cn/family.php?fam=WRKY	566.226	10062.9	-4.1515	2.0798e-11	9.4774e-09	DOWN	GO:0031326//GO:0044249//GO:0008150//GO:0006725//GO:0018130//GO:0090304//GO:0008152//GO:0044238//GO:0006139//GO:0080090//GO:0009059//GO:0034641//GO:0046483//GO:0006807//GO:0010467//GO:1901360//GO:0044271//GO:0032774//GO:0034654//GO:0071704//GO:0051171//GO:0065007//GO:1901362//GO:0010556//GO:0050794//GO:0019222//GO:0006351//GO:0044237//GO:2001141//GO:0019438//GO:0019219//GO:0097659//GO:0034645//GO:…	regulation of cellular biosynthetic process//cellular biosynthetic process//biological_process//cellular aromatic compound metabolic process//heterocycle biosynthetic process//nucleic acid metabolic process//metabolic process//primary metabolic process//nucleobase-containing compound metabolic process//regulation of primary metabolic process//macromolecule biosynthetic process//cellular nitrogen …	GO:0005623//GO:0005575//GO:0043226//GO:0044424//GO:0044464//GO:0043227//GO:0005634//GO:0043231//GO:0043229//GO:0005622	cell//cellular_component//organelle//intracellular part//cell part//membrane-bounded organelle//nucleus//intracellular membrane-bounded organelle//intracellular organelle//intracellular	GO:0001071//GO:0003674//GO:0003677//GO:1901363//GO:0005488//GO:0097159//GO:0003700//GO:0003676//GO:0043565	nucleic acid binding transcription factor activity//molecular_function//DNA binding//heterocyclic compound binding//binding//organic cyclic compound binding//transcription factor activity, sequence-specific DNA binding//nucleic acid binding//sequence-specific DNA binding	probable WRKY transcription factor 33-like; K13424 WRKY transcription factor 33	http://www.genome.jp/dbget-bin/www_bget?cit:102608921	Cs6g09420	Probable WRKY transcription factor 3; WRKY transcription factor 1; Probable WRKY transcription factor protein 1; Protein WRKY1;Putative uncharacterized protein Sb03g038510
AP2-EREBP	transcription factor	--	36.2845	2775.28	-6.2571	0.00014923	0.008284	DOWN	GO:0034645//GO:0097659//GO:0019438//GO:0019219//GO:2001141//GO:0044237//GO:0009889//GO:0010468//GO:1901576//GO:0043170//GO:0031323//GO:0044260//GO:0016070//GO:0060255//GO:0009058//GO:1903506//GO:0006355//GO:2000112//GO:0050789//GO:0051252//GO:0009987//GO:0006807//GO:0046483//GO:0034641//GO:0009059//GO:0080090//GO:0006139//GO:0044238//GO:0008152//GO:0090304//GO:0018130//GO:0006725//GO:0008150//GO:…	cellular macromolecule biosynthetic process//nucleic acid-templated transcription//aromatic compound biosynthetic process//regulation of nucleobase-containing compound metabolic process//regulation of RNA biosynthetic process//cellular metabolic process//regulation of biosynthetic process//regulation of gene expression//organic substance biosynthetic process//macromolecule metabolic process//regu…	--	--	GO:0003676//GO:0003700//GO:0097159//GO:0001071//GO:1901363//GO:0005488//GO:0003677//GO:0003674	nucleic acid binding//transcription factor activity, sequence-specific DNA binding//organic cyclic compound binding//nucleic acid binding transcription factor activity//heterocyclic compound binding//binding//DNA binding//molecular_function	dehydration-responsive element-binding protein 1D-like	http://www.genome.jp/dbget-bin/www_bget?cit:102616308	Cs6g15360	Dehydration-responsive element-binding protein 1B, putative;Dehydration-responsive element-binding protein 1D; Ethylene-responsive transcription factor TINY; Ethylene-responsive transcription factor ERF026; Dehydration-responsive element-binding protein 1 (Fragment)
NAC	transcription factor	http://planttfdb.cbi.pku.edu.cn/family.php?fam=NAC	249.824	1673.48	-2.7439	4.9005e-06	0.00046267	DOWN	GO:0097659//GO:0034645//GO:0044237//GO:0019438//GO:0019219//GO:2001141//GO:0009058//GO:0016070//GO:0060255//GO:0044260//GO:0031323//GO:0043170//GO:1903506//GO:0010468//GO:0009889//GO:1901576//GO:2000112//GO:0051252//GO:0009987//GO:0050789//GO:0006355//GO:0006139//GO:0090304//GO:0044238//GO:0008152//GO:0006807//GO:0080090//GO:0034641//GO:0009059//GO:0046483//GO:0008150//GO:0031326//GO:0044249//GO:…	nucleic acid-templated transcription//cellular macromolecule biosynthetic process//cellular metabolic process//aromatic compound biosynthetic process//regulation of nucleobase-containing compound metabolic process//regulation of RNA biosynthetic process//biosynthetic process//RNA metabolic process//regulation of macromolecule metabolic process//cellular macromolecule metabolic process//regulation…	--	--	GO:0003676//GO:0097159//GO:1901363//GO:0005488//GO:0003677//GO:0003674	nucleic acid binding//organic cyclic compound binding//heterocyclic compound binding//binding//DNA binding//molecular_function	NAC domain-containing protein 18-like	http://www.genome.jp/dbget-bin/www_bget?cit:102628637	Cs7g03570	NAC domain transcription factor, putative, expressed;NAC domain-containing protein 29; Protein ATAF2; Protein CUP-SHAPED COTYLEDON 3; Protein FEZ; Putative NAC domain-containing protein 94; Protein SOMBRERO
WRKY	transcription factor	http://planttfdb.cbi.pku.edu.cn/family.php?fam=WRKY	3709.83	14389.3	-1.9556	0.00047018	0.019751	DOWN	GO:0060255//GO:0016070//GO:0009058//GO:0043170//GO:0044260//GO:0031323//GO:1903506//GO:0032501//GO:0010468//GO:0009889//GO:1901576//GO:2000112//GO:0050789//GO:0009987//GO:0051252//GO:0006355//GO:0097659//GO:0034645//GO:0044237//GO:0044767//GO:0019438//GO:0019219//GO:2001141//GO:0032774//GO:0044271//GO:0034654//GO:0044707//GO:0010556//GO:0019222//GO:0006351//GO:0050794//GO:0071704//GO:0051171//GO:…	regulation of macromolecule metabolic process//RNA metabolic process//biosynthetic process//macromolecule metabolic process//cellular macromolecule metabolic process//regulation of cellular metabolic process//regulation of nucleic acid-templated transcription//multicellular organismal process//regulation of gene expression//regulation of biosynthetic process//organic substance biosynthetic proces…	GO:0042600//GO:0030312//GO:0044464//GO:0005575//GO:0005623//GO:0071944	chorion//external encapsulating structure//cell part//cellular_component//cell//cell periphery	GO:0043565//GO:0003700//GO:0003676//GO:0097159//GO:1901363//GO:0005488//GO:0003677//GO:0003674//GO:0001071	sequence-specific DNA binding//transcription factor activity, sequence-specific DNA binding//nucleic acid binding//organic cyclic compound binding//heterocyclic compound binding//binding//DNA binding//molecular_function//nucleic acid binding transcription factor activity	probable WRKY transcription factor 17-like	http://www.genome.jp/dbget-bin/www_bget?cit:102623658	Cs7g07140	WRKY51-superfamily of TFs having WRKY and zinc finger domains;Probable WRKY transcription factor 11; Protein WRKY1; WRKY transcription factor 22
NAC	transcription factor	http://planttfdb.cbi.pku.edu.cn/family.php?fam=NAC	57.022	351.617	-2.6244	0.00011423	0.0066168	DOWN	GO:0006725//GO:0018130//GO:0044249//GO:0031326//GO:0008150//GO:0046483//GO:0080090//GO:0034641//GO:0009059//GO:0006807//GO:0090304//GO:0044238//GO:0008152//GO:0006139//GO:1901360//GO:0010467//GO:1901362//GO:0051171//GO:0065007//GO:0071704//GO:0050794//GO:0006351//GO:0019222//GO:0010556//GO:0034654//GO:0044271//GO:0032774//GO:2001141//GO:0019219//GO:0019438//GO:0044237//GO:0034645//GO:0097659//GO:…	cellular aromatic compound metabolic process//heterocycle biosynthetic process//cellular biosynthetic process//regulation of cellular biosynthetic process//biological_process//heterocycle metabolic process//regulation of primary metabolic process//cellular nitrogen compound metabolic process//macromolecule biosynthetic process//nitrogen compound metabolic process//nucleic acid metabolic process//…	--	--	GO:0003674//GO:0003677//GO:0005488//GO:1901363//GO:0097159//GO:0003676	molecular_function//DNA binding//binding//heterocyclic compound binding//organic cyclic compound binding//nucleic acid binding	transcription factor JUNGBRUNNEN 1-like	http://www.genome.jp/dbget-bin/www_bget?cit:102620096	Cs7g17600	NAC domain-containing protein 42; Putative NAC domain-containing protein 94; Protein FEZ; Protein ATAF2; Protein CUP-SHAPED COTYLEDON 1; Protein SOMBRERO;No apical meristem domain-containing transcriptional regulator
C2C2-GATA	transcription factor	--	2534.99	12716.4	-2.3266	5.0932e-05	0.0033463	DOWN	GO:0044710//GO:0097659//GO:0034645//GO:2001141//GO:0019438//GO:0019219//GO:0044237//GO:1901576//GO:0010468//GO:0009889//GO:1903506//GO:0016070//GO:0060255//GO:0009058//GO:0043170//GO:0031323//GO:0044260//GO:0006355//GO:0050789//GO:0051252//GO:0009987//GO:2000112//GO:0034641//GO:0009059//GO:0080090//GO:0046483//GO:0006807//GO:0044238//GO:0008152//GO:0090304//GO:0006139//GO:0006725//GO:0018130//GO:…	single-organism metabolic process//nucleic acid-templated transcription//cellular macromolecule biosynthetic process//regulation of RNA biosynthetic process//aromatic compound biosynthetic process//regulation of nucleobase-containing compound metabolic process//cellular metabolic process//organic substance biosynthetic process//regulation of gene expression//regulation of biosynthetic process//re…	--	--	GO:0003676//GO:0016972//GO:0016491//GO:0046914//GO:0016670//GO:0003700//GO:0097159//GO:0008270//GO:0016667//GO:0043169//GO:0046872//GO:0043565//GO:0001071//GO:0003824//GO:0003677//GO:1901363//GO:0005488//GO:0005509//GO:0003674//GO:0043167	nucleic acid binding//thiol oxidase activity//oxidoreductase activity//transition metal ion binding//oxidoreductase activity, acting on a sulfur group of donors, oxygen as acceptor//transcription factor activity, sequence-specific DNA binding//organic cyclic compound binding//zinc ion binding//oxidoreductase activity, acting on a sulfur group of donors//cation binding//metal ion binding//sequence…	GATA transcription factor 8-like	http://www.genome.jp/dbget-bin/www_bget?cit:102625190	Cs7g25680	GATA transcription factor 8; Putative GATA transcription factor 13; GATA zinc finger domain-containing protein 12; Protein GAT2;GATA zinc finger protein regulating nitrogen assimilation
C3H	transcription factor	http://planttfdb.cbi.pku.edu.cn/family.php?fam=C3H	24316.5	99328.6	-2.0303	0.00032773	0.015143	DOWN	--	--	GO:0005623//GO:0005575//GO:0043226//GO:0043227//GO:0044464//GO:0044424//GO:0044444//GO:0043231//GO:0043229//GO:0005737//GO:0005622//GO:0005739	cell//cellular_component//organelle//membrane-bounded organelle//cell part//intracellular part//cytoplasmic part//intracellular membrane-bounded organelle//intracellular organelle//cytoplasm//intracellular//mitochondrion	GO:0003674//GO:0043167//GO:0005488//GO:0005515//GO:0043169//GO:0046872	molecular_function//ion binding//binding//protein binding//cation binding//metal ion binding	zinc finger CCCH domain-containing protein 29-like	http://www.genome.jp/dbget-bin/www_bget?cit:102627293	Cs7g31000	Zinc finger (CCCH-type) family protein (Fragment);Zinc finger CCCH domain-containing protein 29; RING finger protein unkempt; RING finger protein unkempt homolog
MYB	transcription factor	http://planttfdb.cbi.pku.edu.cn/family.php?fam=MYB	756.079	3063.91	-2.0188	0.00043267	0.018441	DOWN	GO:0071840//GO:0006325//GO:0008150//GO:0006338//GO:0016568//GO:0051276//GO:0009987//GO:0043933//GO:0006996//GO:0016043	cellular component organization or biogenesis//chromatin organization//biological_process//chromatin remodeling//chromatin modification//chromosome organization//cellular process//macromolecular complex subunit organization//organelle organization//cellular component organization	GO:0044424//GO:0044464//GO:0005634//GO:0043227//GO:0043226//GO:0005575//GO:0005623//GO:0005622//GO:0043229//GO:0043231	intracellular part//cell part//nucleus//membrane-bounded organelle//organelle//cellular_component//cell//intracellular//intracellular organelle//intracellular membrane-bounded organelle	GO:1901363//GO:0001883//GO:0005488//GO:0016787//GO:0016817//GO:0005524//GO:0043167//GO:0003674//GO:0035639//GO:0043168//GO:1901265//GO:0032555//GO:0016818//GO:0000166//GO:0032550//GO:0097367//GO:0003824//GO:0032549//GO:0017076//GO:0001882//GO:0032559//GO:0030554//GO:0003676//GO:0036094//GO:0032553//GO:0097159	heterocyclic compound binding//purine nucleoside binding//binding//hydrolase activity//hydrolase activity, acting on acid anhydrides//ATP binding//ion binding//molecular_function//purine ribonucleoside triphosphate binding//anion binding//nucleoside phosphate binding//purine ribonucleotide binding//hydrolase activity, acting on acid anhydrides, in phosphorus-containing anhydrides//nucleotide bind…	transcription factor MYB44-like	http://www.genome.jp/dbget-bin/www_bget?cit:102607871	Cs8g05000	Tuber-specific and sucrose-responsive element binding factor;Transcription factor MYB44; Transcriptional activator Myb; Myb-related protein A; Myb-related protein B; Transforming protein Myb; Myb protein; Myb-like protein Q; Myb-related protein 3R-1; Myb-like protein AA; Myb-like protein A; Transcription factor GAMYB; Transcription repressor MYB6; Transcription factor WER; Trichome differentiatio…
AP2-EREBP	transcription factor	--	1422.02	20262.5	-3.8328	3.032e-10	1.0538e-07	DOWN	GO:0006355//GO:0009987//GO:0051252//GO:0050789//GO:2000112//GO:1901576//GO:0010468//GO:0009889//GO:1903506//GO:0009058//GO:0060255//GO:0016070//GO:0044260//GO:0031323//GO:0043170//GO:2001141//GO:0019219//GO:0019438//GO:0044237//GO:0097659//GO:0034645//GO:1901360//GO:0010467//GO:0071704//GO:1901362//GO:0065007//GO:0051171//GO:0010556//GO:0050794//GO:0019222//GO:0006351//GO:0044271//GO:0032774//GO:…	regulation of transcription, DNA-templated//cellular process//regulation of RNA metabolic process//regulation of biological process//regulation of cellular macromolecule biosynthetic process//organic substance biosynthetic process//regulation of gene expression//regulation of biosynthetic process//regulation of nucleic acid-templated transcription//biosynthetic process//regulation of macromolecul…	--	--	GO:0003700//GO:0003674//GO:0001071	transcription factor activity, sequence-specific DNA binding//molecular_function//nucleic acid binding transcription factor activity	ethylene-responsive transcription factor ERF109-like	http://www.genome.jp/dbget-bin/www_bget?cit:102615840	Cs8g05910	Ethylene-responsive transcription factor ERF109; Dehydration-responsive element-binding protein 2A; Pathogenesis-related genes transcriptional activator PTI6;AP2 domain-containing transcription factor family protein (Fragment)
NAC	transcription factor	http://planttfdb.cbi.pku.edu.cn/family.php?fam=NAC	1996.93	7599.67	-1.9282	0.0004252	0.018274	DOWN	GO:0050789//GO:0051252//GO:0009987//GO:2000112//GO:0006355//GO:1903506//GO:0043170//GO:0031323//GO:0044260//GO:0016070//GO:0060255//GO:0009058//GO:1901576//GO:0009889//GO:0010468//GO:0044237//GO:2001141//GO:0019438//GO:0019219//GO:0034645//GO:0097659//GO:0010467//GO:1901360//GO:0034654//GO:0032774//GO:0044271//GO:0051171//GO:0065007//GO:1901362//GO:0071704//GO:0006351//GO:0019222//GO:0050794//GO:…	regulation of biological process//regulation of RNA metabolic process//cellular process//regulation of cellular macromolecule biosynthetic process//regulation of transcription, DNA-templated//regulation of nucleic acid-templated transcription//macromolecule metabolic process//regulation of cellular metabolic process//cellular macromolecule metabolic process//RNA metabolic process//regulation of m…	--	--	GO:0097159//GO:0003676//GO:0003674//GO:0003677//GO:1901363//GO:0005488	organic cyclic compound binding//nucleic acid binding//molecular_function//DNA binding//heterocyclic compound binding//binding	NAC domain-containing protein 90-like	http://www.genome.jp/dbget-bin/www_bget?cit:102623878	Cs8g14700	NAC domain-containing protein 90; Putative NAC domain-containing protein 61; Protein FEZ; Protein ATAF2; Protein CUP-SHAPED COTYLEDON 3; Protein SOMBRERO;NAC-domain containing protein 90, putative, expressed
C2H2	transcription factor	http://planttfdb.cbi.pku.edu.cn/family.php?fam=C2H2	3090.77	12509.9	-2.017	0.00029433	0.013894	DOWN	GO:0009987//GO:1901576//GO:0043170//GO:0044260//GO:0016070//GO:0009058//GO:0019438//GO:0044237//GO:0034645//GO:0097659//GO:1901360//GO:0010467//GO:1901362//GO:0071704//GO:0006351//GO:0034654//GO:0032774//GO:0044271//GO:0006725//GO:0018130//GO:0044249//GO:0008150//GO:0046483//GO:0009059//GO:0034641//GO:0006807//GO:0008152//GO:0044238//GO:0090304//GO:0006139	cellular process//organic substance biosynthetic process//macromolecule metabolic process//cellular macromolecule metabolic process//RNA metabolic process//biosynthetic process//aromatic compound biosynthetic process//cellular metabolic process//cellular macromolecule biosynthetic process//nucleic acid-templated transcription//organic cyclic compound metabolic process//gene expression//organic cy…	--	--	GO:0043169//GO:0046872//GO:0097159//GO:0034062//GO:0003676//GO:0016779//GO:0016740//GO:0003899//GO:0003674//GO:0043167//GO:0003677//GO:1901363//GO:0005488//GO:0003824//GO:0016772	cation binding//metal ion binding//organic cyclic compound binding//RNA polymerase activity//nucleic acid binding//nucleotidyltransferase activity//transferase activity//DNA-directed RNA polymerase activity//molecular_function//ion binding//DNA binding//heterocyclic compound binding//binding//catalytic activity//transferase activity, transferring phosphorus-containing groups	zinc finger protein ZAT12-like	http://www.genome.jp/dbget-bin/www_bget?cit:102624071	Cs8g17960	Zinc finger protein ZAT12;Putative Cys2-His2 zinc finger transcription factor
bHLH	transcription factor	http://planttfdb.cbi.pku.edu.cn/family.php?fam=bHLH	27.8925	3256.65	-6.8674	4.9839e-08	9.1937e-06	DOWN	GO:0008150//GO:0044699//GO:0008152//GO:0055114//GO:0044710	biological_process//single-organism process//metabolic process//oxidation-reduction process//single-organism metabolic process	--	--	GO:0003824//GO:0046983//GO:0003674//GO:0005515//GO:0005488//GO:0016491	catalytic activity//protein dimerization activity//molecular_function//protein binding//binding//oxidoreductase activity	transcription factor bHLH92-like	http://www.genome.jp/dbget-bin/www_bget?cit:102617626	Cs9g08460	Transcription factor bHLH92;Helix-loop-helix DNA-binding domain containing protein, expressed
AP2-EREBP	transcription factor	--	1056.39	22241.8	-4.3961	2.3281e-12	1.6406e-09	DOWN	GO:0009987//GO:0051252//GO:0050789//GO:2000112//GO:0006355//GO:1903506//GO:0009058//GO:0060255//GO:0016070//GO:0044260//GO:0031323//GO:0043170//GO:1901576//GO:0010468//GO:0009889//GO:0044237//GO:2001141//GO:0019438//GO:0019219//GO:0097659//GO:0034645//GO:0010467//GO:1901360//GO:0044271//GO:0032774//GO:0034654//GO:0071704//GO:0051171//GO:0065007//GO:1901362//GO:0010556//GO:0050794//GO:0019222//GO:…	cellular process//regulation of RNA metabolic process//regulation of biological process//regulation of cellular macromolecule biosynthetic process//regulation of transcription, DNA-templated//regulation of nucleic acid-templated transcription//biosynthetic process//regulation of macromolecule metabolic process//RNA metabolic process//cellular macromolecule metabolic process//regulation of cellula…	--	--	GO:0003700//GO:0003674//GO:0005515//GO:0005488//GO:0001071	transcription factor activity, sequence-specific DNA binding//molecular_function//protein binding//binding//nucleic acid binding transcription factor activity	dehydration-responsive element-binding protein 1D-like	http://www.genome.jp/dbget-bin/www_bget?cit:102618196	Cs9g16810	Dehydration-responsive element-binding protein 1A, putative;Dehydration-responsive element-binding protein 1C; Ethylene-responsive transcription factor ERF038; Ethylene-responsive transcription factor TINY; Dehydration-responsive element-binding protein 1 (Fragment)
AP2-EREBP	transcription factor	--	88.5965	1202.64	-3.7628	6.1134e-09	1.5764e-06	DOWN	GO:0032774//GO:0044271//GO:0034654//GO:0071704//GO:1901362//GO:0065007//GO:0051171//GO:0010556//GO:0019222//GO:0006351//GO:0050794//GO:0010467//GO:1901360//GO:0008152//GO:0044238//GO:0090304//GO:0006139//GO:0009059//GO:0034641//GO:0080090//GO:0046483//GO:0006807//GO:0031326//GO:0044249//GO:0008150//GO:0006725//GO:0018130//GO:1903506//GO:0060255//GO:0016070//GO:0009058//GO:0043170//GO:0031323//GO:…	RNA biosynthetic process//cellular nitrogen compound biosynthetic process//nucleobase-containing compound biosynthetic process//organic substance metabolic process//organic cyclic compound biosynthetic process//biological regulation//regulation of nitrogen compound metabolic process//regulation of macromolecule biosynthetic process//regulation of metabolic process//transcription, DNA-templated//r…	--	--	GO:0003674//GO:0001071//GO:0003700	molecular_function//nucleic acid binding transcription factor activity//transcription factor activity, sequence-specific DNA binding	ethylene-responsive transcription factor ERF026-like	http://www.genome.jp/dbget-bin/www_bget?cit:102618475	Cs9g16820	Dehydration-responsive element-binding protein 1A, putative;Ethylene-responsive transcription factor ERF026; Dehydration-responsive element-binding protein 1B; Ethylene-responsive transcription factor TINY; Pathogenesis-related genes transcriptional activator PTI6
bZIP	transcription factor	http://planttfdb.cbi.pku.edu.cn/family.php?fam=bZIP	782.778	3094.97	-1.9833	0.00057996	0.023026	DOWN	GO:0044763//GO:0022607//GO:0006355//GO:0043711//GO:2000112//GO:0009987//GO:0051252//GO:0050789//GO:0009889//GO:0010468//GO:1901576//GO:0044260//GO:0031323//GO:0043170//GO:0009058//GO:0060255//GO:0016070//GO:1903506//GO:0019438//GO:0019219//GO:2001141//GO:0044237//GO:0016043//GO:0030030//GO:0030031//GO:0034645//GO:0097659//GO:1901360//GO:0071840//GO:0010467//GO:0050794//GO:0019222//GO:0006351//GO:…	single-organism cellular process//cellular component assembly//regulation of transcription, DNA-templated//pilus organization//regulation of cellular macromolecule biosynthetic process//cellular process//regulation of RNA metabolic process//regulation of biological process//regulation of biosynthetic process//regulation of gene expression//organic substance biosynthetic process//cellular macromol…	GO:0005622//GO:0019867//GO:0043231//GO:0043229//GO:0043226//GO:0005634//GO:0043227//GO:0044424//GO:0044464//GO:0005623//GO:0005575//GO:0016020	intracellular//outer membrane//intracellular membrane-bounded organelle//intracellular organelle//organelle//nucleus//membrane-bounded organelle//intracellular part//cell part//cell//cellular_component//membrane	GO:0043565//GO:0097159//GO:0003676//GO:0003700//GO:0003674//GO:1901363//GO:0005488//GO:0003677//GO:0001071	sequence-specific DNA binding//organic cyclic compound binding//nucleic acid binding//transcription factor activity, sequence-specific DNA binding//molecular_function//heterocyclic compound binding//binding//DNA binding//nucleic acid binding transcription factor activity	G-box-binding factor 4-like	http://www.genome.jp/dbget-bin/www_bget?cit:102608488	orange1.1t01148	BZIP transcription factor domain containing protein, expressed;G-box-binding factor 4; Protein ABSCISIC ACID-INSENSITIVE 5; ABSCISIC ACID-INSENSITIVE 5-like protein 3; bZIP transcription factor TRAB1
WRKY	transcription factor	http://planttfdb.cbi.pku.edu.cn/family.php?fam=WRKY	24.5326	226.788	-3.2086	0.0010558	0.03707	DOWN	GO:1901360//GO:0010467//GO:0051171//GO:0065007//GO:1901362//GO:0071704//GO:0019222//GO:0006351//GO:0050794//GO:0010556//GO:0034654//GO:0032774//GO:0044271//GO:0006725//GO:0018130//GO:0044249//GO:0031326//GO:0008150//GO:0046483//GO:0009059//GO:0034641//GO:0080090//GO:0006807//GO:0008152//GO:0044238//GO:0090304//GO:0006139//GO:0006355//GO:0050789//GO:0009987//GO:0051252//GO:2000112//GO:1901576//GO:…	organic cyclic compound metabolic process//gene expression//regulation of nitrogen compound metabolic process//biological regulation//organic cyclic compound biosynthetic process//organic substance metabolic process//regulation of metabolic process//transcription, DNA-templated//regulation of cellular process//regulation of macromolecule biosynthetic process//nucleobase-containing compound biosyn…	--	--	GO:0003674//GO:0003677//GO:1901363//GO:0005488//GO:0001071//GO:0043565//GO:0097159//GO:0003676//GO:0003700	molecular_function//DNA binding//heterocyclic compound binding//binding//nucleic acid binding transcription factor activity//sequence-specific DNA binding//organic cyclic compound binding//nucleic acid binding//transcription factor activity, sequence-specific DNA binding	probable WRKY transcription factor 51-like	http://www.genome.jp/dbget-bin/www_bget?cit:102621416	Cs1g03870	Probable WRKY transcription factor 51; WRKY transcription factor 1; Probable WRKY transcription factor protein 1; Protein WRKY1;WRKY67-superfamily of TFs having WRKY and zinc finger domains
MYB	transcription factor	http://planttfdb.cbi.pku.edu.cn/family.php?fam=MYB	3.29077	101.382	-4.9452	8.6062e-06	0.00072927	DOWN	GO:0006325//GO:0006996//GO:0016043//GO:0008150//GO:0016568//GO:0051276//GO:0006338//GO:0009987//GO:0043933//GO:0071840	chromatin organization//organelle organization//cellular component organization//biological_process//chromatin modification//chromosome organization//chromatin remodeling//cellular process//macromolecular complex subunit organization//cellular component organization or biogenesis	GO:0043229//GO:0005575//GO:0043231//GO:0005623//GO:0043227//GO:0005634//GO:0044464//GO:0044424//GO:0043226//GO:0005622	intracellular organelle//cellular_component//intracellular membrane-bounded organelle//cell//membrane-bounded organelle//nucleus//cell part//intracellular part//organelle//intracellular	GO:0036094//GO:0000166//GO:0003676//GO:0016818//GO:0030554//GO:0032553//GO:0097159//GO:0032549//GO:0003824//GO:0032550//GO:0097367//GO:0016817//GO:1901363//GO:0001883//GO:0032559//GO:0005488//GO:0001882//GO:0016787//GO:0017076//GO:1901265//GO:0032555//GO:0035639//GO:0003674//GO:0043168//GO:0005524//GO:0043167	small molecule binding//nucleotide binding//nucleic acid binding//hydrolase activity, acting on acid anhydrides, in phosphorus-containing anhydrides//adenyl nucleotide binding//ribonucleotide binding//organic cyclic compound binding//ribonucleoside binding//catalytic activity//purine ribonucleoside binding//carbohydrate derivative binding//hydrolase activity, acting on acid anhydrides//heterocycl…	myb-related protein Myb4-like; K09422 myb proto-oncogene protein, plant	http://www.genome.jp/dbget-bin/www_bget?cit:102611036	Cs2g07040	Myb-related protein Myb4; Transcription repressor MYB4; Transcription factor MYB3; Protein ODORANT1; Myb-related protein P; Transcription factor WER; Anthocyanin regulatory C1 protein; Transcription factor GAMYB; Trichome differentiation protein GL1; Transcriptional activator Myb; Transforming protein Myb;Myb-related protein Myb4, putative, expressed
GNAT	transcriptional regulator	--	4.96218	125.234	-4.6575	4.2733e-05	0.0028949	DOWN	GO:0044764//GO:0008150//GO:0009987//GO:0051704//GO:0000746	multi-organism cellular process//biological_process//cellular process//multi-organism process//conjugation	GO:0005575//GO:0005576	cellular_component//extracellular region	GO:0003674//GO:0016410//GO:0003824//GO:0016746//GO:0016407//GO:0008080//GO:0016747//GO:0016740	molecular_function//N-acyltransferase activity//catalytic activity//transferase activity, transferring acyl groups//acetyltransferase activity//N-acetyltransferase activity//transferase activity, transferring acyl groups other than amino-acyl groups//transferase activity	uncharacterized LOC102612612	http://www.genome.jp/dbget-bin/www_bget?cit:102612612	Cs3g11590	Uncharacterized N-acetyltransferase p20; Putative ribosomal-protein-alanine acetyltransferase; Uncharacterized N-acetyltransferase YnaD; SPBc2 prophage-derived uncharacterized N-acetyltransferase YokL; Putative ribosomal N-acetyltransferase YdaF;Acetyltransferase, GNAT family protein, expressed
bHLH	transcription factor	http://planttfdb.cbi.pku.edu.cn/family.php?fam=bHLH	5.77186	119.806	-4.3755	7.8613e-05	0.0047189	DOWN	GO:0010467//GO:0045595//GO:0007049//GO:1901360//GO:0032774//GO:0044271//GO:0034654//GO:0044707//GO:0010556//GO:0006366//GO:0019222//GO:0006351//GO:0050794//GO:0071704//GO:1901362//GO:0065007//GO:0051171//GO:0008150//GO:0044699//GO:0031326//GO:0044249//GO:0018130//GO:0032502//GO:0030278//GO:0006357//GO:0006725//GO:0006139//GO:0008152//GO:0044238//GO:0090304//GO:0006807//GO:0048869//GO:0009059//GO:…	gene expression//regulation of cell differentiation//cell cycle//organic cyclic compound metabolic process//RNA biosynthetic process//cellular nitrogen compound biosynthetic process//nucleobase-containing compound biosynthetic process//single-multicellular organism process//regulation of macromolecule biosynthetic process//transcription from RNA polymerase II promoter//regulation of metabolic pro…	GO:0070013//GO:0044428//GO:0044422//GO:0043226//GO:0043234//GO:0031974//GO:0031981//GO:0044464//GO:0044424//GO:0005634//GO:0043227//GO:0044446//GO:0005623//GO:0044451//GO:0005575//GO:0005622//GO:0043231//GO:0016592//GO:0032991//GO:0043229//GO:0043233//GO:0005654	intracellular organelle lumen//nuclear part//organelle part//organelle//protein complex//membrane-enclosed lumen//nuclear lumen//cell part//intracellular part//nucleus//membrane-bounded organelle//intracellular organelle part//cell//nucleoplasm part//cellular_component//intracellular//intracellular membrane-bounded organelle//mediator complex//macromolecular complex//intracellular organelle//orga…	GO:0003674//GO:0001104//GO:0005515//GO:0005488//GO:0046983//GO:0000989//GO:0003712//GO:0001076//GO:0000988	molecular_function//RNA polymerase II transcription cofactor activity//protein binding//binding//protein dimerization activity//transcription factor activity, transcription factor binding//transcription cofactor activity//transcription factor activity, RNA polymerase II transcription factor binding//transcription factor activity, protein binding	putative transcription factor bHLH041-like	http://www.genome.jp/dbget-bin/www_bget?cit:102614041	Cs4g14510	Putative uncharacterized protein Sb04g007795 (Fragment);Putative transcription factor bHLH041; Transcription factor EGL1; Anthocyanin regulatory R-S protein; Transcription factor GLABRA 3; Anthocyanin regulatory Lc protein; Transcription factor SPATULA; Transcription factor ABA-INDUCIBLE bHLH-TYPE; Transcription factor ALC
bHLH	transcription factor	http://planttfdb.cbi.pku.edu.cn/family.php?fam=bHLH	770.494	3112.91	-2.0144	0.00047086	0.019751	DOWN	--	--	--	--	GO:0046983//GO:0003674//GO:0005515//GO:0005488	protein dimerization activity//molecular_function//protein binding//binding	uncharacterized LOC102614927	http://www.genome.jp/dbget-bin/www_bget?cit:102614927	Cs5g05300	Putative uncharacterized protein OSJNBb0035N08.33
C2H2	transcription factor	http://planttfdb.cbi.pku.edu.cn/family.php?fam=C2H2	4.23957	88.7303	-4.3874	0.00026203	0.012643	DOWN	GO:0006950//GO:0044260//GO:0043170//GO:0044763//GO:0051716//GO:0050896//GO:0009987//GO:0033554//GO:0044710//GO:0006259//GO:0044237//GO:0071704//GO:0006974//GO:1901360//GO:0006281//GO:0034641//GO:0046483//GO:0006807//GO:0090304//GO:0044238//GO:0008152//GO:0006139//GO:0006725//GO:0044699//GO:0008150	response to stress//cellular macromolecule metabolic process//macromolecule metabolic process//single-organism cellular process//cellular response to stimulus//response to stimulus//cellular process//cellular response to stress//single-organism metabolic process//DNA metabolic process//cellular metabolic process//organic substance metabolic process//cellular response to DNA damage stimulus//organ…	--	--	GO:0043169//GO:0046872//GO:0046914//GO:0008270//GO:0005488//GO:0005515//GO:0003674//GO:0043167	cation binding//metal ion binding//transition metal ion binding//zinc ion binding//binding//protein binding//molecular_function//ion binding	zinc finger protein ZAT11-like	http://www.genome.jp/dbget-bin/www_bget?cit:102620570	Cs6g05660	Zinc finger protein ZAT11;Putative Cys2-His2 zinc finger transcription factor
SOH1	transcriptional regulator	--	157.528	639.894	-2.0222	0.0011068	0.038245	DOWN	GO:2001141//GO:0019438//GO:0019219//GO:0044237//GO:0006520//GO:0044710//GO:0019752//GO:0097659//GO:0034645//GO:0044281//GO:0006355//GO:0044763//GO:0051252//GO:0009987//GO:0050789//GO:1901564//GO:2000112//GO:1901576//GO:0010468//GO:0009889//GO:1903506//GO:0009058//GO:0016070//GO:0060255//GO:0031323//GO:0044260//GO:0043170//GO:0006725//GO:0018130//GO:0031326//GO:0044699//GO:0044249//GO:0008150//GO:…	regulation of RNA biosynthetic process//aromatic compound biosynthetic process//regulation of nucleobase-containing compound metabolic process//cellular metabolic process//cellular amino acid metabolic process//single-organism metabolic process//carboxylic acid metabolic process//nucleic acid-templated transcription//cellular macromolecule biosynthetic process//small molecule metabolic process//r…	GO:0032991//GO:0016592//GO:0043231//GO:0043233//GO:0005654//GO:0043229//GO:0005622//GO:0044451//GO:0005623//GO:0005575//GO:0043234//GO:0043226//GO:0044422//GO:0044428//GO:0070013//GO:0043227//GO:0044446//GO:0005634//GO:0031981//GO:0044424//GO:0044464//GO:0031974	macromolecular complex//mediator complex//intracellular membrane-bounded organelle//organelle lumen//nucleoplasm//intracellular organelle//intracellular//nucleoplasm part//cell//cellular_component//protein complex//organelle//organelle part//nuclear part//intracellular organelle lumen//membrane-bounded organelle//intracellular organelle part//nucleus//nuclear lumen//intracellular part//cell part/…	GO:0097159//GO:0048037//GO:0036094//GO:0000988//GO:0016491//GO:0050662//GO:0001076//GO:0051287//GO:0003712//GO:0003824//GO:0000166//GO:0000989//GO:1901265//GO:0003674//GO:0001104//GO:1901363//GO:0005488	organic cyclic compound binding//cofactor binding//small molecule binding//transcription factor activity, protein binding//oxidoreductase activity//coenzyme binding//transcription factor activity, RNA polymerase II transcription factor binding//NAD binding//transcription cofactor activity//catalytic activity//nucleotide binding//transcription factor activity, transcription factor binding//nucleos…	glutamate dehydrogenase 2-like; K00261 glutamate dehydrogenase (NAD(P)+) [EC:1.4.1.3]	http://www.genome.jp/dbget-bin/www_bget?cit:102609585	Cs7g19160	Glutamate dehydrogenase (Precursor);Glutamate dehydrogenase 2; Glutamate dehydrogenase A; Glutamate dehydrogenase B; Probable glutamate dehydrogenase 3; NAD-specific glutamate dehydrogenase; NAD-specific glutamate dehydrogenase A; NADP-specific glutamate dehydrogenase B; NADP-specific glutamate dehydrogenase; NADP-specific glutamate dehydrogenase (Fragment); Glutamate dehydrogenase 2, mitochondri…
C2C2-GATA	transcription factor	--	1049.24	5030.35	-2.2613	0.00018897	0.0098091	DOWN	GO:0071704//GO:0051171//GO:0065007//GO:1901362//GO:0010556//GO:0006351//GO:0019222//GO:0050794//GO:0032774//GO:0044271//GO:0034654//GO:1901360//GO:0010467//GO:0034641//GO:0009059//GO:0080090//GO:0046483//GO:0006807//GO:0044238//GO:0008152//GO:0090304//GO:0006139//GO:0006725//GO:0018130//GO:0031326//GO:0044249//GO:0008150//GO:1901576//GO:0010468//GO:0009889//GO:1903506//GO:0016070//GO:0060255//GO:…	organic substance metabolic process//regulation of nitrogen compound metabolic process//biological regulation//organic cyclic compound biosynthetic process//regulation of macromolecule biosynthetic process//transcription, DNA-templated//regulation of metabolic process//regulation of cellular process//RNA biosynthetic process//cellular nitrogen compound biosynthetic process//nucleobase-containing …	--	--	GO:0003677//GO:1901363//GO:0005488//GO:0003674//GO:0043167//GO:0001071//GO:0043169//GO:0046872//GO:0043565//GO:0003676//GO:0046914//GO:0003700//GO:0097159//GO:0008270	DNA binding//heterocyclic compound binding//binding//molecular_function//ion binding//nucleic acid binding transcription factor activity//cation binding//metal ion binding//sequence-specific DNA binding//nucleic acid binding//transition metal ion binding//transcription factor activity, sequence-specific DNA binding//organic cyclic compound binding//zinc ion binding	GATA transcription factor 5-like	http://www.genome.jp/dbget-bin/www_bget?cit:102628769	Cs8g08600	GATA transcription factor 5; Putative GATA transcription factor 13; GATA zinc finger domain-containing protein 12; Cutinase gene palindrome-binding protein; White collar 1 protein;Putative uncharacterized protein At5g25830 (Fragment)
GRAS	transcription factor	http://planttfdb.cbi.pku.edu.cn/family.php?fam=GRAS	135.955	1076.6	-2.9853	0.00052227	0.021337	DOWN	GO:0042221//GO:0008150//GO:0070887//GO:0071229//GO:0044764//GO:0001101//GO:0009987//GO:0050896//GO:0051716//GO:0042710//GO:0051704	response to chemical//biological_process//cellular response to chemical stimulus//cellular response to acid chemical//multi-organism cellular process//response to acid chemical//cellular process//response to stimulus//cellular response to stimulus//biofilm formation//multi-organism process	--	--	--	--	scarecrow-like protein 14-like	http://www.genome.jp/dbget-bin/www_bget?cit:102623971	Cs8g18710	GRAS family transcription factor containing protein, expressed;Scarecrow-like protein 33; Chitin-inducible gibberellin-responsive protein 1; Scarecrow-like transcription factor PAT1; Protein SCARECROW; DELLA protein RGA2; DELLA protein GAI
WRKY	transcription factor	http://planttfdb.cbi.pku.edu.cn/family.php?fam=WRKY	221.749	854.793	-1.9466	0.0012511	0.042079	DOWN	GO:0019438//GO:0019219//GO:0019725//GO:0006260//GO:2001141//GO:0044403//GO:0044237//GO:0048878//GO:0051179//GO:0055085//GO:0006810//GO:0006259//GO:0006811//GO:0065008//GO:0016032//GO:0097659//GO:0034645//GO:0044763//GO:0006355//GO:0072507//GO:0051817//GO:2000112//GO:0006874//GO:0044419//GO:0050789//GO:0051252//GO:0009987//GO:0010468//GO:0051234//GO:0050801//GO:0051704//GO:0009889//GO:0006875//GO:…	aromatic compound biosynthetic process//regulation of nucleobase-containing compound metabolic process//cellular homeostasis//DNA replication//regulation of RNA biosynthetic process//symbiosis, encompassing mutualism through parasitism//cellular metabolic process//chemical homeostasis//localization//transmembrane transport//transport//DNA metabolic process//ion transport//regulation of biological…	GO:0044425//GO:0016021//GO:0005575//GO:0016020//GO:0031224	membrane part//integral component of membrane//cellular_component//membrane//intrinsic component of membrane	GO:0097159//GO:0046873//GO:0005216//GO:0008324//GO:0003676//GO:0015085//GO:0022890//GO:0005215//GO:0003700//GO:0022891//GO:0072509//GO:0043565//GO:0005218//GO:0022834//GO:0005261//GO:0015075//GO:0015276//GO:0005262//GO:0022857//GO:0005217//GO:0005219//GO:0001071//GO:0015278//GO:0003674//GO:0022836//GO:0015267//GO:0022892//GO:0022838//GO:1901363//GO:0005488//GO:0003677//GO:0022803	organic cyclic compound binding//metal ion transmembrane transporter activity//ion channel activity//cation transmembrane transporter activity//nucleic acid binding//calcium ion transmembrane transporter activity//inorganic cation transmembrane transporter activity//transporter activity//transcription factor activity, sequence-specific DNA binding//substrate-specific transmembrane transporter act…	probable WRKY transcription factor 48-like	http://www.genome.jp/dbget-bin/www_bget?cit:102613699	Cs9g02040	Putative uncharacterized protein At1g29860 (Fragment);Probable WRKY transcription factor 48; WRKY transcription factor 1; Protein WRKY1
GNAT	transcriptional regulator	--	122.845	495.208	-2.0112	0.001226	0.041528	DOWN	--	--	--	--	GO:0016407//GO:0016746//GO:0003674//GO:0016410//GO:0008080//GO:0003824//GO:0016747//GO:0016740	acetyltransferase activity//transferase activity, transferring acyl groups//molecular_function//N-acyltransferase activity//N-acetyltransferase activity//catalytic activity//transferase activity, transferring acyl groups other than amino-acyl groups//transferase activity	uncharacterized LOC102613222	http://www.genome.jp/dbget-bin/www_bget?cit:102613222	Cs9g07200	Uncharacterized N-acetyltransferase YoaA; Putative ribosomal-protein-alanine acetyltransferase; Uncharacterized N-acetyltransferase p20;Acetyltransferase, GNAT family protein, expressed
WRKY	transcription factor	http://planttfdb.cbi.pku.edu.cn/family.php?fam=WRKY	6.23324	95.9538	-3.9443	0.00017084	0.0090339	DOWN	GO:0006139//GO:0097659//GO:0090304//GO:0008152//GO:0044238//GO:0034645//GO:0006807//GO:0080090//GO:0009059//GO:0034641//GO:0046483//GO:0044237//GO:0008150//GO:0031326//GO:0044249//GO:0018130//GO:0019438//GO:0019219//GO:2001141//GO:0006725//GO:0044271//GO:0009058//GO:0060255//GO:0016070//GO:0032774//GO:0044260//GO:0031323//GO:0034654//GO:0043170//GO:1903506//GO:0010556//GO:0010468//GO:0009889//GO:…	nucleobase-containing compound metabolic process//nucleic acid-templated transcription//nucleic acid metabolic process//metabolic process//primary metabolic process//cellular macromolecule biosynthetic process//nitrogen compound metabolic process//regulation of primary metabolic process//macromolecule biosynthetic process//cellular nitrogen compound metabolic process//heterocycle metabolic proces…	--	--	GO:0003700//GO:0001071//GO:0003676//GO:0097159//GO:1901363//GO:0005488//GO:0003677//GO:0043565//GO:0003674	transcription factor activity, sequence-specific DNA binding//nucleic acid binding transcription factor activity//nucleic acid binding//organic cyclic compound binding//heterocyclic compound binding//binding//DNA binding//sequence-specific DNA binding//molecular_function	probable WRKY transcription factor 53-like	http://www.genome.jp/dbget-bin/www_bget?cit:102610741	Cs9g18480	WRKY69-superfamily of TFs having WRKY and zinc finger domains;Probable WRKY transcription factor 41; WRKY transcription factor 55; Protein WRKY1
WRKY	transcription factor	http://planttfdb.cbi.pku.edu.cn/family.php?fam=WRKY	5485.91	22893.4	-2.0611	0.00035913	0.016202	DOWN	GO:0097659//GO:0034645//GO:0044237//GO:2001141//GO:0019438//GO:0019219//GO:1903506//GO:0060255//GO:0016070//GO:0009058//GO:0043170//GO:0044260//GO:0031323//GO:1901576//GO:0010468//GO:0009889//GO:0050789//GO:0009987//GO:0051252//GO:2000112//GO:0006355//GO:0008152//GO:0044238//GO:0090304//GO:0006139//GO:0009059//GO:0034641//GO:0080090//GO:0046483//GO:0006807//GO:0031326//GO:0044249//GO:0008150//GO:…	nucleic acid-templated transcription//cellular macromolecule biosynthetic process//cellular metabolic process//regulation of RNA biosynthetic process//aromatic compound biosynthetic process//regulation of nucleobase-containing compound metabolic process//regulation of nucleic acid-templated transcription//regulation of macromolecule metabolic process//RNA metabolic process//biosynthetic process//…	--	--	GO:0003700//GO:0003676//GO:0097159//GO:0043565//GO:0001071//GO:0003677//GO:1901363//GO:0005488//GO:0003674	transcription factor activity, sequence-specific DNA binding//nucleic acid binding//organic cyclic compound binding//sequence-specific DNA binding//nucleic acid binding transcription factor activity//DNA binding//heterocyclic compound binding//binding//molecular_function	probable WRKY transcription factor 53-like	http://www.genome.jp/dbget-bin/www_bget?cit:102613522	orange1.1t00472	Putative WRKY transcription factor 30 (Fragment);Probable WRKY transcription factor 46; WRKY transcription factor 55; Protein WRKY1
WRKY	transcription factor	http://planttfdb.cbi.pku.edu.cn/family.php?fam=WRKY	48.69	854.459	-4.1333	1.418e-09	4.3044e-07	DOWN	GO:0019219//GO:0019438//GO:2001141//GO:0044700//GO:0044237//GO:0051179//GO:0023052//GO:0034645//GO:0051674//GO:0097659//GO:0051716//GO:0044763//GO:0006355//GO:0006928//GO:2000112//GO:0050789//GO:0009987//GO:0051252//GO:0050896//GO:0009889//GO:0010468//GO:0040011//GO:1901576//GO:0043170//GO:0031323//GO:0044260//GO:0060255//GO:0016070//GO:0009058//GO:1903506//GO:0018130//GO:0006725//GO:0035556//GO:…	regulation of nucleobase-containing compound metabolic process//aromatic compound biosynthetic process//regulation of RNA biosynthetic process//single organism signaling//cellular metabolic process//localization//signaling//cellular macromolecule biosynthetic process//localization of cell//nucleic acid-templated transcription//cellular response to stimulus//single-organism cellular process//regul…	GO:0005929//GO:0031514//GO:0042995//GO:0005623//GO:0005575//GO:0043226//GO:0044464	cilium//motile cilium//cell projection//cell//cellular_component//organelle//cell part	GO:0030695//GO:0008047//GO:0097159//GO:0003676//GO:0003700//GO:0005096//GO:0043565//GO:0060589//GO:0030234//GO:0001071//GO:0003674//GO:0005488//GO:1901363//GO:0003677//GO:0098772	GTPase regulator activity//enzyme activator activity//organic cyclic compound binding//nucleic acid binding//transcription factor activity, sequence-specific DNA binding//GTPase activator activity//sequence-specific DNA binding//nucleoside-triphosphatase regulator activity//enzyme regulator activity//nucleic acid binding transcription factor activity//molecular_function//binding//heterocyclic com…	probable WRKY transcription factor 40-like	http://www.genome.jp/dbget-bin/www_bget?cit:102616268	orange1.1t02759	Putative uncharacterized protein At1g80840 (Fragment);Probable WRKY transcription factor 40; WRKY transcription factor 18; Protein WRKY1
AP2-EREBP	transcription factor	--	8718.34	965.962	3.174	8.0597e-08	1.3708e-05	UP	GO:2001141//GO:0019219//GO:0019438//GO:0044237//GO:0097659//GO:0034645//GO:0006355//GO:0050789//GO:0051252//GO:0009987//GO:2000112//GO:1901576//GO:0010468//GO:0009889//GO:1903506//GO:0016070//GO:0060255//GO:0009058//GO:0043170//GO:0031323//GO:0044260//GO:0006725//GO:0018130//GO:0031326//GO:0044249//GO:0008150//GO:0034641//GO:0009059//GO:0080090//GO:0046483//GO:0006807//GO:0044238//GO:0008152//GO:…	regulation of RNA biosynthetic process//regulation of nucleobase-containing compound metabolic process//aromatic compound biosynthetic process//cellular metabolic process//nucleic acid-templated transcription//cellular macromolecule biosynthetic process//regulation of transcription, DNA-templated//regulation of biological process//regulation of RNA metabolic process//cellular process//regulation …	--	--	GO:0003700//GO:0001071//GO:0003674	transcription factor activity, sequence-specific DNA binding//nucleic acid binding transcription factor activity//molecular_function	ethylene-responsive transcription factor RAP2-4-like; K09286 EREBP-like factor	http://www.genome.jp/dbget-bin/www_bget?cit:102614278	Cs1g01320	Putative dehydration-responsive element binding protein;Ethylene-responsive transcription factor ERF060; Dehydration-responsive element-binding protein 2F; Ethylene-responsive transcription factor SHINE 3
C2C2-CO-like	transcription factor	--	2447.99	375.128	2.7061	5.2099e-06	0.00048054	UP	--	--	GO:0044464//GO:0005575//GO:0005623//GO:0005622	cell part//cellular_component//cell//intracellular	GO:0005515//GO:0098772//GO:0005488//GO:0043167//GO:0003674//GO:0030234//GO:0060589//GO:0046872//GO:0043169//GO:0005096//GO:0046914//GO:0008047//GO:0008270//GO:0030695	protein binding//molecular function regulator//binding//ion binding//molecular_function//enzyme regulator activity//nucleoside-triphosphatase regulator activity//metal ion binding//cation binding//GTPase activator activity//transition metal ion binding//enzyme activator activity//zinc ion binding//GTPase regulator activity	zinc finger protein CONSTANS-LIKE 16-like	http://www.genome.jp/dbget-bin/www_bget?cit:102617814	Cs2g12490	Zinc finger protein CONSTANS-LIKE 16; Protein CHLOROPLAST IMPORT APPARATUS 2; Zinc finger protein HD1; Zinc finger protein CONSTANS; Two-component response regulator-like APRR7;Putative uncharacterized protein At1g73870 (Fragment)
Orphans	transcriptional regulator	--	928.622	247.492	1.9077	0.0012447	0.041924	UP	--	--	--	--	GO:0005488//GO:0005515//GO:0003674	binding//protein binding//molecular_function	zinc finger protein CONSTANS-LIKE 7-like	http://www.genome.jp/dbget-bin/www_bget?cit:102622630	Cs2g24030	Putative uncharacterized protein Sb01g010420;Protein CHLOROPLAST IMPORT APPARATUS 2; Zinc finger protein CONSTANS-LIKE 16; Zinc finger protein HD1; Two-component response regulator-like APRR9; Zinc finger protein CONSTANS
C2C2-Dof	transcription factor	--	2854.25	443.939	2.6847	5.3214e-06	0.00048893	UP	GO:0050789//GO:0009987//GO:0051252//GO:2000112//GO:0006355//GO:1903506//GO:0060255//GO:0016070//GO:0009058//GO:0043170//GO:0044260//GO:0031323//GO:1901576//GO:0010468//GO:0009889//GO:0044237//GO:2001141//GO:0019438//GO:0019219//GO:0097659//GO:0034645//GO:0010467//GO:1901360//GO:0032774//GO:0044271//GO:0034654//GO:0071704//GO:0051171//GO:0065007//GO:1901362//GO:0010556//GO:0019222//GO:0006351//GO:…	regulation of biological process//cellular process//regulation of RNA metabolic process//regulation of cellular macromolecule biosynthetic process//regulation of transcription, DNA-templated//regulation of nucleic acid-templated transcription//regulation of macromolecule metabolic process//RNA metabolic process//biosynthetic process//macromolecule metabolic process//cellular macromolecule metabol…	--	--	GO:0097159//GO:0003676//GO:0003674//GO:0003677//GO:1901363//GO:0005488	organic cyclic compound binding//nucleic acid binding//molecular_function//DNA binding//heterocyclic compound binding//binding	cyclic dof factor 3-like	http://www.genome.jp/dbget-bin/www_bget?cit:102629672	Cs5g10770	AOBP (Ascorbate oxidase promoter-binding protein);Dof zinc finger protein DOF3.3; Dof zinc finger protein PBF
NAC	transcription factor	http://planttfdb.cbi.pku.edu.cn/family.php?fam=NAC	1916.56	441.683	2.1174	0.00029909	0.013981	UP	GO:0044237//GO:0043412//GO:0009307//GO:0019219//GO:0019438//GO:2001141//GO:0097659//GO:0034645//GO:0006259//GO:0006304//GO:2000112//GO:0050896//GO:0051252//GO:0009987//GO:0006952//GO:0050789//GO:0006355//GO:0009058//GO:0016070//GO:0060255//GO:0044260//GO:0031323//GO:0043170//GO:1903506//GO:0006950//GO:0010468//GO:0009889//GO:1901576//GO:0008150//GO:0044355//GO:0031326//GO:0044249//GO:0018130//GO:…	cellular metabolic process//macromolecule modification//DNA restriction-modification system//regulation of nucleobase-containing compound metabolic process//aromatic compound biosynthetic process//regulation of RNA biosynthetic process//nucleic acid-templated transcription//cellular macromolecule biosynthetic process//DNA metabolic process//DNA modification//regulation of cellular macromolecule b…	--	--	GO:0016893//GO:0016788//GO:0097159//GO:0003676//GO:0004520//GO:0016888//GO:0009036//GO:0046872//GO:0043169//GO:0004518//GO:0000287//GO:0003824//GO:0004536//GO:0015666//GO:0043167//GO:0003674//GO:0004519//GO:0005488//GO:1901363//GO:0016787//GO:0003677	endonuclease activity, active with either ribo- or deoxyribonucleic acids and producing 5'-phosphomonoesters//hydrolase activity, acting on ester bonds//organic cyclic compound binding//nucleic acid binding//endodeoxyribonuclease activity//endodeoxyribonuclease activity, producing 5'-phosphomonoesters//Type II site-specific deoxyribonuclease activity//metal ion binding//cation binding//nuclease a…	NAC domain-containing protein 7-like	http://www.genome.jp/dbget-bin/www_bget?cit:102621589	Cs7g22450	NAC domain-containing protein 100; Protein BEARSKIN1; Protein CUP-SHAPED COTYLEDON 2; Protein FEZ; Putative NAC domain-containing protein 94; Protein SOMBRERO;NAC domain-containing protein 21/22, putative
ARF	transcription factor	http://planttfdb.cbi.pku.edu.cn/family.php?fam=ARF	1022.49	186.014	2.4586	4.6291e-05	0.0031009	UP	GO:0044249//GO:0031326//GO:0008150//GO:0006725//GO:0018130//GO:0090304//GO:0008152//GO:0044238//GO:0006139//GO:0046483//GO:0080090//GO:0009059//GO:0034641//GO:0006807//GO:0010033//GO:0010467//GO:0042221//GO:0009725//GO:1901360//GO:0034654//GO:0044271//GO:0032774//GO:1901362//GO:0051171//GO:0065007//GO:0071704//GO:0050794//GO:0019222//GO:0006351//GO:0010556//GO:0044237//GO:2001141//GO:0019219//GO:…	cellular biosynthetic process//regulation of cellular biosynthetic process//biological_process//cellular aromatic compound metabolic process//heterocycle biosynthetic process//nucleic acid metabolic process//metabolic process//primary metabolic process//nucleobase-containing compound metabolic process//heterocycle metabolic process//regulation of primary metabolic process//macromolecule biosynthe…	GO:0005623//GO:0005575//GO:0043226//GO:0044424//GO:0044464//GO:0043227//GO:0005634//GO:0043231//GO:0043229//GO:0005622	cell//cellular_component//organelle//intracellular part//cell part//membrane-bounded organelle//nucleus//intracellular membrane-bounded organelle//intracellular organelle//intracellular	GO:0003674//GO:0003677//GO:0005488//GO:1901363//GO:0097159//GO:0003676	molecular_function//DNA binding//binding//heterocyclic compound binding//organic cyclic compound binding//nucleic acid binding	auxin response factor 18-like	http://www.genome.jp/dbget-bin/www_bget?cit:102624910	Cs7g25670	Putative uncharacterized protein At2g28350 (Fragment);Auxin response factor 18; Putative auxin response factor 15
C2C2-Dof	transcription factor	--	1842.79	363.619	2.3414	5.8307e-05	0.0036893	UP	GO:0009058//GO:0060255//GO:0016070//GO:0031323//GO:0044260//GO:0043170//GO:1903506//GO:0010468//GO:0009889//GO:1901576//GO:2000112//GO:0009987//GO:0051252//GO:0050789//GO:0006355//GO:0097659//GO:0034645//GO:0044237//GO:0019219//GO:0019438//GO:2001141//GO:0044271//GO:0032774//GO:0034654//GO:0010556//GO:0050794//GO:0019222//GO:0006351//GO:0071704//GO:1901362//GO:0051171//GO:0065007//GO:0010467//GO:…	biosynthetic process//regulation of macromolecule metabolic process//RNA metabolic process//regulation of cellular metabolic process//cellular macromolecule metabolic process//macromolecule metabolic process//regulation of nucleic acid-templated transcription//regulation of gene expression//regulation of biosynthetic process//organic substance biosynthetic process//regulation of cellular macromol…	--	--	GO:0070011//GO:0003676//GO:0004222//GO:0097159//GO:0005488//GO:1901363//GO:0016787//GO:0003677//GO:0003674//GO:0008237//GO:0008233//GO:0003824//GO:0004175	peptidase activity, acting on L-amino acid peptides//nucleic acid binding//metalloendopeptidase activity//organic cyclic compound binding//binding//heterocyclic compound binding//hydrolase activity//DNA binding//molecular_function//metallopeptidase activity//peptidase activity//catalytic activity//endopeptidase activity	dof zinc finger protein DOF5.4-like	http://www.genome.jp/dbget-bin/www_bget?cit:102627773	Cs7g25800	Putative uncharacterized protein At5g65590 (Fragment);Dof zinc finger protein DOF5.4; Dof zinc finger protein PBF
C2H2	transcription factor	http://planttfdb.cbi.pku.edu.cn/family.php?fam=C2H2	403.582	17.8094	4.5022	2.7864e-09	7.5933e-07	UP	GO:0006725//GO:0018130//GO:0044249//GO:0008150//GO:0034641//GO:0009059//GO:0046483//GO:0006807//GO:0044238//GO:0008152//GO:0090304//GO:0006139//GO:1901360//GO:0010467//GO:0071704//GO:1901362//GO:0006351//GO:0032774//GO:0044271//GO:0034654//GO:0019438//GO:0044237//GO:0097659//GO:0034645//GO:0009987//GO:1901576//GO:0016070//GO:0009058//GO:0043170//GO:0044260	cellular aromatic compound metabolic process//heterocycle biosynthetic process//cellular biosynthetic process//biological_process//cellular nitrogen compound metabolic process//macromolecule biosynthetic process//heterocycle metabolic process//nitrogen compound metabolic process//primary metabolic process//metabolic process//nucleic acid metabolic process//nucleobase-containing compound metabolic…	--	--	GO:0003824//GO:0016772//GO:0003674//GO:0003899//GO:0043167//GO:0003677//GO:0005488//GO:1901363//GO:0005515//GO:0097159//GO:0008270//GO:0034062//GO:0003676//GO:0046914//GO:0016740//GO:0016779//GO:0043169//GO:0046872	catalytic activity//transferase activity, transferring phosphorus-containing groups//molecular_function//DNA-directed RNA polymerase activity//ion binding//DNA binding//binding//heterocyclic compound binding//protein binding//organic cyclic compound binding//zinc ion binding//RNA polymerase activity//nucleic acid binding//transition metal ion binding//transferase activity//nucleotidyltransferase …	zinc finger protein ZAT5-like	http://www.genome.jp/dbget-bin/www_bget?cit:102626344	Cs8g15510	Zinc finger protein ZAT5;Putative Cys2-His2 zinc finger transcription factor
bHLH	transcription factor	http://planttfdb.cbi.pku.edu.cn/family.php?fam=bHLH	1431.29	314.467	2.1863	0.00020464	0.01031	UP	GO:1901360//GO:0010467//GO:0065007//GO:0051171//GO:1901362//GO:0071704//GO:0050794//GO:0006351//GO:0019222//GO:0006366//GO:0010556//GO:0034654//GO:0044271//GO:0032774//GO:0006725//GO:0006357//GO:0006352//GO:0018130//GO:0044249//GO:0031326//GO:0008150//GO:0006367//GO:0046483//GO:0080090//GO:0034641//GO:0009059//GO:0006807//GO:0090304//GO:0044238//GO:0008152//GO:0006139//GO:0006355//GO:0051252//GO:…	organic cyclic compound metabolic process//gene expression//biological regulation//regulation of nitrogen compound metabolic process//organic cyclic compound biosynthetic process//organic substance metabolic process//regulation of cellular process//transcription, DNA-templated//regulation of metabolic process//transcription from RNA polymerase II promoter//regulation of macromolecule biosynthetic…	GO:0043234//GO:0043226//GO:0044422//GO:0044428//GO:1902494//GO:0070013//GO:0000428//GO:0043227//GO:0044446//GO:0031224//GO:0005634//GO:0044424//GO:0044464//GO:0031981//GO:0031974//GO:0044451//GO:0061695//GO:0005623//GO:0016020//GO:0044798//GO:0005575//GO:0005672//GO:0005622//GO:0090575//GO:0016591//GO:0055029//GO:0044425//GO:0032991//GO:0005667//GO:1990234//GO:0016592//GO:0043231//GO:0005654//GO:…	protein complex//organelle//organelle part//nuclear part//catalytic complex//intracellular organelle lumen//DNA-directed RNA polymerase complex//membrane-bounded organelle//intracellular organelle part//intrinsic component of membrane//nucleus//intracellular part//cell part//nuclear lumen//membrane-enclosed lumen//nucleoplasm part//transferase complex, transferring phosphorus-containing groups//c…	GO:0001104//GO:0003674//GO:0016787//GO:0005488//GO:0005515//GO:0004175//GO:0046983//GO:0003824//GO:0008233//GO:0000989//GO:0004190//GO:0001076//GO:0003712//GO:0070001//GO:0000988//GO:0070011	RNA polymerase II transcription cofactor activity//molecular_function//hydrolase activity//binding//protein binding//endopeptidase activity//protein dimerization activity//catalytic activity//peptidase activity//transcription factor activity, transcription factor binding//aspartic-type endopeptidase activity//transcription factor activity, RNA polymerase II transcription factor binding//transcrip…	transcription factor bHLH122-like	http://www.genome.jp/dbget-bin/www_bget?cit:102625251	orange1.1t03173	Transcription factor bHLH122; Transcription factor BEE 3; Transcription factor BPE; Transcription factor ALC; Putative transcription factor bHLH086; Transcription factor SPATULA;Helix-loop-helix DNA-binding domain containing protein
TCP	transcription factor	http://planttfdb.cbi.pku.edu.cn/family.php?fam=TCP	794.109	135.855	2.5473	5.3567e-05	0.0035003	UP	--	--	--	--	--	--	transcription factor TCP23-like	http://www.genome.jp/dbget-bin/www_bget?cit:102620061	Cs3g22260	Putative uncharacterized protein Sb04g038140;Transcription factor TCP22
HB	transcription factor	--	296.478	46.1577	2.6833	0.00020305	0.010293	UP	GO:2000112//GO:0051252//GO:0009987//GO:0050789//GO:0006355//GO:0044260//GO:0031323//GO:0043170//GO:0009058//GO:0016070//GO:0060255//GO:1903506//GO:0009889//GO:0010468//GO:1901576//GO:0044237//GO:0019438//GO:0019219//GO:0006260//GO:2001141//GO:0034645//GO:0097659//GO:0006259//GO:0010467//GO:1901360//GO:0034654//GO:0044271//GO:0032774//GO:0050794//GO:0006351//GO:0019222//GO:0010556//GO:0065007//GO:…	regulation of cellular macromolecule biosynthetic process//regulation of RNA metabolic process//cellular process//regulation of biological process//regulation of transcription, DNA-templated//cellular macromolecule metabolic process//regulation of cellular metabolic process//macromolecule metabolic process//biosynthetic process//RNA metabolic process//regulation of macromolecule metabolic process…	--	--	GO:0043565//GO:0097159//GO:0003700//GO:0003676//GO:0003674//GO:1901363//GO:0005488//GO:0003677//GO:0001071	sequence-specific DNA binding//organic cyclic compound binding//transcription factor activity, sequence-specific DNA binding//nucleic acid binding//molecular_function//heterocyclic compound binding//binding//DNA binding//nucleic acid binding transcription factor activity	homeobox-leucine zipper protein ATHB-12-like	http://www.genome.jp/dbget-bin/www_bget?cit:102608237	Cs5g01480	Homeobox-leucine zipper protein ATHB-7; Putative homeobox-leucine zipper protein ATHB-51; Homeobox-leucine zipper protein GLABRA 2;Homeodomain-leucine zipper transcription factor TaHDZipI-1
TCP	transcription factor	http://planttfdb.cbi.pku.edu.cn/family.php?fam=TCP	1097.4	261.822	2.0674	0.0004302	0.01839	UP	--	--	--	--	--	--	transcription factor TCP14-like	http://www.genome.jp/dbget-bin/www_bget?cit:102621190	Cs5g03980	Auxin-induced basic helix-loop-helix transcription factor;Transcription factor TCP14
TCP	transcription factor	http://planttfdb.cbi.pku.edu.cn/family.php?fam=TCP	1466.91	342.707	2.0977	0.00038961	0.017188	UP	--	--	--	--	--	--	transcription factor TCP9-like	http://www.genome.jp/dbget-bin/www_bget?cit:102628831	Cs5g10130	Candidate developmental transcription factor TCP4 (Fragment);Transcription factor TCP19
GNAT	transcriptional regulator	--	2156.81	497.453	2.1163	0.00027705	0.013241	UP	GO:0019538//GO:0006793//GO:0036211//GO:0044267//GO:0071704//GO:0016310//GO:0008150//GO:0006796//GO:0006468//GO:0044238//GO:0008152//GO:0009987//GO:0044260//GO:0043170//GO:0044237//GO:0043412//GO:0006464	protein metabolic process//phosphorus metabolic process//protein modification process//cellular protein metabolic process//organic substance metabolic process//phosphorylation//biological_process//phosphate-containing compound metabolic process//protein phosphorylation//primary metabolic process//metabolic process//cellular process//cellular macromolecule metabolic process//macromolecule metaboli…	--	--	GO:0043167//GO:0005524//GO:0003674//GO:0035639//GO:0016410//GO:0043168//GO:0032555//GO:1901265//GO:0005515//GO:1901363//GO:0005488//GO:0001883//GO:0016772//GO:0004672//GO:0097367//GO:0032550//GO:0003824//GO:0032549//GO:0000166//GO:0016773//GO:0016407//GO:0016746//GO:0008080//GO:0017076//GO:0001882//GO:0032559//GO:0032553//GO:0097159//GO:0016747//GO:0016740//GO:0030554//GO:0016301//GO:0036094	ion binding//ATP binding//molecular_function//purine ribonucleoside triphosphate binding//N-acyltransferase activity//anion binding//purine ribonucleotide binding//nucleoside phosphate binding//protein binding//heterocyclic compound binding//binding//purine nucleoside binding//transferase activity, transferring phosphorus-containing groups//protein kinase activity//carbohydrate derivative binding…	receptor-like protein kinase HAIKU2-like	http://www.genome.jp/dbget-bin/www_bget?cit:102616018	Cs5g17520	Histone acetyltransferase HPA2 and related acetyltransferases
GRAS	transcription factor	http://planttfdb.cbi.pku.edu.cn/family.php?fam=GRAS	4480.89	1305.9	1.7787	0.0014862	0.04823	UP	--	--	--	--	--	--	scarecrow-like protein 9-like	http://www.genome.jp/dbget-bin/www_bget?cit:102622070	Cs6g06570	GRAS family transcription factor containing protein, expressed;Scarecrow-like protein 9; Scarecrow-like transcription factor PAT1; Chitin-inducible gibberellin-responsive protein 2; Protein SCARECROW; DELLA protein GAI1; DELLA protein GAI; DELLA protein RGA; DELLA protein GAIP
GRAS	transcription factor	http://planttfdb.cbi.pku.edu.cn/family.php?fam=GRAS	2207.52	551.049	2.0022	0.00047651	0.019873	UP	--	--	--	--	--	--	DELLA protein GAI-like; K14494 DELLA protein	http://www.genome.jp/dbget-bin/www_bget?cit:102629959	Cs6g17530	DELLA protein GAI; DELLA protein GAI1; DELLA protein GAIP-B; DELLA protein GAIP; DELLA protein RGA; Chitin-inducible gibberellin-responsive protein 2; Scarecrow-like transcription factor PAT1; Scarecrow-like protein 5; Protein SCARECROW; Nodulation-signaling pathway 2 protein; Protein MONOCULM 1;DELLA domain GRAS family transcription factor, GA insensitive (GAI), GA1-3 1 (RGA1) repressor protein
C2C2-Dof	transcription factor	--	448.922	104.744	2.0996	0.0012918	0.043207	UP	GO:1903506//GO:0043170//GO:0044260//GO:0031323//GO:0060255//GO:0016070//GO:0009058//GO:1901576//GO:0009889//GO:0010468//GO:0050789//GO:0009987//GO:0051252//GO:2000112//GO:0006355//GO:0034645//GO:0097659//GO:0044237//GO:2001141//GO:0019219//GO:0019438//GO:0034654//GO:0032774//GO:0044271//GO:1901362//GO:0051171//GO:0065007//GO:0071704//GO:0019222//GO:0006351//GO:0050794//GO:0010556//GO:0010467//GO:…	regulation of nucleic acid-templated transcription//macromolecule metabolic process//cellular macromolecule metabolic process//regulation of cellular metabolic process//regulation of macromolecule metabolic process//RNA metabolic process//biosynthetic process//organic substance biosynthetic process//regulation of biosynthetic process//regulation of gene expression//regulation of biological proces…	GO:0016021//GO:0044425//GO:0031224//GO:0016020//GO:0005575	integral component of membrane//membrane part//intrinsic component of membrane//membrane//cellular_component	GO:0003676//GO:0097159//GO:0003677//GO:0005488//GO:1901363//GO:0003674	nucleic acid binding//organic cyclic compound binding//DNA binding//binding//heterocyclic compound binding//molecular_function	cyclic dof factor 3-like	http://www.genome.jp/dbget-bin/www_bget?cit:102612184	Cs7g03670	Dof zinc finger protein DOF5.2; Dof zinc finger protein PBF;AOBP (Ascorbate oxidase promoter-binding protein)
GNAT	transcriptional regulator	--	401.944	70.3529	2.5143	0.00015686	0.0085688	UP	GO:0071704//GO:0016072//GO:1901360//GO:0010467//GO:0034470//GO:0071840//GO:0046483//GO:0034641//GO:0006807//GO:0090304//GO:0044238//GO:0008152//GO:0006139//GO:0006725//GO:0044085//GO:0008150//GO:0006364//GO:0044260//GO:0043170//GO:0016070//GO:0042254//GO:0009987//GO:0006396//GO:0034660//GO:0022613//GO:0044237	organic substance metabolic process//rRNA metabolic process//organic cyclic compound metabolic process//gene expression//ncRNA processing//cellular component organization or biogenesis//heterocycle metabolic process//cellular nitrogen compound metabolic process//nitrogen compound metabolic process//nucleic acid metabolic process//primary metabolic process//metabolic process//nucleobase-containing…	GO:0043227//GO:0044446//GO:0005634//GO:0044424//GO:0044464//GO:0031981//GO:0043232//GO:0031974//GO:0043226//GO:0044422//GO:0044428//GO:0070013//GO:0005575//GO:0005623//GO:0005622//GO:0043233//GO:0043229//GO:0043228//GO:0005730//GO:0043231	membrane-bounded organelle//intracellular organelle part//nucleus//intracellular part//cell part//nuclear lumen//intracellular non-membrane-bounded organelle//membrane-enclosed lumen//organelle//organelle part//nuclear part//intracellular organelle lumen//cellular_component//cell//intracellular//organelle lumen//intracellular organelle//non-membrane-bounded organelle//nucleolus//intracellular mem…	GO:0016410//GO:0003674//GO:0003824//GO:0008080//GO:0016746//GO:0016407//GO:0016747//GO:0016740	N-acyltransferase activity//molecular_function//catalytic activity//N-acetyltransferase activity//transferase activity, transferring acyl groups//acetyltransferase activity//transferase activity, transferring acyl groups other than amino-acyl groups//transferase activity	probable N-acetyltransferase HLS1-like	http://www.genome.jp/dbget-bin/www_bget?cit:102630697	Cs8g20490	GCN5-related N-acetyltransferase (GNAT) family protein
GRAS	transcription factor	http://planttfdb.cbi.pku.edu.cn/family.php?fam=GRAS	185.847	320.219	-0.78494	0.42473	1	FALSE	GO:0043170//GO:0006508//GO:0008150//GO:0044238//GO:0008152//GO:0019538//GO:0071704	macromolecule metabolic process//proteolysis//biological_process//primary metabolic process//metabolic process//protein metabolic process//organic substance metabolic process	GO:0005576//GO:0005575	extracellular region//cellular_component	GO:0070011//GO:0008236//GO:0003824//GO:0008233//GO:0017171//GO:0003674//GO:0016787	peptidase activity, acting on L-amino acid peptides//serine-type peptidase activity//catalytic activity//peptidase activity//serine hydrolase activity//molecular_function//hydrolase activity	scarecrow-like protein 15-like	http://www.genome.jp/dbget-bin/www_bget?cit:102616054	Cs1g23790	Scarecrow transcription factor family protein;Scarecrow-like protein 15
WRKY	transcription factor	http://planttfdb.cbi.pku.edu.cn/family.php?fam=WRKY	1503.77	3818.09	-1.3443	0.064307	0.6362	FALSE	GO:0006139//GO:0044238//GO:0008152//GO:0090304//GO:0044702//GO:0006807//GO:0034641//GO:0009059//GO:0022414//GO:0080090//GO:0046483//GO:0007338//GO:0017156//GO:0008150//GO:0022412//GO:0031326//GO:0044699//GO:0044249//GO:0018130//GO:0044765//GO:1902578//GO:0006725//GO:0032774//GO:0044271//GO:0034654//GO:0010556//GO:0006351//GO:0019222//GO:0050794//GO:0071704//GO:0051649//GO:1901362//GO:0051171//GO:…	nucleobase-containing compound metabolic process//primary metabolic process//metabolic process//nucleic acid metabolic process//single organism reproductive process//nitrogen compound metabolic process//cellular nitrogen compound metabolic process//macromolecule biosynthetic process//reproductive process//regulation of primary metabolic process//heterocycle metabolic process//single fertilization…	GO:0012505//GO:0005575//GO:0016020//GO:0031988//GO:0005623//GO:0097223//GO:0044464//GO:0044424//GO:0044444//GO:0043227//GO:0043226//GO:0005737//GO:0030141//GO:0043229//GO:0043231//GO:0016023//GO:0031982//GO:0031410//GO:0001669//GO:0005622	endomembrane system//cellular_component//membrane//membrane-bounded vesicle//cell//sperm part//cell part//intracellular part//cytoplasmic part//membrane-bounded organelle//organelle//cytoplasm//secretory granule//intracellular organelle//intracellular membrane-bounded organelle//cytoplasmic membrane-bounded vesicle//vesicle//cytoplasmic vesicle//acrosomal vesicle//intracellular	GO:0001071//GO:0005488//GO:1901363//GO:0003677//GO:0003674//GO:0003700//GO:0003676//GO:0097159//GO:0043565	nucleic acid binding transcription factor activity//binding//heterocyclic compound binding//DNA binding//molecular_function//transcription factor activity, sequence-specific DNA binding//nucleic acid binding//organic cyclic compound binding//sequence-specific DNA binding	probable WRKY transcription factor 65-like	http://www.genome.jp/dbget-bin/www_bget?cit:102627894	Cs2g04520	Probable WRKY transcription factor 65; WRKY transcription factor 22; Protein WRKY1;WRKY transcription factor, putative, expressed
AP2-EREBP	transcription factor	--	864.698	2501.87	-1.5327	0.17207	0.9972	FALSE	GO:0010556//GO:0010468//GO:0050794//GO:0009889//GO:0006351//GO:0019222//GO:0071704//GO:1901576//GO:0051171//GO:0065007//GO:1901362//GO:0009058//GO:0044271//GO:0016070//GO:0032774//GO:0060255//GO:0034654//GO:0044260//GO:0031323//GO:0043170//GO:1903506//GO:1901360//GO:0006355//GO:0010467//GO:2000112//GO:0051252//GO:0009987//GO:0050789//GO:0006807//GO:0080090//GO:0034641//GO:0009059//GO:0046483//GO:…	regulation of macromolecule biosynthetic process//regulation of gene expression//regulation of cellular process//regulation of biosynthetic process//transcription, DNA-templated//regulation of metabolic process//organic substance metabolic process//organic substance biosynthetic process//regulation of nitrogen compound metabolic process//biological regulation//organic cyclic compound biosynthetic…	--	--	GO:0003674//GO:0001071//GO:0003700	molecular_function//nucleic acid binding transcription factor activity//transcription factor activity, sequence-specific DNA binding	pathogenesis-related genes transcriptional activator PTI5-like	http://www.genome.jp/dbget-bin/www_bget?cit:102625493	Cs2g05280	Pathogenesis-related genes transcriptional activator PTI5; Ethylene-responsive transcription factor 1B;Ethylene-responsive transcription factor 1B, putative
ARF	transcription factor	http://planttfdb.cbi.pku.edu.cn/family.php?fam=ARF	2421.37	2314.88	0.06489	0.87142	1	FALSE	GO:0044237//GO:0048812//GO:0000904//GO:0008150//GO:0016043//GO:0022008//GO:0032990//GO:0031326//GO:0044699//GO:0044767//GO:0044249//GO:0097485//GO:0019438//GO:0019219//GO:0018130//GO:0032502//GO:0007409//GO:0042330//GO:2001141//GO:0048667//GO:0006725//GO:0006139//GO:0007399//GO:0048731//GO:0097659//GO:0000902//GO:0034645//GO:0044238//GO:0008152//GO:0030154//GO:0090304//GO:0030030//GO:0006807//GO:…	cellular metabolic process//neuron projection morphogenesis//cell morphogenesis involved in differentiation//biological_process//cellular component organization//neurogenesis//cell part morphogenesis//regulation of cellular biosynthetic process//single-organism process//single-organism developmental process//cellular biosynthetic process//neuron projection guidance//aromatic compound biosynthetic…	GO:0043231//GO:0005623//GO:0043229//GO:0005575//GO:0005622//GO:0043226//GO:0044464//GO:0044424//GO:0005634//GO:0043227	intracellular membrane-bounded organelle//cell//intracellular organelle//cellular_component//intracellular//organelle//cell part//intracellular part//nucleus//membrane-bounded organelle	GO:0097159//GO:0003676//GO:0003674//GO:1901363//GO:0005488//GO:0003677	organic cyclic compound binding//nucleic acid binding//molecular_function//heterocyclic compound binding//binding//DNA binding	auxin response factor 6-like	http://www.genome.jp/dbget-bin/www_bget?cit:102620318	Cs2g09440	Auxin response factor 6; Putative auxin response factor 21;Putative uncharacterized protein Sb04g004430
C2C2-CO-like	transcription factor	--	320.261	3825.13	-3.5782	0.025633	0.36919	FALSE	--	--	GO:0044464//GO:0005623//GO:0005575//GO:0005622	cell part//cell//cellular_component//intracellular	GO:0043167//GO:0003674//GO:0005515//GO:0005488//GO:0046872//GO:0043169//GO:0008270//GO:0046914	ion binding//molecular_function//protein binding//binding//metal ion binding//cation binding//zinc ion binding//transition metal ion binding	zinc finger protein CONSTANS-LIKE 14-like	http://www.genome.jp/dbget-bin/www_bget?cit:102614987	Cs2g14170	Zinc finger protein CONSTANS-LIKE 14; Putative zinc finger protein At1g68190; Putative zinc finger protein CONSTANS-LIKE 11; Zinc finger protein CONSTANS; Probable salt tolerance-like protein At1g75540; Salt tolerance protein; Zinc finger protein HD1; Salt tolerance-like protein; Protein CHLOROPLAST IMPORT APPARATUS 2;Putative uncharacterized protein At2g33500 (Fragment)
RB	transcriptional regulator	--	49.6738	137.665	-1.4706	0.066671	0.64809	FALSE	GO:0051726//GO:0051641//GO:0071702//GO:0071804//GO:0030001//GO:0034613//GO:0065007//GO:0051649//GO:0050794//GO:0015031//GO:0051234//GO:0070727//GO:0009987//GO:0015672//GO:0050789//GO:0007049//GO:0006813//GO:0098662//GO:0006886//GO:0071805//GO:0044763//GO:0008104//GO:0016192//GO:0098655//GO:0006811//GO:0006810//GO:0098660//GO:0055085//GO:0044699//GO:0051179//GO:0008150//GO:0046907//GO:0033036//GO:…	regulation of cell cycle//cellular localization//organic substance transport//cellular potassium ion transport//metal ion transport//cellular protein localization//biological regulation//establishment of localization in cell//regulation of cellular process//protein transport//establishment of localization//cellular macromolecule localization//cellular process//monovalent inorganic cation transpor…	GO:0044424//GO:0044444//GO:0044464//GO:0030117//GO:0031410//GO:0031982//GO:0005794//GO:0030659//GO:0030660//GO:0043227//GO:0044446//GO:0098796//GO:0005634//GO:0098588//GO:0030137//GO:0030662//GO:0005622//GO:0044431//GO:0012506//GO:0043234//GO:0043226//GO:0044422//GO:0044433//GO:0048475//GO:0030663//GO:0030126//GO:0005737//GO:0098805//GO:0016020//GO:0043229//GO:0005575//GO:0012505//GO:0016023//GO:…	intracellular part//cytoplasmic part//cell part//membrane coat//cytoplasmic vesicle//vesicle//Golgi apparatus//cytoplasmic vesicle membrane//Golgi-associated vesicle membrane//membrane-bounded organelle//intracellular organelle part//membrane protein complex//nucleus//bounding membrane of organelle//COPI-coated vesicle//coated vesicle membrane//intracellular//Golgi apparatus part//vesicle membran…	GO:0005515//GO:0015077//GO:0005488//GO:0022892//GO:0003674//GO:0022891//GO:0022890//GO:0005215//GO:0005198//GO:0015079//GO:0022857//GO:0008324//GO:0015075//GO:0046873	protein binding//monovalent inorganic cation transmembrane transporter activity//binding//substrate-specific transporter activity//molecular_function//substrate-specific transmembrane transporter activity//inorganic cation transmembrane transporter activity//transporter activity//structural molecule activity//potassium ion transmembrane transporter activity//transmembrane transporter activity//ca…	retinoblastoma-related protein-like; K04681 retinoblastoma-like protein 1	http://www.genome.jp/dbget-bin/www_bget?cit:102611926	Cs2g14790	Putative uncharacterized protein RBR1-1 (Fragment);Retinoblastoma-related protein; Retinoblastoma-like protein 2; Retinoblastoma family protein
Tify	transcription factor	--	3422.42	7104.95	-1.0538	0.057293	0.59879	FALSE	--	--	--	--	--	--	protein TIFY 6B-like; K13464 jasmonate ZIM domain-containing protein	http://www.genome.jp/dbget-bin/www_bget?cit:102623985	Cs2g17230	Putative uncharacterized protein P0650H04.35-2;Protein TIFY 6B
GRAS	transcription factor	http://planttfdb.cbi.pku.edu.cn/family.php?fam=GRAS	475.186	1550.52	-1.7062	0.0030543	0.083708	FALSE	--	--	--	--	--	--	scarecrow-like protein 1-like	http://www.genome.jp/dbget-bin/www_bget?cit:102611655	Cs3g20600	Scarecrow-like protein 1; Scarecrow-like transcription factor PAT1; Chitin-inducible gibberellin-responsive protein 2; DELLA protein RGL2; Protein SCARECROW; DELLA protein GAI; DELLA protein GAIP; DELLA protein RGA; DELLA protein GAIP-B; Protein SHORT-ROOT; Nodulation-signaling pathway 2 protein;Chitin-inducible gibberellin-responsive protein 2, putative, expressed
C2H2	transcription factor	http://planttfdb.cbi.pku.edu.cn/family.php?fam=C2H2	1816.49	5280.31	-1.5395	0.006435	0.14422	FALSE	--	--	--	--	GO:0046872//GO:0043169//GO:0005488//GO:0043167//GO:0003674	metal ion binding//cation binding//binding//ion binding//molecular_function	protein SENSITIVE TO PROTON RHIZOTOXICITY 1-like	http://www.genome.jp/dbget-bin/www_bget?cit:102628514	Cs3g22510	Protein SENSITIVE TO PROTON RHIZOTOXICITY 1; Zinc finger protein STOP1 homolog; Zinc finger protein STAR3; Zinc finger protein NUTCRACKER; Protein TRANSPARENT TESTA 1; Zinc finger protein MAGPIE; Zinc finger protein JACKDAW; ATM interactor; PR domain zinc finger protein 10;Putative uncharacterized protein Sb01g001950
C3H	transcription factor	http://planttfdb.cbi.pku.edu.cn/family.php?fam=C3H	19.2132	36.6088	-0.93009	0.44197	1	FALSE	GO:0008152//GO:0008150//GO:0044699//GO:0055114//GO:0044710	metabolic process//biological_process//single-organism process//oxidation-reduction process//single-organism metabolic process	--	--	GO:0020037//GO:0046906//GO:0003824//GO:0005488//GO:1901363//GO:0005515//GO:0003674//GO:0043167//GO:0046914//GO:0016491//GO:0005506//GO:0097159//GO:0043169//GO:0016705//GO:0046872	heme binding//tetrapyrrole binding//catalytic activity//binding//heterocyclic compound binding//protein binding//molecular_function//ion binding//transition metal ion binding//oxidoreductase activity//iron ion binding//organic cyclic compound binding//cation binding//oxidoreductase activity, acting on paired donors, with incorporation or reduction of molecular oxygen//metal ion binding	C4H1; cinnamate 4-hydroxylase CYP73; K00487 trans-cinnamate 4-monooxygenase [EC:1.14.13.11]	http://www.genome.jp/dbget-bin/www_bget?cit:102577934	Cs4g04530	Putative uncharacterized protein Sb03g038160;Trans-cinnamate 4-monooxygenase; Cytochrome P450 750A1; Premnaspirodiene oxygenase; Isoflavone 2'-hydroxylase; 5-epiaristolochene 1,3-dihydroxylase; Germacrene A oxidase; Angelicin synthase (Fragment)
NAC	transcription factor	http://planttfdb.cbi.pku.edu.cn/family.php?fam=NAC	3349.78	8850.54	-1.4017	0.013054	0.23591	FALSE	GO:0010468//GO:0010556//GO:0050794//GO:0009889//GO:0006351//GO:0019222//GO:0071704//GO:1901576//GO:1901362//GO:0065007//GO:0051171//GO:0009058//GO:0044271//GO:0032774//GO:0016070//GO:0060255//GO:0034654//GO:0031323//GO:0044260//GO:0043170//GO:1903506//GO:1901360//GO:0006355//GO:0010467//GO:2000112//GO:0051252//GO:0009987//GO:0050789//GO:0006807//GO:0080090//GO:0034641//GO:0009059//GO:0046483//GO:…	regulation of gene expression//regulation of macromolecule biosynthetic process//regulation of cellular process//regulation of biosynthetic process//transcription, DNA-templated//regulation of metabolic process//organic substance metabolic process//organic substance biosynthetic process//organic cyclic compound biosynthetic process//biological regulation//regulation of nitrogen compound metabolic…	--	--	GO:0005488//GO:1901363//GO:0003677//GO:0003674//GO:0003676//GO:0097159	binding//heterocyclic compound binding//DNA binding//molecular_function//nucleic acid binding//organic cyclic compound binding	NAC domain-containing protein 69-like	http://www.genome.jp/dbget-bin/www_bget?cit:102626404	Cs5g16180	NAC domain-containing protein 78; Protein BEARSKIN1; Protein CUP-SHAPED COTYLEDON 3; Protein FEZ; Protein SOMBRERO; Putative NAC domain-containing protein 94;Putative uncharacterized protein Sb01g049240
MYB	transcription factor	http://planttfdb.cbi.pku.edu.cn/family.php?fam=MYB	136.73	1007.6	-2.8815	0.04809	0.5421	FALSE	GO:0009987//GO:0043933//GO:0006338//GO:0016568//GO:0051276//GO:0016043//GO:0006996//GO:0071840//GO:0008150//GO:0006325	cellular process//macromolecular complex subunit organization//chromatin remodeling//chromatin modification//chromosome organization//cellular component organization//organelle organization//cellular component organization or biogenesis//biological_process//chromatin organization	GO:0005622//GO:0043231//GO:0044425//GO:0043229//GO:0016021//GO:0043226//GO:0044424//GO:0044464//GO:0043227//GO:0005634//GO:0031224//GO:0005623//GO:0016020//GO:0005575	intracellular//intracellular membrane-bounded organelle//membrane part//intracellular organelle//integral component of membrane//organelle//intracellular part//cell part//membrane-bounded organelle//nucleus//intrinsic component of membrane//cell//membrane//cellular_component	GO:0017076//GO:0001882//GO:0032559//GO:0032553//GO:0097159//GO:0030554//GO:0036094//GO:0003676//GO:0005524//GO:0043167//GO:1901265//GO:0032555//GO:0003674//GO:0035639//GO:0043168//GO:0016817//GO:1901363//GO:0005488//GO:0001883//GO:0016787//GO:0003824//GO:0032550//GO:0097367//GO:0032549//GO:0000166//GO:0016818	purine nucleotide binding//nucleoside binding//adenyl ribonucleotide binding//ribonucleotide binding//organic cyclic compound binding//adenyl nucleotide binding//small molecule binding//nucleic acid binding//ATP binding//ion binding//nucleoside phosphate binding//purine ribonucleotide binding//molecular_function//purine ribonucleoside triphosphate binding//anion binding//hydrolase activity, actin…	myb-related protein Myb4-like; K09422 myb proto-oncogene protein, plant	http://www.genome.jp/dbget-bin/www_bget?cit:102616893	Cs5g29830	Myb-related protein Myb4; Myb-related protein P; Transcription factor MYB12; Transcription repressor MYB4; Protein ODORANT1; Anthocyanin regulatory C1 protein; Transcription factor WER; Transcription factor GAMYB; Trichome differentiation protein GL1; Transcriptional activator Myb; Myb-related protein B;Putative uncharacterized protein Sb04g026480
MADS	transcription factor	--	171.83	231.554	-0.43037	0.56944	1	FALSE	GO:0031326//GO:0044249//GO:0008150//GO:0006725//GO:0018130//GO:0090304//GO:0044238//GO:0008152//GO:0006139//GO:0080090//GO:0034641//GO:0009059//GO:0046483//GO:0006807//GO:0010467//GO:1901360//GO:0044271//GO:0032774//GO:0034654//GO:0071704//GO:1901362//GO:0051171//GO:0065007//GO:0010556//GO:0050794//GO:0006351//GO:0019222//GO:0044237//GO:2001141//GO:0019219//GO:0019438//GO:0097659//GO:0034645//GO:…	regulation of cellular biosynthetic process//cellular biosynthetic process//biological_process//cellular aromatic compound metabolic process//heterocycle biosynthetic process//nucleic acid metabolic process//primary metabolic process//metabolic process//nucleobase-containing compound metabolic process//regulation of primary metabolic process//cellular nitrogen compound metabolic process//macromol…	GO:0005623//GO:0005575//GO:0043226//GO:0044424//GO:0044464//GO:0043227//GO:0005634//GO:0043231//GO:0043229//GO:0005622	cell//cellular_component//organelle//intracellular part//cell part//membrane-bounded organelle//nucleus//intracellular membrane-bounded organelle//intracellular organelle//intracellular	GO:0046983//GO:0001071//GO:0003674//GO:0005515//GO:0003677//GO:0005488//GO:1901363//GO:0097159//GO:0003700//GO:0003676	protein dimerization activity//nucleic acid binding transcription factor activity//molecular_function//protein binding//DNA binding//binding//heterocyclic compound binding//organic cyclic compound binding//transcription factor activity, sequence-specific DNA binding//nucleic acid binding	agamous-like MADS-box protein AGL15-like	http://www.genome.jp/dbget-bin/www_bget?cit:102612882	Cs7g02340	Agamous-like MADS-box protein AGL15; MADS-box transcription factor 5; MADS-box protein GGM13; Agamous-like MADS-box protein AGL9 homolog; Developmental protein SEPALLATA 3; Floral homeotic protein AGAMOUS; Transcription factor CAULIFLOWER; Floral homeotic protein APETALA 1;Putative MADS-box family transcription factor
TRAF	transcriptional regulator	--	432.387	789.519	-0.86865	0.15094	0.95129	FALSE	GO:0051234//GO:0006810//GO:0006811//GO:0051179//GO:0015672//GO:1902578//GO:0044765//GO:0044699//GO:0006812//GO:0008150	establishment of localization//transport//ion transport//localization//monovalent inorganic cation transport//single-organism localization//single-organism transport//single-organism process//cation transport//biological_process	GO:0016020//GO:0005575	membrane//cellular_component	GO:0022891//GO:0005215//GO:0008324//GO:0005216//GO:0005488//GO:0005515//GO:0022803//GO:0003674//GO:0015267//GO:0022892//GO:0022838//GO:0005261//GO:0022857//GO:0015075	substrate-specific transmembrane transporter activity//transporter activity//cation transmembrane transporter activity//ion channel activity//binding//protein binding//passive transmembrane transporter activity//molecular_function//channel activity//substrate-specific transporter activity//substrate-specific channel activity//cation channel activity//transmembrane transporter activity//ion transm…	regulatory protein NPR4-like; K14508 regulatory protein NPR1	http://www.genome.jp/dbget-bin/www_bget?cit:102622084	Cs7g18750	Ankyrin repeat BTB/POZ domain-containing protein;Regulatory protein NPR4
C2H2	transcription factor	http://planttfdb.cbi.pku.edu.cn/family.php?fam=C2H2	9602.27	16433.3	-0.77517	0.40773	1	FALSE	GO:0051704//GO:0009405//GO:0008150	multi-organism process//pathogenesis//biological_process	GO:0005575//GO:0016020	cellular_component//membrane	GO:0043169//GO:0046872//GO:0008270//GO:0046914//GO:0003674//GO:0043167//GO:0005488//GO:0005515	cation binding//metal ion binding//zinc ion binding//transition metal ion binding//molecular_function//ion binding//binding//protein binding	zinc finger protein ZAT10-like	http://www.genome.jp/dbget-bin/www_bget?cit:102609128	Cs8g04280	Zinc finger protein ZAT10;Putative TFIIIA (Or kruppel)-like zinc finger protein
Orphans	transcriptional regulator	--	315.681	1169.68	-1.8896	0.030111	0.40787	FALSE	GO:0044237//GO:0044700//GO:0044710//GO:0023052//GO:0006259//GO:0051716//GO:0044763//GO:0050896//GO:0050789//GO:0009987//GO:0033554//GO:0006950//GO:0043170//GO:0044260//GO:0035556//GO:0006725//GO:0044699//GO:0008150//GO:0034641//GO:0046483//GO:0007165//GO:0006807//GO:0008152//GO:0044238//GO:0000160//GO:0090304//GO:0006139//GO:1901360//GO:0007154//GO:0006281//GO:0071704//GO:0065007//GO:0006974//GO:…	cellular metabolic process//single organism signaling//single-organism metabolic process//signaling//DNA metabolic process//cellular response to stimulus//single-organism cellular process//response to stimulus//regulation of biological process//cellular process//cellular response to stress//response to stress//macromolecule metabolic process//cellular macromolecule metabolic process//intracellula…	--	--	GO:0097159//GO:0004871//GO:0016301//GO:0003676//GO:0016740//GO:0016886//GO:0043169//GO:0046872//GO:0016773//GO:0038023//GO:0003910//GO:0003824//GO:0016772//GO:0004672//GO:0003909//GO:0016775//GO:0060089//GO:0005057//GO:0003674//GO:0000155//GO:0043167//GO:0004872//GO:0003677//GO:1901363//GO:0005488//GO:0016874//GO:0005515//GO:0004673	organic cyclic compound binding//signal transducer activity//kinase activity//nucleic acid binding//transferase activity//ligase activity, forming phosphoric ester bonds//cation binding//metal ion binding//phosphotransferase activity, alcohol group as acceptor//signaling receptor activity//DNA ligase (ATP) activity//catalytic activity//transferase activity, transferring phosphorus-containing grou…	ETR3; ethylene response 3; K14509 ethylene receptor [EC:2.7.13.-]	http://www.genome.jp/dbget-bin/www_bget?cit:102578051	Cs8g12880	Protein EIN4; Ethylene receptor 2; Ethylene response sensor 2; Histidine kinase 2; Signal transduction histidine-protein kinase BarA; Hybrid signal transduction histidine kinase J; Hybrid signal transduction histidine kinase L; Hybrid signal transduction histidine kinase E; Sensor protein gacS; Hybrid signal transduction histidine kinase H; Sensor protein rcsC; Osmosensing histidine protein kinas…
GRAS	transcription factor	http://planttfdb.cbi.pku.edu.cn/family.php?fam=GRAS	2496.02	5791.69	-1.2144	0.029107	0.3986	FALSE	--	--	--	--	--	--	scarecrow-like protein 14-like	http://www.genome.jp/dbget-bin/www_bget?cit:102623679	Cs8g18700	GRAS family transcription factor containing protein, expressed;Scarecrow-like protein 14; Chitin-inducible gibberellin-responsive protein 1; Scarecrow-like transcription factor PAT1; DELLA protein GAI1; DELLA protein GAI
WRKY	transcription factor	http://planttfdb.cbi.pku.edu.cn/family.php?fam=WRKY	18.5776	122.947	-2.7264	0.045967	0.52997	FALSE	GO:0097659//GO:0034645//GO:2001141//GO:0019219//GO:0019438//GO:0044237//GO:1901576//GO:0010468//GO:0009889//GO:1903506//GO:0009058//GO:0016070//GO:0060255//GO:0044260//GO:0031323//GO:0043170//GO:0006355//GO:0051252//GO:0009987//GO:0050789//GO:2000112//GO:0080090//GO:0034641//GO:0009059//GO:0046483//GO:0006807//GO:0090304//GO:0044238//GO:0008152//GO:0006139//GO:0006725//GO:0018130//GO:0031326//GO:…	nucleic acid-templated transcription//cellular macromolecule biosynthetic process//regulation of RNA biosynthetic process//regulation of nucleobase-containing compound metabolic process//aromatic compound biosynthetic process//cellular metabolic process//organic substance biosynthetic process//regulation of gene expression//regulation of biosynthetic process//regulation of nucleic acid-templated …	--	--	GO:0003676//GO:0003700//GO:0097159//GO:0043565//GO:0001071//GO:0003677//GO:0005488//GO:1901363//GO:0003674	nucleic acid binding//transcription factor activity, sequence-specific DNA binding//organic cyclic compound binding//sequence-specific DNA binding//nucleic acid binding transcription factor activity//DNA binding//binding//heterocyclic compound binding//molecular_function	probable WRKY transcription factor 23-like	http://www.genome.jp/dbget-bin/www_bget?cit:102625492	Cs9g03310	Putative uncharacterized protein Sb01g007570;Probable WRKY transcription factor 57; Protein WRKY1; WRKY transcription factor 44
Orphans	transcriptional regulator	--	189.677	1847.93	-3.2843	0.0016143	0.051616	FALSE	GO:0000160//GO:0007165//GO:0008150//GO:0044699//GO:0035556//GO:0050794//GO:0065007//GO:0007154//GO:0023052//GO:0044700//GO:0009987//GO:0050789//GO:0050896//GO:0044763//GO:0051716	phosphorelay signal transduction system//signal transduction//biological_process//single-organism process//intracellular signal transduction//regulation of cellular process//biological regulation//cell communication//signaling//single organism signaling//cellular process//regulation of biological process//response to stimulus//single-organism cellular process//cellular response to stimulus	--	--	GO:0016775//GO:0060089//GO:0016772//GO:0004672//GO:0003824//GO:0004673//GO:0005515//GO:0005488//GO:0004872//GO:0000155//GO:0003674//GO:0005057//GO:0016740//GO:0016301//GO:0004871//GO:0038023//GO:0016773	phosphotransferase activity, nitrogenous group as acceptor//molecular transducer activity//transferase activity, transferring phosphorus-containing groups//protein kinase activity//catalytic activity//protein histidine kinase activity//protein binding//binding//receptor activity//phosphorelay sensor kinase activity//molecular_function//receptor signaling protein activity//transferase activity//ki…	ETR2; ethylene response 2; K14509 ethylene receptor [EC:2.7.13.-]	http://www.genome.jp/dbget-bin/www_bget?cit:102578028	Cs9g08850	Ethylene receptor 2; Protein EIN4; Ethylene response sensor 2; Histidine kinase 2; Hybrid signal transduction histidine kinase J; Hybrid signal transduction protein dokA; Hybrid signal transduction histidine kinase E; Hybrid signal transduction histidine kinase L; Sensor protein gacS; Hybrid signal transduction histidine kinase A;Putative uncharacterized protein Sb06g001740
HB	transcription factor	--	171.944	1377.71	-3.0023	0.02836	0.39198	FALSE	GO:0097659//GO:0034645//GO:0019438//GO:0019219//GO:2001141//GO:0044237//GO:0010468//GO:0009889//GO:1901576//GO:0016070//GO:0060255//GO:0009058//GO:0043170//GO:0044260//GO:0031323//GO:1903506//GO:0006355//GO:2000112//GO:0050789//GO:0051252//GO:0009987//GO:0006807//GO:0034641//GO:0009059//GO:0080090//GO:0046483//GO:0006139//GO:0044238//GO:0008152//GO:0090304//GO:0018130//GO:0006725//GO:0008150//GO:…	nucleic acid-templated transcription//cellular macromolecule biosynthetic process//aromatic compound biosynthetic process//regulation of nucleobase-containing compound metabolic process//regulation of RNA biosynthetic process//cellular metabolic process//regulation of gene expression//regulation of biosynthetic process//organic substance biosynthetic process//RNA metabolic process//regulation of …	--	--	GO:0003676//GO:0097159//GO:0019901//GO:0019899//GO:0008289//GO:1901363//GO:0005488//GO:0003677//GO:0005515//GO:0019900//GO:0003674	nucleic acid binding//organic cyclic compound binding//protein kinase binding//enzyme binding//lipid binding//heterocyclic compound binding//binding//DNA binding//protein binding//kinase binding//molecular_function	homeobox-leucine zipper protein ANTHOCYANINLESS 2-like; K09338 homeobox-leucine zipper protein	http://www.genome.jp/dbget-bin/www_bget?cit:102624374	Cs9g16980	Homeodomain leucine zipper family IV protein;Homeobox-leucine zipper protein ANTHOCYANINLESS 2; Homeobox-leucine zipper protein HDG1; Homeobox-leucine zipper protein PROTODERMAL FACTOR 2; Homeobox-leucine zipper protein MERISTEM L1; Homeobox-leucine zipper protein GLABRA 2; Putative homeobox-leucine zipper protein ATHB-51
PLATZ	transcription factor	--	2387.68	7110.84	-1.5744	0.005037	0.12079	FALSE	--	--	--	--	--	--	uncharacterized LOC102624094	http://www.genome.jp/dbget-bin/www_bget?cit:102624094	orange1.1t00995	PLATZ transcription factor domain-containing protein
AP2-EREBP	transcription factor	--	105.833	512.166	-2.2748	0.19788	1	FALSE	GO:0010467//GO:1901360//GO:0034654//GO:0032774//GO:0044271//GO:0065007//GO:0051171//GO:1901362//GO:0071704//GO:0006351//GO:0019222//GO:0050794//GO:0010556//GO:0044249//GO:0031326//GO:0008150//GO:0006725//GO:0018130//GO:0044238//GO:0008152//GO:0090304//GO:0006139//GO:0046483//GO:0034641//GO:0009059//GO:0080090//GO:0006807//GO:0050789//GO:0051252//GO:0009987//GO:2000112//GO:0006355//GO:1903506//GO:…	gene expression//organic cyclic compound metabolic process//nucleobase-containing compound biosynthetic process//RNA biosynthetic process//cellular nitrogen compound biosynthetic process//biological regulation//regulation of nitrogen compound metabolic process//organic cyclic compound biosynthetic process//organic substance metabolic process//transcription, DNA-templated//regulation of metabolic …	--	--	GO:0003674//GO:0001071//GO:0003700	molecular_function//nucleic acid binding transcription factor activity//transcription factor activity, sequence-specific DNA binding	dehydration-responsive element-binding protein 1B-like	http://www.genome.jp/dbget-bin/www_bget?cit:102622031	orange1.1t01154	Dehydration-responsive element-binding protein 1C; Ethylene-responsive transcription factor ERF024; Ethylene-responsive transcription factor TINY; Dehydration-responsive element-binding protein 1 (Fragment);Dehydration-responsive element-binding protein 1F, putative
bZIP	transcription factor	http://planttfdb.cbi.pku.edu.cn/family.php?fam=bZIP	2481.86	5717.93	-1.2041	0.036756	0.46524	FALSE	GO:0046483//GO:0080090//GO:0009059//GO:0034641//GO:0000278//GO:0006807//GO:0090304//GO:0043604//GO:0008152//GO:0044238//GO:0006139//GO:0006725//GO:0022402//GO:0043624//GO:0044085//GO:0090529//GO:0018130//GO:0044249//GO:0044699//GO:0031326//GO:0008150//GO:1901362//GO:0065007//GO:0051171//GO:0044267//GO:0071704//GO:0050794//GO:0019222//GO:0006351//GO:0010556//GO:0032506//GO:0034654//GO:0044271//GO:…	heterocycle metabolic process//regulation of primary metabolic process//macromolecule biosynthetic process//cellular nitrogen compound metabolic process//mitotic cell cycle//nitrogen compound metabolic process//nucleic acid metabolic process//amide biosynthetic process//metabolic process//primary metabolic process//nucleobase-containing compound metabolic process//cellular aromatic compound metab…	GO:0005575//GO:0005623//GO:0043227//GO:0005634//GO:0044424//GO:0044464//GO:0043226//GO:0043229//GO:0005737//GO:0043231//GO:0005622	cellular_component//cell//membrane-bounded organelle//nucleus//intracellular part//cell part//organelle//intracellular organelle//cytoplasm//intracellular membrane-bounded organelle//intracellular	GO:0001071//GO:0008079//GO:0003677//GO:0005488//GO:1901363//GO:0003723//GO:0008135//GO:0003674//GO:0003747//GO:0003676//GO:0003700//GO:0097159//GO:0016149//GO:0043565	nucleic acid binding transcription factor activity//translation termination factor activity//DNA binding//binding//heterocyclic compound binding//RNA binding//translation factor activity, RNA binding//molecular_function//translation release factor activity//nucleic acid binding//transcription factor activity, sequence-specific DNA binding//organic cyclic compound binding//translation release fact…	ocs element-binding factor 1-like	http://www.genome.jp/dbget-bin/www_bget?cit:102629820	orange1.1t01674	Ocs element-binding factor 1; DNA-binding protein EMBP-1; Transcription factor HBP-1a;Putative uncharacterized protein Sb09g002510
AP2-EREBP	transcription factor	--	57.1081	771.134	-3.7552	0.21932	1	FALSE	GO:0010467//GO:1901360//GO:0032774//GO:0044271//GO:0034654//GO:0010556//GO:0006351//GO:0019222//GO:0050794//GO:0071704//GO:1901362//GO:0065007//GO:0051171//GO:0008150//GO:0031326//GO:0044249//GO:0018130//GO:0006725//GO:0006139//GO:0044238//GO:0008152//GO:0090304//GO:0006807//GO:0034641//GO:0009059//GO:0080090//GO:0046483//GO:2000112//GO:0050789//GO:0051252//GO:0009987//GO:0006355//GO:0016070//GO:…	gene expression//organic cyclic compound metabolic process//RNA biosynthetic process//cellular nitrogen compound biosynthetic process//nucleobase-containing compound biosynthetic process//regulation of macromolecule biosynthetic process//transcription, DNA-templated//regulation of metabolic process//regulation of cellular process//organic substance metabolic process//organic cyclic compound biosy…	--	--	GO:0003674//GO:0001071//GO:0003700	molecular_function//nucleic acid binding transcription factor activity//transcription factor activity, sequence-specific DNA binding	dehydration-responsive element-binding protein 3-like; K09286 EREBP-like factor	http://www.genome.jp/dbget-bin/www_bget?cit:102615785	orange1.1t03822	Dehydration-responsive element-binding protein 3; Ethylene-responsive transcription factor TINY; Ethylene-responsive transcription factor ERF043;Dehydration-responsive element-binding protein DREB6
mTERF	transcription factor	--	1045.82	312.236	1.7439	0.0030012	0.082726	FALSE	GO:0006810//GO:0034645//GO:0097659//GO:0019219//GO:0019438//GO:2001141//GO:0044237//GO:0051179//GO:0009889//GO:0051234//GO:0010468//GO:1901576//GO:0043170//GO:0031323//GO:0044260//GO:0060255//GO:0016070//GO:0009058//GO:1903506//GO:0006355//GO:2000112//GO:0050789//GO:0009987//GO:0051252//GO:0006807//GO:0046483//GO:0009059//GO:0034641//GO:0080090//GO:0006139//GO:0008152//GO:0044238//GO:0090304//GO:…	transport//cellular macromolecule biosynthetic process//nucleic acid-templated transcription//regulation of nucleobase-containing compound metabolic process//aromatic compound biosynthetic process//regulation of RNA biosynthetic process//cellular metabolic process//localization//regulation of biosynthetic process//establishment of localization//regulation of gene expression//organic substance bio…	GO:0016021//GO:0043229//GO:0005737//GO:0044425//GO:0043231//GO:0005739//GO:0005622//GO:0005575//GO:0016020//GO:0005623//GO:0031224//GO:0043227//GO:0044464//GO:0044444//GO:0044424//GO:0043226	integral component of membrane//intracellular organelle//cytoplasm//membrane part//intracellular membrane-bounded organelle//mitochondrion//intracellular//cellular_component//membrane//cell//intrinsic component of membrane//membrane-bounded organelle//cell part//cytoplasmic part//intracellular part//organelle	GO:0003676//GO:0097159//GO:0043566//GO:0003690//GO:0005488//GO:1901363//GO:0003677//GO:0003674	nucleic acid binding//organic cyclic compound binding//structure-specific DNA binding//double-stranded DNA binding//binding//heterocyclic compound binding//DNA binding//molecular_function	uncharacterized LOC102624544; K15032 mTERF domain-containing protein, mitochondrial	http://www.genome.jp/dbget-bin/www_bget?cit:102624544	Cs2g08210	Mitochodrial transcription termination factor-related
LOB	transcription factor	--	611.569	207.915	1.5565	0.011592	0.21938	FALSE	--	--	--	--	--	--	LOB domain-containing protein 39-like	http://www.genome.jp/dbget-bin/www_bget?cit:102621360	Cs3g15890	Putative uncharacterized protein Sb01g031790;LOB domain-containing protein 39
HRT	transcription factor	--	1532.34	875.45	0.80764	0.14827	0.94812	FALSE	--	--	GO:0005575//GO:0016020	cellular_component//membrane	--	--	hypothetical protein	http://www.genome.jp/dbget-bin/www_bget?cit:102622458	Cs4g13640	Excinuclease ABC, C subunit, N-terminal, putative
HSF	transcription factor	http://planttfdb.cbi.pku.edu.cn/family.php?fam=HSF	30277.5	21366.8	0.50287	0.35231	1	FALSE	GO:0006807//GO:0000278//GO:0034641//GO:0009059//GO:0080090//GO:0046483//GO:0006139//GO:0009056//GO:0044238//GO:0008152//GO:0090304//GO:0090529//GO:0018130//GO:0044085//GO:0044765//GO:0022402//GO:0007018//GO:1902578//GO:0006725//GO:0008150//GO:0031326//GO:0009890//GO:0044699//GO:0044249//GO:0010556//GO:0006974//GO:0006351//GO:0019222//GO:0050794//GO:0071704//GO:0008156//GO:1901362//GO:0051171//GO:…	nitrogen compound metabolic process//mitotic cell cycle//cellular nitrogen compound metabolic process//macromolecule biosynthetic process//regulation of primary metabolic process//heterocycle metabolic process//nucleobase-containing compound metabolic process//catabolic process//primary metabolic process//metabolic process//nucleic acid metabolic process//cell septum assembly//heterocycle biosynt…	GO:0005575//GO:0016020//GO:0030286//GO:0005623//GO:0005634//GO:0031224//GO:0044446//GO:0043227//GO:0043232//GO:0044464//GO:0044424//GO:0044444//GO:1902494//GO:0044422//GO:0043234//GO:0043226//GO:0043229//GO:0016021//GO:0005875//GO:0005737//GO:0044425//GO:0043228//GO:0043231//GO:0032991//GO:0015630//GO:0005868//GO:0044430//GO:0005856//GO:0005622	cellular_component//membrane//dynein complex//cell//nucleus//intrinsic component of membrane//intracellular organelle part//membrane-bounded organelle//intracellular non-membrane-bounded organelle//cell part//intracellular part//cytoplasmic part//catalytic complex//organelle part//protein complex//organelle//intracellular organelle//integral component of membrane//microtubule associated complex//…	GO:0001071//GO:0005488//GO:1901363//GO:0003677//GO:0003674//GO:0003676//GO:0003700//GO:0097159//GO:0043565	nucleic acid binding transcription factor activity//binding//heterocyclic compound binding//DNA binding//molecular_function//nucleic acid binding//transcription factor activity, sequence-specific DNA binding//organic cyclic compound binding//sequence-specific DNA binding	heat shock factor protein HSF30-like; K09419 heat shock transcription factor, other eukaryote	http://www.genome.jp/dbget-bin/www_bget?cit:102620157	Cs4g18310	Heat shock factor protein HSF30; Heat stress transcription factor A-2; Putative heat stress transcription factor A-6a;HSF-type DNA-binding domain containing protein, expressed
C2C2-CO-like	transcription factor	--	15460.3	5502.46	1.4904	0.0071885	0.15643	FALSE	--	--	GO:0005575//GO:0005623//GO:0044464//GO:0005576//GO:0005622	cellular_component//cell//cell part//extracellular region//intracellular	GO:0005515//GO:0005488//GO:0043167//GO:0005102//GO:0003674//GO:0046914//GO:0008270//GO:0046872//GO:0005179//GO:0043169	protein binding//binding//ion binding//receptor binding//molecular_function//transition metal ion binding//zinc ion binding//metal ion binding//hormone activity//cation binding	zinc finger protein CONSTANS-LIKE 4-like	http://www.genome.jp/dbget-bin/www_bget?cit:102610606	Cs7g06840	Zinc finger protein CONSTANS-LIKE 4; Zinc finger protein CONSTANS; Zinc finger protein HD1; Probable salt tolerance-like protein At1g78600; Salt tolerance protein; Salt tolerance-like protein; Putative zinc finger protein At1g68190; Protein CHLOROPLAST IMPORT APPARATUS 2; Two-component response regulator-like APRR3;Putative uncharacterized protein At5g24930 (Fragment)
C3H	transcription factor	http://planttfdb.cbi.pku.edu.cn/family.php?fam=C3H	5187.55	1716.17	1.5959	0.0046032	0.11264	FALSE	GO:0008150//GO:0051234//GO:0051179//GO:0006810	biological_process//establishment of localization//localization//transport	GO:0016020//GO:0005575	membrane//cellular_component	GO:0003674//GO:0043167//GO:0005488//GO:1901363//GO:0043169//GO:0046872//GO:0097159//GO:0003676	molecular_function//ion binding//binding//heterocyclic compound binding//cation binding//metal ion binding//organic cyclic compound binding//nucleic acid binding	splicing factor U2af small subunit A-like; K12836 splicing factor U2AF 35 kDa subunit	http://www.genome.jp/dbget-bin/www_bget?cit:102616318	Cs7g18470	Splicing factor U2af small subunit A; Splicing factor U2af small subunit B; Splicing factor U2af 38 kDa subunit; U2 small nuclear ribonucleoprotein auxiliary factor 35 kDa subunit-related protein 1; Zinc finger CCCH domain-containing protein 5; Splicing factor U2AF 35 kDa subunit (Fragment);Putative uncharacterized protein Sb03g030670
NAC	transcription factor	http://planttfdb.cbi.pku.edu.cn/family.php?fam=NAC	5746	1862.05	1.6257	0.0033793	0.089637	FALSE	GO:0008150//GO:0031326//GO:0044249//GO:0018130//GO:0006725//GO:0006139//GO:0090304//GO:0044238//GO:0008152//GO:0006807//GO:0080090//GO:0034641//GO:0009059//GO:0046483//GO:0010467//GO:1901360//GO:0044271//GO:0032774//GO:0034654//GO:0010556//GO:0050794//GO:0006351//GO:0019222//GO:0071704//GO:1901362//GO:0065007//GO:0051171//GO:0044237//GO:0019219//GO:0019438//GO:2001141//GO:0097659//GO:0034645//GO:…	biological_process//regulation of cellular biosynthetic process//cellular biosynthetic process//heterocycle biosynthetic process//cellular aromatic compound metabolic process//nucleobase-containing compound metabolic process//nucleic acid metabolic process//primary metabolic process//metabolic process//nitrogen compound metabolic process//regulation of primary metabolic process//cellular nitrogen…	--	--	GO:0003674//GO:0005488//GO:1901363//GO:0003677//GO:0097159//GO:0003676	molecular_function//binding//heterocyclic compound binding//DNA binding//organic cyclic compound binding//nucleic acid binding	NAC domain-containing protein 7-like	http://www.genome.jp/dbget-bin/www_bget?cit:102621589	Cs7g22420	NAC domain-containing protein 4; Protein BEARSKIN1; Protein CUP-SHAPED COTYLEDON 2; Protein FEZ; Putative NAC domain-containing protein 94; Protein SOMBRERO;Putative uncharacterized protein Sb07g021200
NAC	transcription factor	http://planttfdb.cbi.pku.edu.cn/family.php?fam=NAC	604.029	223.214	1.4362	0.018652	0.29979	FALSE	GO:1901576//GO:0009889//GO:0010468//GO:1903506//GO:0043170//GO:0031323//GO:0044260//GO:0016070//GO:0060255//GO:0009058//GO:0006355//GO:0050789//GO:0051252//GO:0009987//GO:2000112//GO:0034645//GO:0097659//GO:2001141//GO:0019438//GO:0019219//GO:0044237//GO:0051171//GO:0065007//GO:1901362//GO:0071704//GO:0006351//GO:0019222//GO:0050794//GO:0010556//GO:0034654//GO:0032774//GO:0044271//GO:1901360//GO:…	organic substance biosynthetic process//regulation of biosynthetic process//regulation of gene expression//regulation of nucleic acid-templated transcription//macromolecule metabolic process//regulation of cellular metabolic process//cellular macromolecule metabolic process//RNA metabolic process//regulation of macromolecule metabolic process//biosynthetic process//regulation of transcription, DN…	--	--	GO:0003676//GO:0097159//GO:0003677//GO:1901363//GO:0005488//GO:0003674	nucleic acid binding//organic cyclic compound binding//DNA binding//heterocyclic compound binding//binding//molecular_function	protein BEARSKIN1-like	http://www.genome.jp/dbget-bin/www_bget?cit:102627869	Cs7g22540	NAC domain-containing protein 5; Putative NAC domain-containing protein 94; Protein CUP-SHAPED COTYLEDON 3; Protein FEZ; Protein BEARSKIN1; Protein SOMBRERO;NAC domain-containing protein 21/22, putative
AP2-EREBP	transcription factor	--	11549.9	3881.91	1.573	0.0050997	0.12193	FALSE	GO:1901360//GO:0010467//GO:0010556//GO:0006351//GO:0019222//GO:0050794//GO:0071704//GO:0051171//GO:0065007//GO:1901362//GO:0032774//GO:0044271//GO:0034654//GO:0018130//GO:0006725//GO:0008150//GO:0031326//GO:0044249//GO:0006807//GO:0034641//GO:0009059//GO:0080090//GO:0046483//GO:0006139//GO:0044238//GO:0008152//GO:0090304//GO:0006355//GO:2000112//GO:0050789//GO:0051252//GO:0009987//GO:0010468//GO:…	organic cyclic compound metabolic process//gene expression//regulation of macromolecule biosynthetic process//transcription, DNA-templated//regulation of metabolic process//regulation of cellular process//organic substance metabolic process//regulation of nitrogen compound metabolic process//biological regulation//organic cyclic compound biosynthetic process//RNA biosynthetic process//cellular ni…	--	--	GO:0003674//GO:0001071//GO:0003700	molecular_function//nucleic acid binding transcription factor activity//transcription factor activity, sequence-specific DNA binding	ethylene-responsive transcription factor ERF105-like; K09286 EREBP-like factor	http://www.genome.jp/dbget-bin/www_bget?cit:102626255	Cs9g13610	Ethylene responsive element binding factor, putative;Ethylene-responsive transcription factor ERF105; Pathogenesis-related genes transcriptional activator PTI5
FAR1	transcription factor	http://planttfdb.cbi.pku.edu.cn/family.php?fam=FAR1	618.053	185.698	1.7348	0.0046469	0.11327	FALSE	GO:0043170//GO:0044260//GO:0044763//GO:0009987//GO:0044710//GO:0006259//GO:0006313//GO:0044237//GO:0071704//GO:0006310//GO:0032196//GO:1901360//GO:0034641//GO:0046483//GO:0006807//GO:0044238//GO:0008152//GO:0090304//GO:0006139//GO:0006725//GO:0044699//GO:0008150	macromolecule metabolic process//cellular macromolecule metabolic process//single-organism cellular process//cellular process//single-organism metabolic process//DNA metabolic process//transposition, DNA-mediated//cellular metabolic process//organic substance metabolic process//DNA recombination//transposition//organic cyclic compound metabolic process//cellular nitrogen compound metabolic proces…	--	--	GO:0004803//GO:0043169//GO:0046872//GO:0003676//GO:0046914//GO:0097159//GO:0008270//GO:0003677//GO:1901363//GO:0005488//GO:0003674//GO:0043167//GO:0003824	transposase activity//cation binding//metal ion binding//nucleic acid binding//transition metal ion binding//organic cyclic compound binding//zinc ion binding//DNA binding//heterocyclic compound binding//binding//molecular_function//ion binding//catalytic activity	protein FAR1-RELATED SEQUENCE 6-like; K17604 zinc finger SWIM domain-containing protein 3	http://www.genome.jp/dbget-bin/www_bget?cit:102622127	orange1.1t01366	Putative uncharacterized protein Sb01g001615 (Fragment);Protein FAR1-RELATED SEQUENCE 6; Protein FAR-RED IMPAIRED RESPONSE 1; Protein FAR-RED ELONGATED HYPOCOTYL 3
FAR1	transcription factor	http://planttfdb.cbi.pku.edu.cn/family.php?fam=FAR1	533.532	147.765	1.8523	0.0032859	0.087714	FALSE	GO:0044237//GO:0006313//GO:0006259//GO:0044710//GO:0009987//GO:0044763//GO:0043170//GO:0044260//GO:0008150//GO:0044699//GO:0006725//GO:0006139//GO:0008152//GO:0044238//GO:0090304//GO:0006807//GO:0034641//GO:0046483//GO:1901360//GO:0032196//GO:0006310//GO:0071704	cellular metabolic process//transposition, DNA-mediated//DNA metabolic process//single-organism metabolic process//cellular process//single-organism cellular process//macromolecule metabolic process//cellular macromolecule metabolic process//biological_process//single-organism process//cellular aromatic compound metabolic process//nucleobase-containing compound metabolic process//metabolic proces…	--	--	GO:0008270//GO:0097159//GO:0003676//GO:0046914//GO:0046872//GO:0043169//GO:0004803//GO:0003824//GO:0043167//GO:0003674//GO:0005488//GO:1901363//GO:0003677	zinc ion binding//organic cyclic compound binding//nucleic acid binding//transition metal ion binding//metal ion binding//cation binding//transposase activity//catalytic activity//ion binding//molecular_function//binding//heterocyclic compound binding//DNA binding	protein FAR1-RELATED SEQUENCE 8-like; K17604 zinc finger SWIM domain-containing protein 3	http://www.genome.jp/dbget-bin/www_bget?cit:102621839	orange1.1t01367	Protein FAR1-RELATED SEQUENCE 8; Protein FAR-RED IMPAIRED RESPONSE 1; Protein FAR-RED ELONGATED HYPOCOTYL 3;Putative uncharacterized protein Sb01g001615 (Fragment)
