# Supplementary material for: Transcriptome sequencing and ITRAQ reveal the detoxification mechanism of Bacillus GJ1, a potential biocontrol agent for Huanglongbing
Source: PLoS One. 2018 Aug 9;13(8):e0200427. doi: 10.1371/journal.pone.0200427 (PMC6084860; doi:10.1371/journal.pone.0200427)
Supplement: S9 Table — (XLSX) [file pone.0200427.s018.xlsx]

## Sheet: Sheet1
Accession	Description	Score	Coverage	# Proteins	# Unique Peptides	# Peptides	# PSMs	113/114	113/114 Count	113/114 Variability [%]	113/115	113/115 Count	113/115 Variability [%]	113/116	113/116 Count	113/116 Variability [%]	113/117	113/117 Count	113/117 Variability [%]	113/118	113/118 Count	113/118 Variability [%]	113/119	113/119 Count	113/119 Variability [%]	113/121	113/121 Count	113/121 Variability [%]	114/115	114/115 Count	114/115 Variability [%]	114/116	114/116 Count	114/116 Variability [%]	114/117	114/117 Count	114/117 Variability [%]	114/118	114/118 Count	114/118 Variability [%]	114/119	114/119 Count	114/119 Variability [%]	114/121	114/121 Count	114/121 Variability [%]	115/116	115/116 Count	115/116 Variability [%]
A0A067GBX7	Histone H4 OS=Citrus sinensis GN=CISIN_1g034133mg PE=3 SV=1 - [A0A067GBX7_CITSI]	283.03	0.5922	2	8	8	56	0.663	22	67.1	100	20	0	1.316	56	38.4	1.091	56	36.1	1.34	56	50.1	1.248	56	52.6	1.352	56	57.5	1.07	13	372.8	1.337	22	204.4	1.09	22	74.8	1.639	22	175.7	1.351	22	203.6	1.219	22	102.9	0.01	20	0
A0A067FC07	Histone H3 OS=Citrus sinensis GN=CISIN_1g032661mg PE=3 SV=1 - [A0A067FC07_CITSI]	47.62	0.1471	4	2	2	10	0.481	4	49.6	1.103	2	1.9	1.43	10	22.8	1.052	10	22.8	2.299	10	56.7	1.258	10	15.2	1.181	10	25.9	4.473	2	623.6	2.314	4	149	2.12	4	91.7	3.101	4	140.6	2.131	4	114.1	1.95	4	116.7	0.01	2	0
Q09MC5	Photosystem I iron-sulfur center OS=Citrus sinensis GN=psaC PE=3 SV=1 - [PSAC_CITSI]	199.85	0.8025	1	6	6	41	1.373	16	74.6	100	20	0	0.921	41	24.8	1.071	41	22.3	0.747	41	24.2	1.197	41	57.5	1.099	41	49	0.992	13	41.9	0.01	16	0	0.01	16	0	0.01	16	0	0.01	16	0	0.01	16	0	0.01	20	0
Q09MG2	Cytochrome b559 subunit beta OS=Citrus sinensis GN=psbF PE=3 SV=1 - [PSBF_CITSI]	22.71	0.2051	1	1	1	1	0.472	1					1.591	1		2.038	1		0.874	1		1.434	1		1.757	1					3.441	1		4.352	1		1.83	1		3.243	1		3.811	1
Q09MH0	Ribulose bisphosphate carboxylase large chain OS=Citrus sinensis GN=rbcL PE=3 SV=1 - [RBL_CITSI]	1511.41	0.6779	7	39	41	1447	0.761	760	117.5	0.847	613	42.9	1.13	1359	39.9	1.126	1359	46.8	0.864	1359	43.4	1.133	1358	56.1	0.912	1359	45.9	0.942	523	58.8	1.401	760	141.8	1.318	760	120.7	1.036	760	54	1.444	760	172.5	1.073	760	73.8	1.137	613	23.3
Q09MH1	ATP synthase subunit beta, chloroplastic OS=Citrus sinensis GN=atpB PE=3 SV=1 - [ATPB_CITSI]	1515.69	0.8092	2	30	31	467	0.883	243	130.4	0.891	243	34.6	1.131	428	34.9	1.171	428	38.3	0.867	428	42.7	1.148	428	46.2	1.08	428	44.3	0.84	190	38.8	1.397	243	124.1	1.413	243	119.5	0.977	243	43.8	1.209	243	146.7	1.254	243	110	1.192	243	30.6
Q09MJ3	ATP synthase subunit alpha, chloroplastic OS=Citrus sinensis GN=atpA PE=3 SV=1 - [ATPA_CITSI]	918.41	0.4083	1	19	19	189	0.964	77	92.8	100	75	0	1.171	189	27.1	1.2	189	43.2	0.936	189	38.4	1.221	186	50.8	1.098	189	51.2	0.928	53	165.7	1.457	77	85.8	1.276	77	86.7	1.042	77	55.1	1.327	77	105.4	1.23	77	87.3	0.01	75	0
Q06652	Probable phospholipid hydroperoxide glutathione peroxidase OS=Citrus sinensis GN=CSA PE=1 SV=1 - [GPX4_CITSI]	120.6	0.2335	5	3	4	13	2.093	6	4	100	5	0	0.782	12	26	0.823	12	12.7	0.643	12	18.2	0.837	12	12.1	0.826	12	20.2	1.16	4	127.1	0.01	6	0	0.01	6	0	0.01	6	0	0.01	6	0	0.01	6	0	0.01	5	0
Q09ME1	50S ribosomal protein L14, chloroplastic OS=Citrus sinensis GN=rpl14 PE=3 SV=1 - [RK14_CITSI]	144.59	0.5328	1	5	5	13	1.932	8	16	0.614	6	105.3	0.586	13	35.7	0.679	13	43.3	0.679	13	40	0.866	13	7.6	0.517	13	32.7	1.062	5	58.4	0.01	8	0	0.01	8	0	0.01	8	0	0.01	8	0	0.01	8	0	0.01	6	0
Q09MG5	Cytochrome f OS=Citrus sinensis GN=petA PE=3 SV=1 - [CYF_CITSI]	528.25	0.4188	1	14	14	82	0.988	43	88.3	100	39	0	0.968	82	25.5	0.982	82	37	0.819	82	24.7	1.087	82	38.1	0.936	82	33.9	0.848	34	33.8	1.128	43	85.8	1.117	43	80	0.893	43	29.2	1.117	43	85	1.037	43	67.1	0.01	39	0
Q09MJ8	Photosystem II protein D1 OS=Citrus sinensis GN=psbA PE=3 SV=1 - [PSBA_CITSI]	317.08	0.2181	1	6	6	138	0.93	63	117.1	100	47	0	0.8	138	32.1	0.855	138	28	0.821	138	30.8	1.18	138	53.6	0.905	138	36.1	1.178	36	126	0.859	63	72.7	0.936	63	46.3	0.922	63	34.3	1.014	63	103.8	0.93	63	47.1	0.01	47	0
O04886	Pectinesterase 1 OS=Citrus sinensis GN=PECS-1.1 PE=2 SV=1 - [PME1_CITSI]	468.07	0.2568	8	3	14	76	0.648	12	85.4	100	9	0	0.849	20	29.2	0.575	20	52.8	1.015	20	17.4	1.059	20	20.3	0.87	20	29.3	1.039	8	48.5	1.083	12	130.3	0.01	12	0	1.521	12	83.8	1.593	12	109.7	1.146	12	88.1	0.01	9	0
P83948	Pectinesterase 3 OS=Citrus sinensis PE=1 SV=1 - [PME3_CITSI]	457.35	0.3322	9	3	14	87	1.066	17	139.8	100	13	0	0.844	28	27.1	0.737	28	34.9	1.252	28	32.1	1.273	28	42.2	0.906	28	36.2	1.682	13	328.4	0.717	17	40	0.01	17	0	0.908	17	31.8	1.229	17	163.4	0.01	17	0	0.01	13	0
Q09MI3	Photosystem II D2 protein OS=Citrus sinensis GN=psbD PE=3 SV=1 - [PSBD_CITSI]	358.14	0.2833	1	9	9	140	1.06	83	91.8	0.82	61	48.4	0.762	139	30.7	0.831	139	28.6	0.754	139	43.9	1.202	139	44.9	0.796	139	42.8	0.988	57	53	0.722	83	40.9	0.764	83	14.1	0.01	83	0	1.039	83	110	0.735	83	9.9	0.01	61	0
Q09MI2	Photosystem II CP43 reaction center protein OS=Citrus sinensis GN=psbC PE=3 SV=1 - [PSBC_CITSI]	636.57	0.3207	1	15	15	210	0.891	119	143.2	0.535	88	151.2	0.672	210	46.8	0.755	210	42.1	0.696	210	45.1	1.03	209	48.5	0.639	210	55	1.014	80	40.3	0.829	119	65.9	0.848	119	30.1	0.807	119	13.7	1.111	119	129	0.752	119	13.4	1.586	88	82.8
Q09MH2	ATP synthase epsilon chain, chloroplastic OS=Citrus sinensis GN=atpE PE=3 SV=1 - [ATPE_CITSI]	316.45	0.7143	1	7	7	31	1.146	16	117.8	100	16	0	0.949	30	24	0.892	30	34.1	0.651	30	38.9	0.837	30	24.7	0.748	30	32.5	1.239	14	317.7	0.894	16	81.1	0.968	16	52.2	0.863	16	23.9	0.601	16	8	0.89	16	39.6	0.01	16	0
Q09MF1	Photosystem II CP47 reaction center protein OS=Citrus sinensis GN=psbB PE=3 SV=1 - [PSBB_CITSI]	680.77	0.2795	1	12	12	250	1.102	151	129.3	1.036	127	11.2	0.845	247	33.8	0.914	247	31.7	0.724	247	37.8	1.016	246	39.2	0.815	247	36.6	1.003	113	91.7	0.801	151	59.3	0.848	151	30	0.01	151	0	0.924	151	82	0.721	151	7.1	0.01	127	0
Q09ME6	Cytochrome b6-f complex subunit 4 OS=Citrus sinensis GN=petD PE=3 SV=1 - [PETD_CITSI]	32.15	0.0438	1	1	1	3	1.426	1					0.866	3	9.9	1.088	3	8	1.004	3	11.3	2.155	3	5.8	0.933	3	12.9				0.619	1		0.768	1		0.01	1		1.55	1		0.01	1
Q09MH8	Photosystem I P700 chlorophyll a apoprotein A1 OS=Citrus sinensis GN=psaA PE=3 SV=1 - [PSAA_CITSI]	414.72	0.176	1	14	14	66	0.996	36	104	0.813	27	49.8	0.801	66	25.3	0.808	66	32.3	0.651	66	34.8	1.071	66	42.3	0.769	66	28.5	0.965	24	25.6	0.841	36	68.6	0.812	36	23.2	0.01	36	0	0.962	36	91	0.734	36	9.7	0.01	27	0
Q09MD9	30S ribosomal protein S3, chloroplastic OS=Citrus sinensis GN=rps3 PE=3 SV=1 - [RR3_CITSI]	135.39	0.3151	1	6	6	14	0.675	10	91.5	1.032	6	11.9	0.906	14	24.8	0.832	14	22.1	0.735	14	30	0.949	14	36.5	0.655	14	27.7	0.798	6	49.6	1.224	10	148	1.112	10	79	0.968	10	42.3	1.013	10	103.5	0.909	10	43.3	1.028	6	8
Q09MG1	Cytochrome b559 subunit alpha OS=Citrus sinensis GN=psbE PE=3 SV=1 - [PSBE_CITSI]	111.79	0.3735	1	3	3	37	0.804	19	68.4	100	20	0	1.302	36	16.9	1.435	37	24.1	0.96	37	19.4	1.564	37	73.4	1.468	37	25	0.826	14	87.1	1.706	19	141	1.413	19	126.8	1.339	19	45.8	1.055	19	114.2	1.625	19	114.8	1.022	19	7.1
Q09MF2	ATP-dependent Clp protease proteolytic subunit OS=Citrus sinensis GN=clpP PE=3 SV=1 - [CLPP_CITSI]	163.34	0.3112	1	5	5	14	1.093	13	112.4	0.667	13	89.3	1.51	14	17.4	1.527	14	20.2	1.862	14	29.7	1.483	14	53.2	1.415	14	43	0.748	12	185.2	1.398	13	190.4	1.42	13	143.8	1.511	13	145.5	1.084	13	121.7	1.328	13	126.2	2.444	13	42.3
Q09MI9	30S ribosomal protein S2, chloroplastic OS=Citrus sinensis GN=rps2 PE=3 SV=1 - [RR2_CITSI]	38.4	0.072	1	2	2	3	1.098	1					1.096	3	14.8	1.066	3	16	0.904	3	20.6	1.191	3	20.1	1.026	3	51.2				1.124	1		0.977	1		0.813	1		1.324	1		0.956	1
Q09MH9	Photosystem I P700 chlorophyll a apoprotein A2 OS=Citrus sinensis GN=psaB PE=3 SV=1 - [PSAB_CITSI]	779.52	0.2548	1	15	15	140	1.089	92	123.2	100	76	0	0.875	140	31	0.89	140	31.1	0.726	140	33.7	0.957	140	40.5	0.779	140	42.5	1.021	66	80.7	0.802	92	59.4	0.722	92	5.7	0.01	92	0	1.022	92	105.7	0.697	92	2	0.01	76	0
Q09MJ2	ATP synthase subunit b, chloroplastic OS=Citrus sinensis GN=atpF PE=3 SV=1 - [ATPF_CITSI]	289.72	0.3587	1	8	8	32	0.783	18	53	0.655	10	93.5	0.948	32	34.9	0.882	32	39.2	0.8	32	36.5	1.003	32	42.8	0.745	32	49.4	0.834	9	50.2	1.353	18	95.7	1.319	18	97	1.087	18	63	1.465	18	86.8	1.069	18	73.1	1.676	10	95.5
Q09ME7	Cytochrome b6 OS=Citrus sinensis GN=petB PE=3 SV=2 - [CYB6_CITSI]	231.66	0.2884	1	6	6	17	0.741	11	51.7	100	5	0	0.75	17	18	0.864	17	31.7	0.906	17	30.6	1.258	17	19.9	0.851	17	44.9	2.418	5	76.4	1.229	11	90.2	1.275	11	74.9	1.093	11	64.1	1.453	11	85.9	1.416	11	104.5	0.01	5	0
Q09MH4	NAD(P)H-quinone oxidoreductase subunit K, chloroplastic OS=Citrus sinensis GN=ndhK PE=3 SV=1 - [NDHK_CITSI]	23.69	0.0441	1	1	1	2	0.697	2	391.2	100	2	0	1.145	2	10.2	1.357	2	19.4	1.338	2	13.6	1.225	2	21.5	1.532	2	6.1	2.862	2	3793.4	1.75	2	417.7	2.189	2	412.1	1.982	2	276.4	1.95	2	518.9	2.14	2	400.2	0.01	2	0
Q09MH5	NAD(P)H-quinone oxidoreductase subunit J, chloroplastic OS=Citrus sinensis GN=ndhJ PE=3 SV=1 - [NDHJ_CITSI]	72.91	0.1962	1	3	3	4	1.315	3	83.9	100	3	0	0.883	4	36	0.774	4	54.1	0.592	4	40.4	0.969	4	42.8	0.716	4	51.9	3.341	3	362.1	0.873	3	0.9	0.737	3	8.6	0.01	3	0	1.001	3	4.4	0.01	3	0	0.01	3	0
Q09MG9	Acetyl-coenzyme A carboxylase carboxyl transferase subunit beta, chloroplastic OS=Citrus sinensis GN=accD PE=3 SV=1 - [ACCD_CITSI]	69.91	0.0528	1	2	2	2	0.367	2	93.7	0.555	2	138.8	1.301	2	9.5	1.063	2	3.8	1.165	2	12.6	1.13	2	14.7	0.92	2	35.4	4.051	2	1762.1	3.617	2	109.8	2.918	2	100	3.135	2	115.4	3.288	2	119.3	2.566	2	162.8	2.003	2	146.1
Q09MC9	NAD(P)H-quinone oxidoreductase subunit 5, chloroplastic OS=Citrus sinensis GN=ndhF PE=3 SV=1 - [NU5C_CITSI]	28.44	0.0162	1	1	1	1	0.498	1		100	1		1.009	1		1.037	1		0.934	1		1.223	1		0.861	1		100	1		2.068	1		2.098	1		1.853	1		2.622	1		1.769	1		0.01	1
Q09ME8	Photosystem II reaction center protein H OS=Citrus sinensis GN=psbH PE=3 SV=1 - [PSBH_CITSI]	96.62	0.3699	1	3	3	20	0.755	13	65.8	100	5	0	0.759	20	31.6	0.51	20	52.4	0.395	20	89.4	0.699	20	38.6	0.498	20	35.5	2.982	5	176.3	1.302	13	22.6	0.999	13	57.9	0.848	13	21.3	1.199	13	57	1.023	13	42.9	0.01	5	0
Q09MB2	50S ribosomal protein L2, chloroplastic OS=Citrus sinensis GN=rpl2-A PE=3 SV=1 - [RK2_CITSI]	123.18	0.146	1	3	3	11	0.949	8	66.9	100	7	0	0.7	11	36.6	0.619	11	22.3	0.891	11	27	0.741	11	62	0.585	11	46.2	1.621	7	179.9	0.834	8	66.9	0.794	8	19.9	0.97	8	42.7	0.847	8	53.3	0.708	8	4.3	0.01	7	0
Q09ME4	30S ribosomal protein S11, chloroplastic OS=Citrus sinensis GN=rps11 PE=3 SV=1 - [RR11_CITSI]	37.14	0.1087	1	1	1	1	100	1		100	1		0.673	1		0.741	1		1.355	1		1.402	1		0.711	1		1.468	1		0.01	1		0.01	1		0.01	1		0.67	1		0.01	1		0.01	1
Q09ME2	30S ribosomal protein S8, chloroplastic OS=Citrus sinensis GN=rps8 PE=3 SV=1 - [RR8_CITSI]	69.59	0.2426	1	3	3	3	0.689	3	0.1	0.881	1		1.184	3	7.5	0.867	3	3.3	0.969	3	22.3	1.088	3	0.9	0.982	3	29	0.478	1		1.336	3	42	1.239	3	70.6	1.092	3	62.9	1.61	3	7.6	1.181	3	65.4	1.319	1
Q09MB8	Protein TIC 214 OS=Citrus sinensis GN=TIC214 PE=3 SV=1 - [TI214_CITSI]	25.34	0.0077	1	1	1	1	1.211	1		0.582	1		0.868	1		1.081	1		1.399	1		0.746	1		1.124	1		0.877	1		0.731	1		0.899	1		1.14	1		0.657	1		0.949	1		1.392	1
A0A067FX11	Uncharacterized protein OS=Citrus sinensis GN=CISIN_1g032930mg PE=3 SV=1 - [A0A067FX11_CITSI]	65.86	0.1308	1	2	2	12	1.34	4	58	0.835	3	45.4	0.868	12	10.6	0.649	12	33.6	1.126	12	12.2	0.817	12	18.2	0.828	12	23.2	0.806	3	2.3	0.748	4	46.9	0.76	4	13.3	0.816	4	15.3	0.653	4	20.4	0.727	4	8.4	1.017	3	6.5
A0A067GT96	Uncharacterized protein OS=Citrus sinensis GN=CISIN_1g028237mg PE=4 SV=1 - [A0A067GT96_CITSI]	319.09	0.5024	6	8	8	19	0.726	11	78.8	1.102	9	2	0.993	19	21.1	0.956	19	24.8	1.039	19	36	1.198	19	24.6	1.1	19	31.3	0.7	8	422.2	1.02	11	103.4	0.903	11	40.2	0.926	11	35	0.765	11	45.8	0.948	11	50.5	0.01	9	0
A0A067GGX0	Uncharacterized protein OS=Citrus sinensis GN=CISIN_1g047192mg PE=4 SV=1 - [A0A067GGX0_CITSI]	214.19	0.1033	1	6	6	14	0.702	12	86.5	0.714	10	74.5	0.944	13	24.9	0.872	13	42.7	0.684	13	35.9	0.863	13	43.4	0.662	13	38.2	0.925	9	59	1.393	12	134.4	1.106	12	76.4	0.935	12	36.5	1.118	12	109.1	0.956	12	51.9	1.167	10	27.3
A0A067FXF1	Uncharacterized protein OS=Citrus sinensis GN=CISIN_1g033887mg PE=4 SV=1 - [A0A067FXF1_CITSI]	11.75	0.1585	1	1	1	1							0.468	1		0.529	1		0.514	1		0.503	1		0.452	1
A0A067CZM9	Uncharacterized protein OS=Citrus sinensis GN=CISIN_1g024250mg PE=4 SV=1 - [A0A067CZM9_CITSI]	442.12	0.4926	2	7	10	72	1.064	40	129	0.836	33	45.1	1.078	63	27.7	1.126	63	37.1	1.468	63	45.1	1.192	63	43.4	1.182	63	45.2	0.824	31	59	0.832	40	66.4	0.863	40	32.9	1.093	40	63.9	0.862	40	67.6	0.821	40	26.7	1.171	33	27.9
A0A067FFZ9	Uncharacterized protein OS=Citrus sinensis GN=CISIN_1g003819mg PE=3 SV=1 - [A0A067FFZ9_CITSI]	803.02	0.3464	3	17	22	107	1.093	40	129.4	100	27	0	1.14	74	31.4	1.053	74	34.9	1.228	74	40.9	1.137	74	40.6	1.033	74	37.2	0.9	21	299.9	0.939	40	92.2	0.978	40	53.9	0.991	40	46.3	0.789	40	51.2	0.897	40	41	0.01	27	0
A0A067D1N3	Uncharacterized protein OS=Citrus sinensis GN=CISIN_1g024629mg PE=3 SV=1 - [A0A067D1N3_CITSI]	447.67	0.4724	8	6	12	157	0.802	18	65.4	100	5	0	0.848	30	23.7	0.786	30	19.4	1.002	30	18.6	1.063	30	32.9	0.798	30	27.1	5.257	5	44.4	1.295	18	77	1.144	18	55.8	1.415	18	77	1.453	18	84.4	1.225	18	71.7	0.01	5	0
A0A067EEM2	Uncharacterized protein OS=Citrus sinensis GN=CISIN_1g026588mg PE=3 SV=1 - [A0A067EEM2_CITSI]	315.27	0.4237	6	9	9	35	0.716	21	72.8	100	13	0	0.875	35	19.1	0.873	35	29.6	1.035	35	27.8	0.939	35	22.5	0.859	35	32.7	3.611	12	702.2	1.379	21	110.1	1.098	21	76.2	1.5	21	105.9	1.347	21	108.3	1.175	21	93.8	0.01	13	0
A0A067H382	Glyceraldehyde-3-phosphate dehydrogenase OS=Citrus sinensis GN=CISIN_1g019445mg PE=3 SV=1 - [A0A067H382_CITSI]	581.9	0.5484	5	9	16	157	1.341	18	79.5	1.078	11	5.4	0.922	28	20.9	0.806	28	31.2	1.283	28	37.6	1.09	28	42.5	0.898	28	31.4	0.754	10	125	0.743	18	45.8	0.78	18	17.1	1.167	18	77	0.936	18	84.9	0.795	18	21.8	0.01	11	0
A0A067DVI5	Uncharacterized protein OS=Citrus sinensis GN=CISIN_1g010179mg PE=4 SV=1 - [A0A067DVI5_CITSI]	486.89	0.3643	3	13	16	57	0.992	25	102.2	1.087	26	4.1	1.146	40	38.9	1.176	40	40.8	1.06	40	55.6	1.039	40	49.2	1.088	40	43.5	0.852	19	63.8	1.171	25	97.3	1.227	25	101.6	1.307	25	103	1.02	25	75	0.935	25	48.1	1.008	26	5.2
G8HI69	Vacuolar H+-ATPase (Fragment) OS=Citrus sinensis PE=2 SV=1 - [G8HI69_CITSI]	191.73	0.2959	1	3	6	22	1.558	5	50.7	100	2	0	0.686	5	43.9	0.572	5	48.2	0.77	5	55.1	0.718	5	96.5	0.554	5	68.3	17.338	2	327.7	0.01	5	0	0.01	5	0	0.01	5	0	0.01	5	0	0.01	5	0	0.01	2	0
A0A067EC78	Uncharacterized protein OS=Citrus sinensis GN=CISIN_1g033944mg PE=3 SV=1 - [A0A067EC78_CITSI]	73.65	0.5	1	2	2	3	1.418	3	32.3	0.591	1		1.278	3	11.7	1.049	3	7.7	0.914	3	15.1	0.889	3	6.8	0.973	3	6.1	0.615	1		0.995	3	45.3	0.785	3	18.1	0.01	3	0	0.935	3	66.6	0.849	3	32	2.018	1
A0A067G0G4	Uncharacterized protein OS=Citrus sinensis GN=CISIN_1g024615mg PE=3 SV=1 - [A0A067G0G4_CITSI]	441.44	0.532	18	10	10	113	0.837	80	88.7	0.691	55	80.6	0.627	104	40.6	0.665	104	41.5	0.615	104	52.1	0.662	104	49.5	0.649	104	51.2	1.219	50	39.8	0.726	80	42.1	0.783	80	17.7	0.761	80	5	0.845	80	63.8	0.755	80	13.9	0.01	55	0
A0A067GF09	Uncharacterized protein (Fragment) OS=Citrus sinensis GN=CISIN_1g0152641mg PE=4 SV=1 - [A0A067GF09_CITSI]	56.05	0.1867	2	2	2	4	0.442	3	2.1	0.766	3	22.2	0.783	4	15.9	0.767	4	14.1	0.746	4	11	0.684	4	15.4	0.824	4	13.3	1.037	3	66	1.523	3	21.2	1.382	3	35.3	1.497	3	20	1.431	3	13.6	1.573	3	23.5	1.042	3	10
A0A067E8H6	Uncharacterized protein OS=Citrus sinensis GN=CISIN_1g017102mg PE=3 SV=1 - [A0A067E8H6_CITSI]	567.79	0.5438	2	3	17	103	1.24	6	46.3	0.848	6	30	0.744	8	16.2	0.644	8	27.4	0.669	8	24.3	0.759	8	33.6	0.592	8	18.5	1.073	6	53.2	0.555	6	0.4	0.01	6	0	0.01	6	0	0.607	6	9.5	0.01	6	0	0.01	6	0
A0A067FU47	Uncharacterized protein OS=Citrus sinensis GN=CISIN_1g017089mg PE=3 SV=1 - [A0A067FU47_CITSI]	623.63	0.5438	4	1	17	138	0.708	1		100	2	0	0.853	3	10.1	0.965	3	9.9	1.409	3	14	1.161	3	81.6	1.125	3	14	26.54	1		1.149	1		1.373	1		1.967	1		3.002	1		2.843	1		0.01	2	0
A0A067ER52	Uncharacterized protein OS=Citrus sinensis GN=CISIN_1g037845mg PE=3 SV=1 - [A0A067ER52_CITSI]	520.61	0.5796	1	4	14	116	1.142	12	113.5	100	15	0	1.183	22	39.3	1.165	22	27.9	1.449	22	37.7	0.978	22	28.6	1.523	22	47.3	0.794	12	154.2	1.142	12	106.4	1.137	12	69.1	1.285	12	45.1	0.935	12	84.6	1.423	12	103.8	1.159	15	26.2
A0A067HBI5	Catalase OS=Citrus sinensis GN=CISIN_1g042356mg PE=3 SV=1 - [A0A067HBI5_CITSI]	454.21	0.437	1	12	15	66	0.914	31	128.9	100	18	0	0.729	42	24.2	0.681	42	54	0.727	42	38.2	0.905	42	47.8	0.533	42	59.5	1.483	16	83.4	0.841	31	68.5	0.785	31	18	0.797	31	11.7	1.018	31	104.8	0.01	31	0	0.01	18	0
A0A067H2F2	Catalase OS=Citrus sinensis GN=CISIN_1g044386mg PE=3 SV=1 - [A0A067H2F2_CITSI]	751.51	0.4365	1	16	19	216	0.854	119	109.6	100	85	0	0.866	192	37.2	0.89	192	61.4	1.13	192	51.6	1.115	192	59.5	0.928	192	70.4	1.112	73	123.1	0.979	119	102.3	0.938	119	46.6	1.289	119	99.6	1.176	119	147.5	0.995	119	59.2	0.01	85	0
A0A067FE61	Uncharacterized protein OS=Citrus sinensis GN=CISIN_1g025016mg PE=4 SV=1 - [A0A067FE61_CITSI]	135.56	0.2278	6	5	6	17	1.598	14	46.3	100	12	0	0.87	16	29.7	0.741	16	27.3	0.939	16	25.3	0.874	16	36.5	0.758	16	26.7	1.048	11	96.2	0.655	14	25.4	0.01	14	0	0.01	14	0	0.599	14	7.5	0.01	14	0	0.01	12	0
A0A067EY66	Uncharacterized protein OS=Citrus sinensis GN=CISIN_1g006929mg PE=4 SV=1 - [A0A067EY66_CITSI]	43.1	0.0347	5	1	2	2	1.404	1		0.821	1		0.737	1		0.582	1		0.867	1		0.452	1		0.624	1		1.068	1		0.01	1		0.01	1		0.01	1		0.01	1		0.01	1		0.01	1
A0A067FAB3	Uncharacterized protein OS=Citrus sinensis GN=CISIN_1g015777mg PE=4 SV=1 - [A0A067FAB3_CITSI]	272.88	0.2415	5	9	9	20	1.437	9	65.5	1.011	12	14.9	1.139	20	23	1.169	20	27.8	1.167	20	39.5	1.173	20	33	1.18	20	42.9	0.804	8	30.5	1.044	9	119.5	1.546	9	158	1.152	9	74.5	0.783	9	49.9	0.801	9	22.9	1.017	12	6.4
A0A067F8I2	Uncharacterized protein OS=Citrus sinensis GN=CISIN_1g019981mg PE=4 SV=1 - [A0A067F8I2_CITSI]	108.26	0.1223	6	3	3	12	0.805	8	71.6	1.077	8	5.4	0.786	12	16.5	0.752	12	13	0.639	12	25.7	0.922	12	35.8	0.691	12	23.9	1.073	7	17.1	0.961	8	50	0.806	8	22.2	0.01	8	0	0.895	8	73.4	0.717	8	6.2	0.01	8	0
A0A067G5N9	Uncharacterized protein OS=Citrus sinensis GN=CISIN_1g018146mg PE=4 SV=1 - [A0A067G5N9_CITSI]	115.29	0.125	1	4	4	7	0.913	6	88.6	100	4	0	1.047	7	42.5	1.067	7	41	0.991	7	47.4	1.155	7	46.8	1.079	7	44.1	3.373	4	71.6	1.301	6	71.1	1.391	6	90.6	1.388	6	72.2	1.813	6	110.9	1.502	6	64.6	0.01	4	0
A0A067ER80	Uncharacterized protein OS=Citrus sinensis GN=CISIN_1g024105mg PE=3 SV=1 - [A0A067ER80_CITSI]	421.82	0.4154	1	11	11	40	0.676	27	63.2	100	14	0	0.713	40	33.7	0.632	40	30.3	0.999	40	32.8	0.819	40	33.2	0.634	40	42	2.024	12	129.4	1.034	27	70.4	0.823	27	25.4	1.157	27	75.2	1.119	27	83.1	0.801	27	23	0.01	14	0
A0A067GN17	Uncharacterized protein OS=Citrus sinensis GN=CISIN_1g029538mg PE=4 SV=1 - [A0A067GN17_CITSI]	51.42	0.1094	1	1	2	3	0.329	1					1.081	1		0.958	1		0.905	1		0.724	1		0.827	1					3.356	1		2.934	1		2.717	1		2.351	1		2.573	1
A0A067E3N7	Elongation factor 1-alpha OS=Citrus sinensis GN=CISIN_1g0132372mg PE=3 SV=1 - [A0A067E3N7_CITSI]	388.41	0.2707	2	11	11	70	0.803	33	124.5	100	26	0	1.272	70	35.1	0.933	70	35.4	1.262	70	39.7	1.184	70	38.8	1.268	70	52.2	0.793	18	124.7	1.376	33	140.3	0.966	33	51.8	1.319	33	105.4	1.466	33	94.3	1.249	33	109.1	0.01	26	0
A0A067GKP8	Plasma membrane ATPase OS=Citrus sinensis GN=CISIN_1g005866mg PE=3 SV=1 - [A0A067GKP8_CITSI]	532.48	0.2664	8	6	16	57	100	10	0	0.891	13	34.6	1.078	17	53.4	1.197	17	86.7	1.358	17	47	0.957	17	52.5	1.329	17	62.2	0.555	9	102.6	0.01	10	0	0.01	10	0	0.01	10	0	0.01	10	0	0.01	10	0	1.38	13	55.4
A0A067FEF0	Plasma membrane ATPase OS=Citrus sinensis GN=CISIN_1g002208mg PE=3 SV=1 - [A0A067FEF0_CITSI]	430.72	0.1563	7	2	14	46	1.812	3	24.3	0.976	2	20.3	0.934	4	44.1	0.85	4	48.1	0.924	4	35	0.712	4	18.9	0.747	4	29.7	1.788	2	9.9	0.627	3	18.7	0.01	3	0	0.01	3	0	0.01	3	0	0.01	3	0	1.246	2	37.7
A0A067FYI0	Plasma membrane ATPase OS=Citrus sinensis GN=CISIN_1g0021762mg PE=3 SV=1 - [A0A067FYI0_CITSI]	437.66	0.1794	8	6	14	46	0.929	8	51.3	0.606	8	67.1	0.836	9	28.4	0.771	9	27.9	0.86	9	38.3	0.682	9	25.5	0.772	9	49.4	1.008	8	40.5	0.822	8	53.3	0.882	8	36.5	0.822	8	16.5	0.67	8	24.4	0.862	8	34.6	1.337	8	49.7
A0A067F065	40S ribosomal protein S6 OS=Citrus sinensis GN=CISIN_1g025698mg PE=3 SV=1 - [A0A067F065_CITSI]	165.21	0.3052	3	1	6	10	1.448	1		0.848	2	42.8	0.996	2	9.2	0.903	2	11.2	1.255	2	22.4	1.006	2	43.3	1.018	2	27.3	0.81	1		0.659	1		0.01	1		0.737	1		0.01	1		0.01	1		1.15	2	25
A0A067E333	40S ribosomal protein S6 OS=Citrus sinensis GN=CISIN_1g025591mg PE=3 SV=1 - [A0A067E333_CITSI]	144.99	0.324	3	1	6	10	0.768	2	25.1	0.465	1		0.468	2	11.9	0.402	2	12.1	0.604	2	5.5	0.555	2	12	0.363	2	18.7	0.935	1		0.621	2	13	0.01	2	0	0.807	2	13.6	0.77	2	12.9	0.01	2	0	1.017	1
A0A067EHH8	Uncharacterized protein OS=Citrus sinensis GN=CISIN_1g046258mg PE=3 SV=1 - [A0A067EHH8_CITSI]	883.1	0.3489	1	24	26	63	0.797	50	87.5	0.74	47	67.2	1.263	60	34.9	1.293	60	47	1.248	60	57.4	1.012	60	48.6	1.194	60	55.4	0.852	43	58	1.422	50	81.2	1.27	50	110.5	1.316	50	94	1.227	50	74.1	1.21	50	101	1.31	47	46.2
A0A067ETA2	Uncharacterized protein OS=Citrus sinensis GN=CISIN_1g022322mg PE=3 SV=1 - [A0A067ETA2_CITSI]	277.13	0.3344	1	7	7	23	1.429	18	66.7	1.013	11	14.6	0.857	23	34.3	0.819	23	49.8	0.822	23	72.1	1.019	23	44	0.817	23	62	0.956	11	76.7	0.792	18	57.1	0.853	18	31.1	0.79	18	10.5	0.929	18	83.2	0.881	18	38	0.01	11	0
A0A067G8J6	Uncharacterized protein OS=Citrus sinensis GN=CISIN_1g030941mg PE=3 SV=1 - [A0A067G8J6_CITSI]	92.23	0.2	5	4	4	10	0.639	5	18.1	100	3	0	1.037	10	22.5	0.99	10	43.4	1.015	10	46.7	0.949	10	43.2	1.011	10	47.8	12.7	2	1626.2	1.285	5	55.8	1.287	5	71.5	1.335	5	48.5	1.28	5	31.2	1.329	5	52.2	0.01	3	0
A0A067HFQ7	Uncharacterized protein OS=Citrus sinensis GN=CISIN_1g031604mg PE=4 SV=1 - [A0A067HFQ7_CITSI]	175.7	0.3793	22	6	6	40	1.087	20	95.4	1.07	16	6.5	0.914	40	21.8	0.833	40	29.4	1.017	40	33.1	1.056	40	43	0.988	40	29.7	0.569	14	129.3	0.641	20	22	0.01	20	0	0.01	20	0	0.774	20	47.8	0.01	20	0	0.01	16	0
D5LHU0	Actin (Fragment) OS=Citrus sinensis PE=2 SV=1 - [D5LHU0_CITSI]	134.15	0.5484	2	1	4	24	0.645	3	37.4	0.847	2	33.9	0.747	5	21.4	0.988	5	14.3	0.985	5	16.7	3.613	5	25	1.647	5	24.9	1.667	2	188.6	1.32	3	19.9	1.542	3	22.4	1.764	3	13	5.005	3	26.7	3.253	3	3.7	1.166	2	27.1
A0A067DVY8	Uncharacterized protein OS=Citrus sinensis GN=CISIN_1g016996mg PE=3 SV=1 - [A0A067DVY8_CITSI]	451.97	0.314	2	4	11	47	0.562	14	60.3	0.65	10	95	0.726	14	28.8	0.86	14	21.5	0.85	14	25.3	1.041	14	49.5	0.806	14	42.6	1.209	10	62.5	1.654	14	76.9	1.644	14	66.3	1.496	14	82.8	2.354	14	72.8	1.672	14	74.5	1.345	10	50.8
A0A067H743	Uncharacterized protein OS=Citrus sinensis GN=CISIN_1g016015mg PE=3 SV=1 - [A0A067H743_CITSI]	503.3	0.3221	4	6	12	60	1.277	20	90.4	100	13	0	0.773	28	29	0.816	28	18.8	0.898	28	43	1.069	28	36.1	0.879	28	36.9	1.892	13	144.8	0.704	20	36.9	0.01	20	0	0.836	20	19.1	0.883	20	72.5	0.731	20	9.1	0.01	13	0
A0A067DEI6	6,7-dimethyl-8-ribityllumazine synthase OS=Citrus sinensis GN=CISIN_1g027801mg PE=3 SV=1 - [A0A067DEI6_CITSI]	95.97	0.1789	1	3	3	4	0.52	4	50.8	100	1		0.821	4	13.9	0.743	4	8.2	0.719	4	17.6	0.879	4	43.1	0.648	4	41.1	100	1		1.435	4	35.5	1.362	4	47.3	1.225	4	36.5	1.504	4	25	1.176	4	57.1	0.01	1
A0A067FVC5	Aconitate hydratase OS=Citrus sinensis GN=CISIN_1g002610mg PE=3 SV=1 - [A0A067FVC5_CITSI]	236.18	0.1373	10	4	8	31	0.928	3	19.8	100	3	0	1.298	5	38.3	1.317	5	29.6	1.191	5	9.9	1.181	5	32.5	1.293	5	32.3	6.298	3	3678.8	1.269	3	17.5	1.376	3	5.7	1.084	3	23.5	1.069	3	36.6	1.316	3	11.9	0.01	3	0
A0A067EUS4	Aconitate hydratase OS=Citrus sinensis GN=CISIN_1g001917mg PE=3 SV=1 - [A0A067EUS4_CITSI]	604.32	0.2721	8	16	20	72	0.66	31	81.1	1.058	22	8.1	1.059	46	23.7	1.123	46	25.4	1.169	46	20.7	1.141	46	31.8	1.122	46	27.1	0.949	18	40.2	1.75	31	75.7	1.762	31	61.9	1.931	31	72.3	1.361	31	179.2	1.88	31	77.9	1.042	22	10
A0A067ESK0	Uncharacterized protein OS=Citrus sinensis GN=CISIN_1g036665mg PE=3 SV=1 - [A0A067ESK0_CITSI]	349.82	0.2318	1	8	8	27	1.21	17	103.5	100	12	0	1.064	27	35	1.214	27	25.3	1.05	27	36.4	1.179	27	25.4	1.126	27	23.1	0.837	9	30.3	1.036	17	117.2	1.325	17	122.1	0.949	17	39	1.339	17	131.4	1.282	17	116	0.01	12	0
A0A067EKF3	Uncharacterized protein OS=Citrus sinensis GN=CISIN_1g006872mg PE=4 SV=1 - [A0A067EKF3_CITSI]	82.59	0.0796	2	4	4	10	2.026	7	8.9	100	6	0	0.935	10	17.2	0.773	10	17.4	1.133	10	24	0.951	10	30.6	0.819	10	32.1	1.001	5	429.1	0.01	7	0	0.01	7	0	0.01	7	0	0.01	7	0	0.01	7	0	0.01	6	0
A0A067FCS4	Uncharacterized protein OS=Citrus sinensis GN=CISIN_1g047104mg PE=4 SV=1 - [A0A067FCS4_CITSI]	31.88	0.1625	1	1	1	10	0.955	3	3.4	100	1		1.025	10	29.2	1.138	10	21	1.425	10	22.6	1.067	10	68.9	1.065	10	21.4	1.724	1		1.132	3	17.8	1.192	3	13.5	1.374	3	5.8	1.48	3	39.8	1.218	3	6.5	1.096	1
A0A067FDS3	Phosphoglycerate kinase OS=Citrus sinensis GN=CISIN_1g040813mg PE=3 SV=1 - [A0A067FDS3_CITSI]	841.49	0.6633	1	20	23	106	1.087	44	87.5	0.974	40	20.6	1.075	72	21.1	1.141	72	37.7	1.075	72	38.5	1.195	72	40.2	1.184	72	40.4	0.756	31	71.2	1.012	44	91.4	0.95	44	48.8	0.906	44	31.6	0.936	44	84.8	0.962	44	53	1.1	40	18.1
A0A067F4J3	Fructose-bisphosphate aldolase OS=Citrus sinensis GN=CISIN_1g018326mg PE=3 SV=1 - [A0A067F4J3_CITSI]	952.65	0.7207	1	22	24	178	0.789	107	131	0.737	85	68	0.724	154	51.1	0.676	154	51	0.688	154	52.7	0.686	154	40.9	0.713	154	59.1	0.996	82	79.1	0.919	107	87.2	0.848	107	30.1	0.828	107	17.6	0.883	107	72.5	0.884	107	38.6	1.089	85	16.7
A0A067GH45	Uncharacterized protein OS=Citrus sinensis GN=CISIN_1g032125mg PE=3 SV=1 - [A0A067GH45_CITSI]	102.96	0.2381	1	1	4	8	0.831	1		100	1		1.34	1		1.022	1		1.528	1		1.41	1		1.494	1		100	1		1.644	1		1.238	1		1.815	1		1.809	1		1.838	1		0.01	1
A0A067E3S5	Uncharacterized protein (Fragment) OS=Citrus sinensis GN=CISIN_1g0484611mg PE=4 SV=1 - [A0A067E3S5_CITSI]	25.57	0.0541	1	1	1	1	1.405	1		0.763	1		0.778	1		0.634	1		0.504	1		0.6	1		0.562	1		0.992	1		0.565	1		0.01	1		0.01	1		0.01	1		0.01	1		0.01	1
A0A067DP37	Uncharacterized protein OS=Citrus sinensis GN=CISIN_1g032476mg PE=3 SV=1 - [A0A067DP37_CITSI]	62.6	0.1349	2	2	2	3	0.859	2	172.9	0.665	3	84.6	1.163	3	9.7	0.829	3	8.3	1.211	3	5.9	0.93	3	3.3	1.248	3	12.8	1.102	2	96.2	1.283	2	145.8	1.161	2	88.4	1.505	2	144.1	1.193	2	152.4	1.258	2	110.9	1.632	3	55.3
A0A067ERY9	Tubulin beta chain OS=Citrus sinensis GN=CISIN_1g013154mg PE=3 SV=1 - [A0A067ERY9_CITSI]	822.7	0.5446	3	4	21	142	1.284	7	89.2	0.9	8	32.9	1.034	11	13.7	1.025	11	16.6	1.684	11	62.3	0.936	11	13.4	1.115	11	33.6	0.749	7	474.3	0.836	7	67.4	0.883	7	36.5	0.869	7	25	0.778	7	48.8	0.801	7	22.9	1.107	8	19.2
A0A067ESD6	Tubulin beta chain OS=Citrus sinensis GN=CISIN_1g013335mg PE=3 SV=1 - [A0A067ESD6_CITSI]	658.27	0.4247	3	1	18	117				100	1		1.243	1		1.097	1		1.431	1		1.122	1		1.622	1																				0.01	1
A0A067GIJ4	Tubulin beta chain OS=Citrus sinensis GN=CISIN_1g013391mg PE=3 SV=1 - [A0A067GIJ4_CITSI]	764.39	0.4865	3	1	20	140							1.434	2	13.6	1.427	2	4.2	1.552	2	28.8	1.692	2	8.3	1.838	2	6.4
A0A067GC64	Tubulin beta chain OS=Citrus sinensis GN=CISIN_1g013439mg PE=3 SV=1 - [A0A067GC64_CITSI]	460.41	0.2709	2	1	12	68	1.007	1					1.082	1		1.039	1		1.401	1		1.418	1		1.22	1					1.095	1		1.039	1		1.373	1		1.502	1		1.239	1
A0A067F9W2	Tubulin beta chain OS=Citrus sinensis GN=CISIN_1g013291mg PE=3 SV=1 - [A0A067F9W2_CITSI]	800.16	0.5785	3	2	22	136	100	2	0	0.96	2	22.8	1.068	2	0.2	0.921	2	0.6	1.533	2	39.6	1.089	2	15.7	1.362	2	5.2	0.132	2	1537.7	0.01	2	0	0.01	2	0	0.01	2	0	0.01	2	0	0.01	2	0	1.084	2	15.9
H9NHJ9	Hsp90 OS=Citrus sinensis GN=hsp90 PE=2 SV=1 - [H9NHJ9_CITSI]	819.13	0.3243	1	3	26	147	100	7	0	100	7	0	1.395	19	50.2	1.6	19	60.6	1.498	19	58.7	1.567	19	77.3	1.507	19	67.9	0.473	4	50	0.01	7	0	0.01	7	0	0.01	7	0	0.01	7	0	0.01	7	0	0.01	7	0
H9NHK0	Hsp90 OS=Citrus sinensis GN=hsp90 PE=2 SV=1 - [H9NHK0_CITSI]	778.58	0.29	1	1	24	130	0.787	2	287.1	100	2	0	1.069	2	1.9	1.015	2	0.4	0.885	2	24.1	0.996	2	7	1.153	2	4.9	1.043	2	24586.7	1.439	2	253.8	1.57	2	181.5	1.62	2	171.1	1.417	2	228.1	1.706	2	226.8	0.01	2	0
A0A067F0T0	Uncharacterized protein OS=Citrus sinensis GN=CISIN_1g005370mg PE=3 SV=1 - [A0A067F0T0_CITSI]	639.05	0.289	2	7	21	123	0.771	15	46.6	100	6	0	1.122	28	34.2	1.106	28	34.8	1.112	28	27.6	1.203	28	61.3	1.021	28	58.1	2.252	5	34.6	1.374	15	36.3	1.391	15	47.6	1.281	15	45	1.587	15	65.7	1.31	15	34.5	0.01	6	0
A0A067D1T7	Uncharacterized protein OS=Citrus sinensis GN=CISIN_1g027629mg PE=4 SV=1 - [A0A067D1T7_CITSI]	183.56	0.3937	2	7	7	16	0.661	7	12.4	1.079	5	5.2	1.169	16	44.2	1.25	16	57.2	1.098	16	37.4	1.396	16	46.6	1.142	16	78.3	4.073	4	204.6	1.417	7	41	1.339	7	28.7	1.229	7	46.7	1.457	7	52.6	1.329	7	51.3	1.483	5	40.4
A0A067F2F2	Uncharacterized protein OS=Citrus sinensis GN=CISIN_1g014424mg PE=3 SV=1 - [A0A067F2F2_CITSI]	47.37	0.0797	2	2	2	3	1.885	3	19.7	0.608	3	46.5	1.302	3	2.6	1.698	3	11.5	1.268	3	35.6	0.999	3	24.2	1.796	3	8.7	0.673	3	11.2	0.704	3	37	0.907	3	41	0.01	3	0	0.01	3	0	0.974	3	55.3	1.998	3	49.5
A0A067EUX6	Uncharacterized protein OS=Citrus sinensis GN=CISIN_1g012142mg PE=4 SV=1 - [A0A067EUX6_CITSI]	136.38	0.1143	5	3	5	10	0.787	5	110.1	100	4	0	0.846	6	19.1	0.95	6	16.4	0.978	6	18.1	0.749	6	30.1	0.849	6	21.1	1.376	3	587.8	0.854	5	71.6	1.177	5	91.6	1.253	5	92.7	1.175	5	147	1.297	5	119.4	0.01	4	0
A0A067FF22	Uncharacterized protein OS=Citrus sinensis GN=CISIN_1g036766mg PE=4 SV=1 - [A0A067FF22_CITSI]	67.84	0.0574	2	1	3	6	1.256	2	94.4	0.397	1		0.696	2	10.6	0.747	2	40.9	0.632	2	24.2	0.731	2	41.4	0.616	2	26.8	0.99	1		0.758	2	49.4	0.965	2	51.5	0.858	2	23	0.891	2	74.2	0.84	2	30.4	1.753	1
A0A067H2X9	Uncharacterized protein OS=Citrus sinensis GN=CISIN_1g030658mg PE=3 SV=1 - [A0A067H2X9_CITSI]	67.98	0.2131	5	2	2	5	0.788	4	36.1	0.546	4	27.5	0.465	5	14	0.322	5	32.1	1.019	5	32.3	0.992	5	17.8	0.404	5	25.2	1.45	4	26.7	0.763	4	12.3	0.01	4	0	0.95	4	11.3	1.024	4	28.6	0.01	4	0	1.033	4	8.7
A0A067FNL4	ATP synthase subunit beta OS=Citrus sinensis GN=CISIN_1g008610mg PE=3 SV=1 - [A0A067FNL4_CITSI]	1038.49	0.5878	4	21	22	245	1.115	132	122.4	1.105	112	1.7	0.995	207	28.9	0.966	207	37	1.001	207	34.6	0.954	207	37.6	1.022	207	45.1	0.893	96	83.3	0.86	132	73.1	0.795	132	20.1	0.767	132	6	0.767	132	46.2	0.807	132	24.1	0.01	112	0
A0A067FU12	Uncharacterized protein OS=Citrus sinensis GN=CISIN_1g007368mg PE=4 SV=1 - [A0A067FU12_CITSI]	120.89	0.1337	3	6	6	9	1.324	8	82.4	0.914	6	29.1	1.102	9	29.9	1.249	9	32.2	1.667	9	16.1	1.336	9	39.4	1.33	9	35.4	4.596	5	16244.2	0.886	8	59.9	1.022	8	62	1.207	8	83.8	1.033	8	83.7	1.063	8	64	1.122	6	21.2
A0A067GD54	Uncharacterized protein OS=Citrus sinensis GN=CISIN_1g031095mg PE=3 SV=1 - [A0A067GD54_CITSI]	179.06	0.4096	1	1	5	31	0.175	2	166.1	0.09	2	170.1	0.914	2	21.5	1.023	2	30.4	1.083	2	38.9	1.23	2	13.1	0.734	2	20.4	0.942	2	1.5	5.32	2	232.7	5.879	2	267.4	6.103	2	304.6	7.49	2	135.4	4.283	2	120.8	9.428	2	238.4
A0A067E2Q8	Uncharacterized protein OS=Citrus sinensis GN=CISIN_1g031086mg PE=3 SV=1 - [A0A067E2Q8_CITSI]	195.32	0.4096	1	1	5	32	0.207	3	90.6	0.204	3	152.4	0.578	3	34.2	0.772	3	36.4	1.093	3	10.1	0.724	3	24.8	0.606	3	5	1.066	3	6.5	4.043	3	52	4.742	3	0.5	4.825	3	21.7	4.394	3	0.1	5.318	3	47.1	2.645	3	8.7
A0A067EQX8	Malate dehydrogenase OS=Citrus sinensis GN=CISIN_1g020022mg PE=3 SV=1 - [A0A067EQX8_CITSI]	518.1	0.5964	7	13	13	95	0.813	57	67.9	0.683	28	84	0.669	90	36.8	0.66	90	36.8	0.64	90	39.5	0.707	90	31	0.669	90	41.3	1.103	28	46.5	0.814	57	62.2	0.831	57	26.9	0.763	57	5.3	0.954	57	87.3	0.823	57	27.2	0.01	28	0
A0A067GDS1	Uncharacterized protein OS=Citrus sinensis GN=CISIN_1g025044mg PE=3 SV=1 - [A0A067GDS1_CITSI]	245.06	0.3953	3	5	10	21	1.805	11	26.4	100	11	0	1.114	13	19	1.16	13	19.7	1.214	13	38.3	1.344	13	8.3	1.304	13	17	0.802	11	327.1	0.634	11	20.5	0.01	11	0	0.01	11	0	0.691	11	29.3	0.01	11	0	0.01	11	0
A0A067EV22	Uncharacterized protein OS=Citrus sinensis GN=CISIN_1g024714mg PE=3 SV=1 - [A0A067EV22_CITSI]	539.14	0.5285	3	8	15	54	0.947	16	67.6	100	16	0	1.178	36	45.3	1.214	36	47.2	1.176	36	62.3	1.088	36	37.8	1.291	36	59.4	0.874	11	666.7	0.795	16	57.8	0.78	16	17.1	0.877	16	26.4	0.761	16	45	0.809	16	24.5	0.01	16	0
A0A067H0M5	Uncharacterized protein OS=Citrus sinensis GN=CISIN_1g025497mg PE=3 SV=1 - [A0A067H0M5_CITSI]	357.06	0.4921	1	5	11	31	0.565	13	105.2	0.971	13	21.1	1.179	18	13.5	1.185	18	20.7	1.148	18	24.5	1.168	18	26.3	1.231	18	25.3	2.155	12	386.5	2.171	13	30.8	2.007	13	79.9	1.98	13	107.8	2.227	13	129.5	1.959	13	98.8	1.227	13	35.3
A0A067FB32	Uncharacterized protein OS=Citrus sinensis GN=CISIN_1g024539mg PE=3 SV=1 - [A0A067FB32_CITSI]	336.45	0.4828	7	6	13	30	0.776	9	77	1.085	11	4.4	1.071	17	16	1.214	17	32.4	1.157	17	18.3	1.046	17	28.3	1.266	17	31.9	0.856	7	142.9	1.283	9	107.6	1.778	9	79	1.286	9	99	2.084	9	67.9	1.924	9	64.4	0.01	11	0
A0A067GMV5	Uncharacterized protein OS=Citrus sinensis GN=CISIN_1g025437mg PE=3 SV=1 - [A0A067GMV5_CITSI]	225.2	0.3794	3	4	8	27	0.998	15	162.9	0.946	15	25	1.184	18	10.6	1.088	18	11.2	1.125	18	17.4	1.128	18	28.2	1.218	18	17.4	0.859	13	85.1	1.158	15	152.2	1.326	15	122.5	1.284	15	98.7	1.326	15	159.3	1.639	15	206.2	1.07	15	14
A0A067E187	Uncharacterized protein OS=Citrus sinensis GN=CISIN_1g024897mg PE=3 SV=1 - [A0A067E187_CITSI]	335.72	0.3908	2	5	10	27	0.762	6	45.6	100	9	0	0.903	11	19.8	0.885	11	12.9	0.982	11	22	0.859	11	45.9	0.969	11	23.7	2.287	5	135	1.096	6	56.8	1.095	6	53.3	1.032	6	42	1.212	6	66	1.162	6	44.8	0.01	9	0
A0A067H0C3	Uncharacterized protein OS=Citrus sinensis GN=CISIN_1g024620mg PE=3 SV=1 - [A0A067H0C3_CITSI]	248.39	0.3132	3	2	9	26	1.432	7	66.2	0.844	5	29.2	1.114	8	19.8	1.09	8	18.3	1.295	8	36.3	1.621	8	61.4	1.442	8	30.3	0.75	5	40.1	1.016	7	98.8	1.121	7	80.6	0.987	7	45.6	1.585	7	215.4	1.319	7	101.3	1.053	5	11.6
A0A067FBP3	Uncharacterized protein OS=Citrus sinensis GN=CISIN_1g024800mg PE=3 SV=1 - [A0A067FBP3_CITSI]	381.64	0.582	9	7	12	45	0.895	18	66.1	0.903	15	32.3	1.024	31	24	1.096	31	40.5	0.964	31	41.4	1.013	31	32.4	1.069	31	41.7	0.95	12	141.5	1.085	18	48	1.159	18	42.9	0.996	18	47.2	1.106	18	57.4	1.013	18	60.6	1.122	15	21.3
A0A067GK59	Uncharacterized protein (Fragment) OS=Citrus sinensis GN=CISIN_1g037421mg PE=4 SV=1 - [A0A067GK59_CITSI]	75.9	0.2929	1	4	4	7	100	5	0	0.885	6	33.9	1.042	7	10.5	1.056	7	18.4	1.103	7	5.7	1.214	7	17.1	1.007	7	25.4	0.489	5	33.5	0.01	5	0	0.01	5	0	0.01	5	0	0.01	5	0	0.01	5	0	1.219	6	34.2
A0A067GD27	Nucleoside diphosphate kinase OS=Citrus sinensis GN=CISIN_1g026399mg PE=3 SV=1 - [A0A067GD27_CITSI]	103.91	0.1674	2	4	4	15	0.329	7	61.7	0.146	6	78	0.805	15	18	0.763	15	29.6	0.788	15	35.2	0.895	15	19	0.774	15	19.9	0.945	6	5.1	2.533	7	104.1	2.537	7	144.9	2.572	7	181.4	3.121	7	121.5	2.54	7	200.7	5.712	6	104.1
A0A067DYR6	Uncharacterized protein OS=Citrus sinensis GN=CISIN_1g003165mg PE=4 SV=1 - [A0A067DYR6_CITSI]	730.36	0.3324	3	6	21	63	1.205	13	104.4	0.689	12	52.6	1.258	16	42.6	1.521	16	26.4	1.53	16	20.2	1.108	16	32	1.587	16	48.1	0.598	10	60	0.938	13	87	0.895	13	38.8	0.839	13	19.5	1.036	13	95.4	0.878	13	37.4	1.908	12	67.7
A0A067DWB5	Uncharacterized protein OS=Citrus sinensis GN=CISIN_1g003169mg PE=4 SV=1 - [A0A067DWB5_CITSI]	543.14	0.2503	5	2	17	52	1.452	5	48.1	0.56	5	21.7	1.272	5	15.8	1.408	5	25.4	1.522	5	38.2	1.482	5	13.5	1.489	5	5.8	0.675	5	40.9	0.838	5	50.7	1.068	5	31.8	1.045	5	6.5	0.96	5	90.4	1.069	5	36.7	2.072	5	34.9
A0A067DVC8	Uncharacterized protein OS=Citrus sinensis GN=CISIN_1g008808mg PE=3 SV=1 - [A0A067DVC8_CITSI]	269.28	0.2315	6	11	11	23	0.928	17	125.1	0.588	19	121.4	1.332	23	22.4	1.209	23	31	1.239	23	23.4	0.943	23	43.7	1.255	23	29.9	0.731	17	97	1.518	17	122.1	1.199	17	95.9	1.37	17	115.5	1.062	17	78.9	1.252	17	109.2	2.254	19	148.7
A0A067DM66	Uncharacterized protein OS=Citrus sinensis GN=CISIN_1g016467mg PE=3 SV=1 - [A0A067DM66_CITSI]	367.36	0.3213	2	4	12	30	0.705	4	85.8	100	3	0	1.1	5	20.9	1.169	5	54.4	1.13	5	30.1	1.283	5	11.8	1.262	5	24.4	2.097	2	958.6	1.28	4	71	1.028	4	34.3	1.08	4	30	1.144	4	71.2	1.011	4	42.8	0.01	3	0
A0A067GVM7	Uncharacterized protein (Fragment) OS=Citrus sinensis GN=CISIN_1g038172mg PE=3 SV=1 - [A0A067GVM7_CITSI]	358.66	0.3715	1	5	13	38	0.501	11	62.1	100	8	0	1.075	13	30.3	0.932	13	29.6	0.949	13	41.5	1.085	13	60.2	1.124	13	43.1	4.477	8	265.3	1.79	11	61.8	1.432	11	118.7	1.428	11	96.4	1.524	11	130	1.561	11	159.7	0.01	8	0
A0A067FWX5	Uncharacterized protein (Fragment) OS=Citrus sinensis GN=CISIN_1g0190621mg PE=4 SV=1 - [A0A067FWX5_CITSI]	123.4	0.2529	4	4	5	9	0.314	5	27.3	0.474	6	200.7	0.753	8	76.4	0.884	8	81.5	1.28	8	21.8	0.709	8	22.8	0.847	8	28.4	1.116	5	41.2	3.485	5	105.2	4.214	5	87.5	4.487	5	79.2	2.235	5	2.2	2.624	5	48.8	1.645	6	91
A0A067FZX2	Uncharacterized protein OS=Citrus sinensis GN=CISIN_1g019293mg PE=4 SV=1 - [A0A067FZX2_CITSI]	91.24	0.1108	2	1	3	9	0.545	7	31.8	0.573	6	128.8	0.638	7	24.2	0.464	7	16.9	0.807	7	27.5	0.615	7	10.6	0.519	7	16.2	1.36	6	62.3	1.404	7	70.1	0.865	7	33.3	1.63	7	56	1.423	7	38.2	1.165	7	69.3	1.521	6	74.1
G8HI84	Mitochondrial malate dehydrogenase (Fragment) OS=Citrus sinensis PE=2 SV=1 - [G8HI84_CITSI]	144.82	0.1543	1	1	4	12	100	1		100	1		1.269	1		1.95	1		1.083	1		1.578	1		2.162	1		0.036	1		0.01	1		0.01	1		0.01	1		0.01	1		0.01	1		0.01	1
A0A067ENV0	Uncharacterized protein OS=Citrus sinensis GN=CISIN_1g015131mg PE=4 SV=1 - [A0A067ENV0_CITSI]	332.19	0.2743	1	7	9	24	0.909	13	55.3	0.948	12	24.7	0.998	17	29.7	1.021	17	40.8	0.835	17	32.2	0.878	17	32.7	1.061	17	45.6	0.951	12	73.8	1.057	13	75.2	1.142	13	69.4	0.808	13	13.8	0.964	13	78.7	0.96	13	52.7	1.095	12	17.5
A0A067DZE8	Malate dehydrogenase OS=Citrus sinensis GN=CISIN_1g018314mg PE=3 SV=1 - [A0A067DZE8_CITSI]	659.46	0.5294	6	8	13	81	0.982	43	89.4	0.664	33	90.3	0.751	54	33.9	0.81	54	42.4	0.726	54	35.6	0.718	54	33.3	0.799	54	47.3	0.905	32	30.3	0.985	43	72.7	0.962	43	51	0.911	43	32.3	0.83	43	60.5	0.884	43	38.6	1.388	33	56.4
A0A067GV53	Uncharacterized protein (Fragment) OS=Citrus sinensis GN=CISIN_1g0477131mg PE=3 SV=1 - [A0A067GV53_CITSI]	82.26	0.1304	1	3	3	5	1.223	4	95.8	100	3	0	0.774	5	12	0.653	5	8.3	0.624	5	25.7	0.658	5	3.3	0.603	5	13.7	1.252	3	69	0.746	4	46.6	0.773	4	15.7	0.01	4	0	0.693	4	29.7	0.701	4	2.9	0.01	3	0
A0A067FPP6	Nucleoside diphosphate kinase OS=Citrus sinensis GN=CISIN_1g026906mg PE=3 SV=1 - [A0A067FPP6_CITSI]	161.43	0.1818	2	5	5	19	0.788	13	136.7	0.614	9	109.3	0.564	19	39.8	0.511	19	45.2	0.485	19	42.2	0.492	19	23.6	0.435	19	43.6	1.165	8	45.1	0.864	13	73.9	0.782	13	17.5	0.01	13	0	0.876	13	71	0.69	13	0.6	1.165	9	27.1
A0A067G2Y1	Alpha-1,4 glucan phosphorylase (Fragment) OS=Citrus sinensis GN=CISIN_1g0018792mg PE=3 SV=1 - [A0A067G2Y1_CITSI]	253.18	0.1535	6	9	10	16	1.057	9	44.2	0.689	6	82.1	1.053	14	28.7	1.108	14	29.8	0.973	14	25.8	1.106	14	42.1	1.235	14	24.7	0.744	5	32.2	0.954	9	95.9	0.919	9	43.1	0.801	9	12.5	1.048	9	5.3	1.017	9	63.3	1.474	6	67.7
A0A067EV62	Uncharacterized protein OS=Citrus sinensis GN=CISIN_1g014118mg PE=4 SV=1 - [A0A067EV62_CITSI]	20.55	0.0277	1	1	1	2	1.014	1					1.231	2	18.9	1.424	2	32	1.248	2	22.9	1.901	2	22.3	1.67	2	12.7				1.405	1		1.746	1		1.416	1		2.321	1		1.835	1
A0A067FUV8	Uncharacterized protein (Fragment) OS=Citrus sinensis GN=CISIN_1g0163871mg PE=4 SV=1 - [A0A067FUV8_CITSI]	57.73	0.0845	2	2	2	5	0.6	3	14.3	100	5	0	1.125	5	30	1.243	5	11.3	1.175	5	22.5	1.246	5	18.9	1.151	5	13.1	9.956	3	167.9	1.321	3	191.2	1.354	3	128.6	1.706	3	152.1	1.367	3	112.3	1.39	3	140.4	0.01	5	0
A0A067DG86	Histone H2A OS=Citrus sinensis GN=CISIN_1g032772mg PE=3 SV=1 - [A0A067DG86_CITSI]	84.17	0.291	5	2	3	20	0.596	6	58	0.418	4	119	0.759	6	18.2	0.583	6	26.8	0.873	6	19.5	0.723	6	15.3	0.619	6	35.3	1.001	4	25.8	1.491	6	87.1	1.12	6	41.7	1.567	6	157.5	1.458	6	59.9	1.219	6	72.3	2.1	4	162.1
A0A067ECV0	Histone H2A OS=Citrus sinensis GN=CISIN_1g032701mg PE=3 SV=1 - [A0A067ECV0_CITSI]	63.25	0.1704	6	1	2	14	0.505	1		1.101	1		0.826	2	29.1	0.606	2	16.8	0.612	2	22.9	0.637	2	3.8	0.635	2	8.2	3.984	1		2.024	1		1.353	1		1.395	1		1.381	1		1.359	1		0.01	1
A0A067FT88	Uncharacterized protein OS=Citrus sinensis GN=CISIN_1g035053mg PE=3 SV=1 - [A0A067FT88_CITSI]	44.67	0.1757	1	1	1	9	100	5	0	100	4	0	0.69	9	24.8	0.623	9	36.3	0.554	9	37.5	0.625	9	53.7	0.608	9	39.6	3.974	3	30.6	0.01	5	0	0.01	5	0	0.01	5	0	0.01	5	0	0.01	5	0	0.01	4	0
A0A067E184	Uncharacterized protein OS=Citrus sinensis GN=CISIN_1g029142mg PE=4 SV=1 - [A0A067E184_CITSI]	71.44	0.1186	4	2	2	4	1.319	4	39.4	0.485	3	49.7	1.004	4	26.1	1.21	4	19.7	1.007	4	32.2	1.004	4	3.3	1.241	4	18.1	0.73	3	15.4	0.764	4	46.2	0.853	4	31	0.785	4	9.5	0.794	4	25.3	0.822	4	26.9	2.551	3	15.9
A0A067E4R5	Aspartate aminotransferase OS=Citrus sinensis GN=CISIN_1g015435mg PE=4 SV=1 - [A0A067E4R5_CITSI]	99.13	0.1843	2	4	5	7	0.79	5	128.9	100	3	0	0.96	6	19.3	0.879	6	34.2	0.951	6	18.6	0.993	6	33	0.935	6	44.1	4.415	3	41.9	1.311	5	137.8	1.183	5	92.7	1.241	5	90.6	1.419	5	105.3	1.214	5	101.8	0.01	3	0
A0A067E6E2	Aspartate aminotransferase OS=Citrus sinensis GN=CISIN_1g012238mg PE=4 SV=1 - [A0A067E6E2_CITSI]	536.51	0.4659	4	14	15	79	1.226	55	100.2	100	49	0	0.996	78	31	0.958	78	30.3	0.718	78	28.9	1.031	78	30.7	0.961	78	36.4	0.97	43	140.7	0.936	55	91.5	0.995	55	57.2	0.01	55	0	0.999	55	100.1	0.899	55	41.4	0.01	49	0
A0A067FED3	Uncharacterized protein OS=Citrus sinensis GN=CISIN_1g040116mg PE=4 SV=1 - [A0A067FED3_CITSI]	106.9	0.245	1	4	4	5	1.493	5	23.8	100	3	0	1.303	5	15.4	1.27	5	13.7	1.171	5	7.5	1.119	5	7	1.272	5	4.6	3.457	3	50.7	0.89	5	22.9	0.856	5	31.6	0.01	5	0	0.763	5	18.9	0.872	5	29.7	0.01	3	0
A0A067G9H4	Uncharacterized protein OS=Citrus sinensis GN=CISIN_1g005321mg PE=3 SV=1 - [A0A067G9H4_CITSI]	524.44	0.2393	1	5	18	100	0.569	6	37.3	100	3	0	1.67	9	70.2	1.681	9	77.5	1.424	9	84.4	1.957	9	122.4	1.399	9	120	3.111	3	85.3	2.708	6	58.8	2.884	6	38.9	3.278	6	51.7	3.567	6	88.4	2.702	6	55.2	1.379	3	49.2
A0A067E2P2	Uncharacterized protein (Fragment) OS=Citrus sinensis GN=CISIN_1g0036231mg PE=3 SV=1 - [A0A067E2P2_CITSI]	263.04	0.209	7	3	11	22	100	3	0	100	3	0	1.014	4	17.3	0.954	4	23.5	1.379	4	17.2	1.106	4	8	1.188	4	44.9	0.771	3	72	0.01	3	0	0.01	3	0	0.01	3	0	0.01	3	0	0.01	3	0	0.01	3	0
A0A067EYL4	Uncharacterized protein OS=Citrus sinensis GN=CISIN_1g003620mg PE=4 SV=1 - [A0A067EYL4_CITSI]	309.73	0.2277	7	5	13	30	0.791	6	131.7	0.582	8	98.6	0.93	10	14.3	0.969	10	27.5	0.986	10	23.5	0.979	10	27.4	0.911	10	16.9	0.872	6	33.1	1.122	6	86.1	1.175	6	42.6	1.192	6	60.6	1.044	6	94.6	0.928	6	46.8	1.541	8	48
A0A067FEU6	Uncharacterized protein OS=Citrus sinensis GN=CISIN_1g0125222mg PE=4 SV=1 - [A0A067FEU6_CITSI]	74.64	0.1031	4	2	2	4	0.838	4	117.2	0.601	4	19.9	1.107	4	3.1	1.21	4	4	1.404	4	4.9	0.556	4	29.2	1.229	4	5.1	1.295	4	103.6	1.348	4	123.2	1.453	4	111.8	1.654	4	114.9	0.858	4	66.7	1.483	4	117.2	1.719	4	20.1
A0A067DKS8	Uncharacterized protein OS=Citrus sinensis GN=CISIN_1g012506mg PE=3 SV=1 - [A0A067DKS8_CITSI]	312.93	0.3393	8	13	13	20	0.939	18	84.4	0.814	11	49.6	0.698	19	18.2	0.67	19	43.6	0.624	19	22.8	0.849	19	34	0.705	19	37.7	1.136	11	40.4	0.776	18	53.6	0.699	18	0.7	0.01	18	0	0.903	18	77.1	0.713	18	5.3	0.01	11	0
A0A067EKN6	Uncharacterized protein OS=Citrus sinensis GN=CISIN_1g007313mg PE=3 SV=1 - [A0A067EKN6_CITSI]	1146.04	0.5692	11	29	29	163	0.932	93	91.3	0.809	76	50.9	1.127	157	33.4	1.096	157	40.8	0.831	157	41.8	1.278	157	50.1	1.056	157	46.2	0.892	62	75.9	1.202	93	83	1.187	93	93.6	0.913	93	32.7	1.234	93	104.5	1.14	93	86.9	1.593	76	83.8
A0A067EZF4	Uncharacterized protein OS=Citrus sinensis GN=CISIN_1g031460mg PE=4 SV=1 - [A0A067EZF4_CITSI]	167.79	0.3082	1	3	3	8	0.756	4	17.1	100	5	0	1.328	8	13.6	1.583	8	13.1	1.177	8	12.2	1.146	8	13.4	1.739	8	24.4	1.077	2	943.3	1.737	4	14.9	2.047	4	31.2	1.486	4	27.2	1.734	4	30.9	2.212	4	13.9	0.01	5	0
A0A067DIQ6	Superoxide dismutase [Cu-Zn] OS=Citrus sinensis GN=CISIN_1g0318371mg PE=3 SV=1 - [A0A067DIQ6_CITSI]	174.5	0.2763	2	3	4	26	0.781	5	54.3	100	4	0	1.003	11	43.4	0.852	11	28.7	0.852	11	19.8	0.902	11	49.4	0.843	11	39.6	2.482	4	60.1	1.153	5	119.5	1.099	5	76.4	1.136	5	69.1	0.934	5	84.3	0.854	5	32.9	0.01	4	0
A0A067EIA2	Uncharacterized protein (Fragment) OS=Citrus sinensis GN=CISIN_1g0154952mg PE=4 SV=1 - [A0A067EIA2_CITSI]	106.86	0.1565	1	4	4	6	1.286	5	88.9	0.802	2	52.4	0.8	6	31	0.796	6	34.9	0.799	6	21.5	0.825	6	37.7	0.852	6	23	5.407	2	5069.1	0.736	5	44.2	0.743	5	9.8	0.01	5	0	0.77	5	47	0.724	5	7.7	1.22	2	34.4
A0A067FTQ0	Uncharacterized protein (Fragment) OS=Citrus sinensis GN=CISIN_1g044530mg PE=3 SV=1 - [A0A067FTQ0_CITSI]	146.83	0.3113	3	6	6	9	1.096	6	89.7	100	6	0	0.821	7	3.9	0.76	7	16.8	0.979	7	24.2	0.876	7	37.4	0.697	7	41	0.831	5	93.9	0.683	6	31.9	0.712	6	3.6	0.807	6	13.7	0.587	6	4.4	0.01	6	0	0.01	6	0
A0A067FYW3	Uncharacterized protein (Fragment) OS=Citrus sinensis GN=CISIN_1g0281292mg PE=4 SV=1 - [A0A067FYW3_CITSI]	86.76	0.2685	1	3	3	9	1.866	6	21.3	0.921	6	29.3	0.914	9	33.8	1.194	9	46.3	0.849	9	23.7	0.805	9	27	1.109	9	16	1.096	6	87.2	0.617	6	16.3	0.748	6	10.7	0.01	6	0	0.572	6	0.5	0.744	6	11.7	1.35	6	39.4
A0A067E1A3	40S ribosomal protein S26 (Fragment) OS=Citrus sinensis GN=CISIN_1g0328431mg PE=3 SV=1 - [A0A067E1A3_CITSI]	34.29	0.0882	4	1	1	2	0.745	1		0.818	2	48.9	1.449	2	5.6	1.515	2	0.1	2.422	2	0.3	1.164	2	0.9	1.69	2	2.8	1.467	1		1.91	1		2.046	1		3.202	1		1.677	1		2.364	1		1.455	2	65.2
A0A067ELZ8	Uncharacterized protein OS=Citrus sinensis GN=CISIN_1g027696mg PE=4 SV=1 - [A0A067ELZ8_CITSI]	177.79	0.3005	5	3	6	16	0.553	6	53.1	0.933	6	27.2	0.86	9	22.1	0.843	9	17.7	1.705	9	21.7	0.54	9	104.6	0.893	9	30.2	3.293	6	57.1	1.99	6	57.2	1.951	6	49.3	2.822	6	57.3	0.682	6	27.2	2.121	6	80.7	1.095	6	17.5
A0A067EH28	Proteasome subunit alpha type OS=Citrus sinensis GN=CISIN_1g025640mg PE=3 SV=1 - [A0A067EH28_CITSI]	101.98	0.1	1	2	2	7	1.48	4	60	100	2	0	0.957	7	11.8	0.923	7	17.5	0.908	7	18	1.088	7	16.4	0.925	7	12.9	0.827	2	26192.1	0.758	4	49.3	0.908	4	41.2	0.823	4	16.7	0.864	4	68.2	0.882	4	38.2	0.01	2	0
A0A067DI64	Uncharacterized protein OS=Citrus sinensis GN=CISIN_1g006381mg PE=3 SV=1 - [A0A067DI64_CITSI]	935.1	0.4034	6	4	22	157	0.997	6	116.8	0.951	5	24.2	0.927	8	22.6	0.828	8	19.8	1.017	8	18	1.16	8	23.5	0.971	8	17.2	0.991	5	109.9	1.25	6	119.8	1.045	6	66.3	1.391	6	82.5	1.496	6	104.9	1.261	6	103.4	0.01	5	0
A0A067FWR4	Uncharacterized protein (Fragment) OS=Citrus sinensis GN=CISIN_1g0092461mg PE=3 SV=1 - [A0A067FWR4_CITSI]	864.67	0.483	4	7	21	141	1.149	10	99.6	100	11	0	1.08	22	33.7	1.124	22	41	1.202	22	52.9	1.301	22	57.3	1.228	22	60.7	4.182	7	83.1	0.98	10	102.5	0.968	10	52.2	0.97	10	42.7	1.112	10	129.3	0.968	10	54.2	0.01	11	0
A0A067EJK1	Uncharacterized protein OS=Citrus sinensis GN=CISIN_1g043296mg PE=3 SV=1 - [A0A067EJK1_CITSI]	636.79	0.2938	5	5	16	127	0.963	14	53	1.018	16	13.8	1.346	17	27.7	1.314	17	31.8	1.436	17	36.1	1.149	17	20.3	1.182	17	22.2	0.83	13	227.9	1.545	14	71.2	1.442	14	66.5	1.349	14	96.1	1.428	14	70.2	1.137	14	86.3	1.28	16	42.2
A0A067E951	Uncharacterized protein OS=Citrus sinensis GN=CISIN_1g024947mg PE=3 SV=1 - [A0A067E951_CITSI]	339.82	0.3962	1	5	9	27	1.192	10	107.2	100	7	0	0.709	14	32.7	0.7	14	37.2	0.953	14	23.2	0.87	14	29.6	0.714	14	32.4	0.762	6	86.8	0.608	10	14	0.01	10	0	0.973	10	43.2	0.904	10	70.1	0.841	10	30.5	0.01	7	0
A0A067FUU5	Uncharacterized protein (Fragment) OS=Citrus sinensis GN=CISIN_1g037430mg PE=4 SV=1 - [A0A067FUU5_CITSI]	299.25	0.4394	1	4	8	39	1.628	15	43.1	0.972	12	20.8	0.833	26	21.3	0.85	26	22.5	1.277	26	41.1	1.045	26	32.7	0.885	26	28.1	0.782	12	28.9	0.583	15	7.7	0.01	15	0	0.01	15	0	0.01	15	0	0.01	15	0	0.01	12	0
A0A067GWF5	D-3-phosphoglycerate dehydrogenase OS=Citrus sinensis GN=CISIN_1g046427mg PE=3 SV=1 - [A0A067GWF5_CITSI]	130.2	0.1294	1	4	5	9	0.637	6	190.4	0.841	6	44	1.372	7	19.8	1.279	7	15.2	1.233	7	25.7	1.316	7	35.6	1.35	7	27.6	3.094	5	1061.9	2.439	6	83.5	2.008	6	72.5	1.881	6	77.9	2.185	6	79	2.106	6	100.5	1.232	6	36
A0A067GV09	Uncharacterized protein (Fragment) OS=Citrus sinensis GN=CISIN_1g0066801mg PE=4 SV=1 - [A0A067GV09_CITSI]	60.88	0.0789	3	2	2	2	1.324	1		0.797	2	53.4	1.155	2	24.5	1.36	2	18.6	1.533	2	0.5	1.007	2	114.2	1.58	2	30.3	0.784	1		0.756	1		1.172	1		1.14	1		0.01	1		0.999	1		1.252	2	38.6
A0A067EJ88	Alpha-mannosidase OS=Citrus sinensis GN=CISIN_1g001813mg PE=3 SV=1 - [A0A067EJ88_CITSI]	373.23	0.1465	8	11	12	25	1.028	12	152.1	100	15	0	1.122	24	35.4	0.948	24	38.9	1.1	24	44.6	0.936	24	43.2	1.023	24	46.1	0.688	9	93.3	1.337	12	170.6	1.501	12	133.5	1.549	12	148.7	1.099	12	126	1.354	12	132	0.01	15	0
A0A067FB67	Uncharacterized protein (Fragment) OS=Citrus sinensis GN=CISIN_1g046205mg PE=3 SV=1 - [A0A067FB67_CITSI]	313.34	0.3452	1	10	10	26	1.484	12	59.5	100	9	0	1.048	24	22.7	0.954	24	33	0.832	24	38	1.028	24	33.4	1.002	24	41.7	0.911	7	62.3	0.899	12	82.3	1	12	58	0.797	12	11.7	0.883	12	72.6	0.982	12	56.8	0.01	9	0
A0A067DU27	Glucose-1-phosphate adenylyltransferase OS=Citrus sinensis GN=CISIN_1g009971mg PE=3 SV=1 - [A0A067DU27_CITSI]	340.77	0.2327	5	12	12	34	1.03	27	141.5	100	17	0	1.132	34	30.9	1.026	34	30.9	0.914	34	30.9	1.026	34	36	1.04	34	46.1	0.635	16	134.2	1.199	27	165	1.089	27	74.6	0.901	27	30.6	1.1	27	126.2	0.974	27	55.4	0.01	17	0
A0A067DL13	Uncharacterized protein OS=Citrus sinensis GN=CISIN_1g031275mg PE=4 SV=1 - [A0A067DL13_CITSI]	296.28	0.4753	2	7	7	25	1.336	18	80.4	100	15	0	0.883	25	20.4	0.789	25	20.1	0.668	25	17.4	0.758	25	17.3	0.725	25	19	1.048	14	46.8	0.731	18	43.2	0.01	18	0	0.01	18	0	0.619	18	12.4	0.693	18	1.2	0.01	15	0
A0A067F154	Uncharacterized protein OS=Citrus sinensis GN=CISIN_1g012545mg PE=4 SV=1 - [A0A067F154_CITSI]	624.3	0.4758	4	19	20	80	0.797	43	65.5	100	31	0	1.085	79	34.3	0.963	79	40.5	0.983	79	37	1.056	79	30.7	1.094	79	41.9	1.993	23	272	1.427	43	56.8	1.307	43	68.8	1.293	43	78.9	1.437	43	113.9	1.371	43	84.5	0.01	31	0
A0A067FY35	Uncharacterized protein OS=Citrus sinensis GN=CISIN_1g011352mg PE=4 SV=1 - [A0A067FY35_CITSI]	258.8	0.2605	2	10	10	16	0.827	13	90.1	0.951	14	24.2	1.079	16	34.2	1.145	16	65.5	1.039	16	48.8	0.835	16	77.4	1.052	16	74.8	0.744	11	46.6	1.191	13	66	1.01	13	59.8	1.111	13	67.1	1.074	13	44.6	0.933	13	47.7	1.414	14	59.8
A0A067FLB7	Uncharacterized protein OS=Citrus sinensis GN=CISIN_1g008774mg PE=4 SV=1 - [A0A067FLB7_CITSI]	402.81	0.4366	4	14	14	31	0.709	20	62.1	0.779	16	57.6	0.982	31	29.3	0.987	31	30.5	1.012	31	38.9	1.027	31	34.1	1.047	31	33.9	0.94	15	171.4	1.202	20	57.7	1.153	20	50.8	1.066	20	44.1	1.22	20	74.1	1.017	20	61.5	1.541	16	67.3
A0A067DNU4	Peptidylprolyl isomerase OS=Citrus sinensis GN=CISIN_1g008113mg PE=4 SV=1 - [A0A067DNU4_CITSI]	302.54	0.1921	7	10	10	30	1.082	22	131.3	100	15	0	1.144	30	23.8	1.003	30	31.6	1.039	30	29.2	1.142	30	34.4	1.062	30	32.3	0.687	13	383.4	1.147	22	114.2	0.95	22	48.9	1.042	22	55.2	0.974	22	93.8	0.954	22	51.6	0.01	15	0
A0A067G036	Uncharacterized protein OS=Citrus sinensis GN=CISIN_1g018895mg PE=3 SV=1 - [A0A067G036_CITSI]	197.16	0.2426	6	5	6	32	1.003	13	131.4	0.803	10	52	0.651	20	18.7	0.6	20	19.1	0.6	20	27	0.726	20	30.6	0.636	20	15.1	1.09	9	50	0.644	13	22.9	0.01	13	0	0.01	13	0	0.697	13	30.5	0.703	13	3.4	1.38	10	52.3
A0A067EQS8	Uncharacterized protein OS=Citrus sinensis GN=CISIN_1g023069mg PE=3 SV=1 - [A0A067EQS8_CITSI]	61.65	0.0871	1	1	2	13	0.513	1		100	1		1.156	1		1.038	1		1.347	1		1.1	1		1.355	1		6.771	1		2.299	1		2.04	1		2.593	1		2.289	1		2.703	1		0.01	1
A0A067GCM1	Coatomer subunit delta OS=Citrus sinensis GN=CISIN_1g042402mg PE=3 SV=1 - [A0A067GCM1_CITSI]	258.59	0.1931	1	8	8	21	1.885	16	19.8	0.958	18	23.2	0.98	21	26.4	0.927	21	27.7	1.253	21	27.4	1.015	21	21	1.062	21	29.3	0.761	15	30.7	0.627	16	18.8	0.01	16	0	0.772	16	6.9	0.65	16	19.8	0.802	16	23.1	0.01	18	0
A0A067FSW4	Uncharacterized protein OS=Citrus sinensis GN=CISIN_1g031952mg PE=3 SV=1 - [A0A067FSW4_CITSI]	77.21	0.2267	3	3	3	5	1.224	4	47.3	0.695	5	62.6	1.032	5	18.7	0.708	5	11.2	1.498	5	44.9	0.971	5	14.9	1.13	5	57.8	0.854	4	32	0.759	4	40.6	0.01	4	0	0.897	4	30	0.649	4	19.4	0.733	4	9.5	1.223	5	34.7
A0A067GES4	Chlorophyll a-b binding protein, chloroplastic OS=Citrus sinensis GN=CISIN_1g024654mg PE=3 SV=1 - [A0A067GES4_CITSI]	456.41	0.7083	2	4	11	176	0.83	36	62.5	100	22	0	1.097	77	32.2	0.955	77	45.2	0.719	77	46	1.041	77	60.8	0.861	77	68.1	1.022	17	136.4	1.133	36	85.5	0.919	36	43.1	0.761	36	4.9	1.033	36	105.9	0.834	36	29.2	0.01	22	0
A0A067D1N7	Chlorophyll a-b binding protein, chloroplastic (Fragment) OS=Citrus sinensis GN=CISIN_1g044971mg PE=3 SV=1 - [A0A067D1N7_CITSI]	235.51	0.6601	1	1	7	87	0.528	2	2.8	100	2	0	1.254	2	2	1.365	2	2.5	1.21	2	5.2	1.861	2	11	1.491	2	4.5	13.379	2	90.2	2.423	2	0.7	2.604	2	5.3	2.263	2	2.4	3.759	2	13.8	2.888	2	1.8	0.01	2	0
A0A067GR69	Uncharacterized protein OS=Citrus sinensis GN=CISIN_1g009425mg PE=3 SV=1 - [A0A067GR69_CITSI]	66.5	0.0542	1	3	3	7	0.682	5	44.7	100	3	0	1.444	7	11.6	1.647	7	12.5	1.73	7	9.9	1.651	7	21	1.677	7	28.8	2.392	2	376.8	2.159	5	55.3	2.558	5	80.7	2.356	5	50.8	2.793	5	68.3	2.364	5	27.8	1.011	3	5.6
A0A067F2Y2	Uncharacterized protein OS=Citrus sinensis GN=CISIN_1g014314mg PE=4 SV=1 - [A0A067F2Y2_CITSI]	381.17	0.3279	4	10	10	32	1.267	20	52	0.825	20	47.3	1.11	32	25.8	1.182	32	34	1.13	32	31.9	1.193	32	39.7	1.259	32	35.2	0.797	17	21.7	0.816	20	62.7	0.921	20	43.5	0.754	20	3.5	0.722	20	36.3	0.885	20	38.7	1.241	20	37.1
A0A067FH96	Uncharacterized protein OS=Citrus sinensis GN=CISIN_1g031937mg PE=3 SV=1 - [A0A067FH96_CITSI]	187.31	0.3133	4	1	6	37	0.721	17	86.7	0.759	13	62.4	0.562	26	51.6	0.567	26	47.8	0.451	26	71.7	0.655	26	54.5	0.459	26	67.1	1.587	13	59.2	0.898	17	61.6	0.895	17	38.7	0.878	17	26.6	1.145	17	53.8	0.899	17	41.4	0.01	13	0
A0A067FU45	Uncharacterized protein OS=Citrus sinensis GN=CISIN_1g031365mg PE=3 SV=1 - [A0A067FU45_CITSI]	194.24	0.3478	3	2	7	27	1.851	6	22.6	0.761	6	61.9	0.827	16	28.1	0.684	16	59	0.678	16	34.7	0.673	16	42.2	0.594	16	54.7	0.611	5	186.1	0.01	6	0	0.01	6	0	0.01	6	0	0.01	6	0	0.01	6	0	1.046	6	10.6
A0A067GQ55	Uncharacterized protein OS=Citrus sinensis GN=CISIN_1g033259mg PE=4 SV=1 - [A0A067GQ55_CITSI]	96.78	0.4343	2	3	3	11	0.774	9	97.7	0.834	5	37.1	1.058	11	19.8	1.074	11	33.8	1.051	11	23.2	1.012	11	23	1.081	11	16.8	0.896	5	58.6	1.162	9	111.8	1.07	9	66.3	1.314	9	74.4	1.196	9	48.6	1.159	9	66.5	1.076	5	14.9
A0A067DIK0	Uncharacterized protein OS=Citrus sinensis GN=CISIN_1g023231mg PE=4 SV=1 - [A0A067DIK0_CITSI]	207.21	0.2807	2	6	6	18	0.951	11	99.2	0.89	9	34.7	0.672	18	16.7	0.777	18	26.7	0.644	18	33.8	0.778	18	25	0.764	18	29.6	1.178	8	22.9	0.747	11	46.8	0.845	11	29.5	0.782	11	9	0.763	11	45.4	0.842	11	30.8	0.01	9	0
A0A067FB34	Succinate--CoA ligase [ADP-forming] subunit beta, mitochondrial OS=Citrus sinensis GN=CISIN_1g014588mg PE=3 SV=1 - [A0A067FB34_CITSI]	383	0.3555	3	13	13	40	1.189	24	105.6	100	20	0	0.906	39	27.6	0.84	39	27.2	0.805	39	28.6	0.854	39	22.7	0.828	39	23.3	0.838	16	132.2	0.806	24	60.3	0.713	24	3.7	0.01	24	0	0.905	24	77.6	0.789	24	20.7	0.01	20	0
A0A067DSB8	Uncharacterized protein (Fragment) OS=Citrus sinensis GN=CISIN_1g047555mg PE=3 SV=1 - [A0A067DSB8_CITSI]	532.99	0.3373	1	5	17	92	0.641	8	81.5	1.072	9	6.1	1.138	10	11.5	1.328	10	9.5	1.316	10	15	1.021	10	31.3	1.322	10	29.6	0.869	7	102.5	1.544	8	92.1	1.694	8	106.2	1.694	8	80.8	1.301	8	119.8	1.647	8	156.3	1.043	9	10.2
A0A067DN94	Uncharacterized protein OS=Citrus sinensis GN=CISIN_1g005099mg PE=3 SV=1 - [A0A067DN94_CITSI]	952.22	0.4692	1	18	30	136	1.162	38	102.7	100	29	0	1.008	54	22	0.975	54	25.6	0.685	54	37.3	0.935	54	34	0.909	54	46.1	1.053	28	136.2	0.926	38	89	1.003	38	58.5	0.01	38	0	0.865	38	68.5	0.806	38	24	0.01	29	0
A0A067GPS1	Uncharacterized protein (Fragment) OS=Citrus sinensis GN=CISIN_1g0453962mg PE=3 SV=1 - [A0A067GPS1_CITSI]	148.53	0.2615	1	6	6	14	0.653	10	75	0.924	8	28.7	0.794	14	32.5	0.666	14	39.4	0.73	14	33	0.68	14	29.3	0.783	14	44.3	1.232	7	45.4	1.292	10	107.3	1.011	10	60.1	1.14	10	72.2	1.061	10	102.5	1.105	10	80.1	0.01	8	0
A0A067F1I2	Proteasome subunit alpha type OS=Citrus sinensis GN=CISIN_1g025676mg PE=3 SV=1 - [A0A067F1I2_CITSI]	267.59	0.3494	2	8	8	26	0.86	15	168.2	100	11	0	1.098	26	38	1.078	26	38.1	1.093	26	30.5	1.206	26	29.4	1.069	26	39.5	2.779	11	544	1.24	15	144.5	1.276	15	111.6	1.152	15	74.5	1.365	15	166.9	1.175	15	93.8	0.01	11	0
A0A067EJI8	4-hydroxy-4-methyl-2-oxoglutarate aldolase OS=Citrus sinensis GN=CISIN_1g031057mg PE=3 SV=1 - [A0A067EJI8_CITSI]	82.62	0.253	1	4	4	9	0.845	7	59.4	100	5	0	1.107	9	14.1	1.13	9	14.2	1.227	9	27	1.117	9	20.1	1.213	9	29.9	3.042	5	533.7	1.085	7	96.1	1.257	7	64.5	1.141	7	72.4	1.06	7	90.4	1.167	7	92.2	0.01	5	0
A0A067FII3	40S ribosomal protein S4 OS=Citrus sinensis GN=CISIN_1g023289mg PE=3 SV=1 - [A0A067FII3_CITSI]	232.04	0.3607	5	2	8	36	1.233	7	98.8	0.565	4	32.1	1.205	8	76.1	1.121	8	133.2	1.881	8	81.8	1.467	8	12.8	1.652	8	54.4	1.069	4	16.4	1.038	7	117.9	0.899	7	39.5	1.023	7	51.8	1.363	7	207.9	1.168	7	92.3	3.621	4	70.4
A0A067FD92	Uncharacterized protein OS=Citrus sinensis GN=CISIN_1g001859mg PE=4 SV=1 - [A0A067FD92_CITSI]	265.67	0.0889	2	8	8	18	1.096	11	74.8	1.019	8	13.7	1.086	18	35	1.027	18	41.2	1.096	18	31.9	0.978	18	28.7	1.113	18	65.4	1.003	7	124.8	1.207	11	77.4	1.223	11	50.8	1.29	11	57.8	0.976	11	64.5	1.112	11	63.7	1.525	8	74.5
A0A067ELE7	Uncharacterized protein OS=Citrus sinensis GN=CISIN_1g027751mg PE=3 SV=1 - [A0A067ELE7_CITSI]	35.79	0.0685	1	1	1	1				100	1		1.217	1		1.379	1		1.162	1		1.388	1		1.226	1																				0.01	1
A0A067F4X8	Uncharacterized protein OS=Citrus sinensis GN=CISIN_1g000512mg PE=4 SV=1 - [A0A067F4X8_CITSI]	170.4	0.0807	27	4	6	9	1.364	6	76	0.478	6	39.3	1.175	6	31.9	1.493	6	76.6	1.383	6	56.8	0.966	6	21	1.41	6	41.6	0.639	6	48.9	1.032	6	28.2	1.366	6	33	1.368	6	6.7	0.713	6	34.3	1.334	6	24.8	2.696	6	17.2
A0A067F448	Uncharacterized protein (Fragment) OS=Citrus sinensis GN=CISIN_1g047682mg PE=3 SV=1 - [A0A067F448_CITSI]	278.19	0.0688	20	4	8	14	0.64	6	29.6	0.516	5	164.7	1.126	8	8.4	1.129	8	12.8	1.021	8	12.8	1.156	8	14.3	1.036	8	17.9	0.801	4	5.3	1.9	6	30.2	1.554	6	60.5	1.462	6	50.2	1.635	6	42	1.249	6	93.6	2.253	5	167.4
A0A067DZ52	Uncharacterized protein OS=Citrus sinensis GN=CISIN_1g000808mg PE=3 SV=1 - [A0A067DZ52_CITSI]	88.44	0.0401	15	1	4	5	0.611	1					0.751	1		0.686	1		0.677	1		0.744	1		0.586	1					1.255	1		1.132	1		1.095	1		1.3	1		0.981	1
A0A067F101	Uncharacterized protein OS=Citrus sinensis GN=CISIN_1g000615mg PE=3 SV=1 - [A0A067F101_CITSI]	267.15	0.0899	18	7	9	12	1.132	7	54.5	0.641	6	47.5	1.002	8	53.7	1.04	8	58.8	0.934	8	46.8	1.114	8	42.4	1.195	8	51.8	1.051	6	60.1	1.285	7	164.3	1.307	7	56.6	1.186	7	80.5	1.489	7	174.6	1.046	7	68.8	1.575	6	81.3
A0A067ER17	Uncharacterized protein OS=Citrus sinensis GN=CISIN_1g047135mg PE=4 SV=1 - [A0A067ER17_CITSI]	53.35	0.1343	1	2	2	3	0.742	1		100	2	0	1.313	3	20.2	0.844	3	7.1	1.459	3	39.3	1.061	3	5.7	1.135	3	8.4	2.972	1		1.29	1		1.58	1		2.649	1		0.836	1		1.903	1		0.01	2	0
A0A067FV88	Uncharacterized protein OS=Citrus sinensis GN=CISIN_1g025155mg PE=4 SV=1 - [A0A067FV88_CITSI]	157.32	0.2374	1	4	5	19	1.368	12	75.4	0.97	14	21.2	1.127	17	67	1	17	54.1	0.934	17	28.5	0.794	17	49.6	1.127	17	43.2	1.027	11	92.4	0.928	12	89.4	0.794	12	19.8	0.866	12	24.5	1.079	12	68.4	0.953	12	51.4	1.097	14	17.8
A0A067CZV7	Uncharacterized protein OS=Citrus sinensis GN=CISIN_1g025525mg PE=4 SV=1 - [A0A067CZV7_CITSI]	166.57	0.3347	1	5	6	19	0.819	14	82.7	100	7	0	0.661	17	41.2	0.559	17	59.4	0.59	17	54.6	0.639	17	37.4	0.688	17	67.1	2.826	7	93.9	0.86	14	73	0.745	14	10.3	0.746	14	2	0.834	14	61.3	0.72	14	6.8	0.01	7	0
A0A067ERS2	Annexin OS=Citrus sinensis GN=CISIN_1g021204mg PE=3 SV=1 - [A0A067ERS2_CITSI]	415.37	0.4494	4	10	11	28	1.494	17	58.2	100	12	0	1.128	22	25.9	1.17	22	27	1.619	22	36.6	1.118	22	38.4	1.276	22	35.1	0.819	11	477.9	0.752	17	47.9	0.785	17	18.1	0.915	17	33	0.883	17	72.4	0.818	17	26.3	0.01	12	0
A0A067H5J1	Uncharacterized protein OS=Citrus sinensis GN=CISIN_1g029750mg PE=4 SV=1 - [A0A067H5J1_CITSI]	33.33	0.0588	2	1	1	7	1.873	6	20.8	0.853	6	41.8	0.94	7	19.7	0.802	7	16.5	0.721	7	13	0.922	7	2.4	0.91	7	8.9	0.719	6	22.2	0.01	6	0	0.01	6	0	0.01	6	0	0.578	6	2.2	0.01	6	0	1.054	6	11.8
A0A067G3F9	6-phosphogluconate dehydrogenase, decarboxylating OS=Citrus sinensis GN=CISIN_1g0115012mg PE=3 SV=1 - [A0A067G3F9_CITSI]	283.31	0.2231	2	5	10	27	0.96	5	58.5	100	4	0	0.944	7	31.1	0.842	7	41.2	0.936	7	36.1	0.931	7	30.6	0.737	7	66.4	3.807	4	232.2	1.198	5	70.1	1.026	5	62.8	1.097	5	64.7	1.249	5	66.7	0.9	5	41.5	0.01	4	0
A0A067D7Z8	6-phosphogluconate dehydrogenase, decarboxylating OS=Citrus sinensis GN=CISIN_1g011394mg PE=3 SV=1 - [A0A067D7Z8_CITSI]	370.6	0.2785	3	6	11	27	0.538	6	32.5	100	5	0	1.038	7	14.3	0.995	7	20.7	0.989	7	23.1	0.989	7	18.4	1.032	7	13.9	9.315	4	139.8	1.664	6	43.8	1.625	6	46.6	1.719	6	68.6	1.719	6	46.6	1.859	6	53	0.01	5	0
A0A067GCN7	6-phosphogluconate dehydrogenase, decarboxylating OS=Citrus sinensis GN=CISIN_1g010652mg PE=3 SV=1 - [A0A067GCN7_CITSI]	125.29	0.0974	4	2	4	10	0.764	3	18.1	100	4	0	0.897	5	1.8	1.173	5	15	1.031	5	9.6	0.911	5	28.5	1.206	5	6.5	0.869	3	62.1	1.197	3	27.7	1.529	3	9.8	1.33	3	0.4	1.435	3	24.1	1.643	3	3.8	0.01	4	0
A0A067GZ61	Uncharacterized protein OS=Citrus sinensis GN=CISIN_1g003458mg PE=3 SV=1 - [A0A067GZ61_CITSI]	904.31	0.302	5	22	24	89	0.834	48	73	100	39	0	1.169	83	27.1	1.155	83	35.5	1.11	83	35.8	1.217	83	39.4	1.162	83	40.8	0.858	28	531.1	1.307	48	97.2	1.339	48	80	1.083	48	62.3	1.345	48	84.7	1.458	48	84.3	1.045	39	10.5
A0A067GP07	Alpha-galactosidase OS=Citrus sinensis GN=CISIN_1g014862mg PE=3 SV=1 - [A0A067GP07_CITSI]	252.59	0.2446	2	7	8	36	0.871	16	124.8	1.054	18	8.7	0.731	27	62.8	0.664	27	54.9	0.675	27	53.7	0.788	27	47.1	0.764	27	43.6	1.151	16	94.7	0.701	16	36.2	0.72	16	5.2	0.744	16	1.6	0.895	16	75.2	0.725	16	7.9	0.01	18	0
A0A067E092	Alpha-galactosidase OS=Citrus sinensis GN=CISIN_1g012852mg PE=3 SV=1 - [A0A067E092_CITSI]	49.43	0.0611	4	1	2	10	0.896	1		0.444	1		0.853	1		0.994	1		1.251	1		0.853	1		1.148	1		0.906	1		0.971	1		1.118	1		1.379	1		1.016	1		1.311	1		1.789	1
A0A067EUK5	Uncharacterized protein OS=Citrus sinensis GN=CISIN_1g004550mg PE=3 SV=1 - [A0A067EUK5_CITSI]	50.28	0.0303	3	2	2	3	0.449	2	64	100	3	0	0.966	3	20.2	1.022	3	0.2	1.202	3	1.5	1.191	3	16.8	1.064	3	6.3	6.895	2	6742.7	1.897	2	38.3	2.282	2	65.3	2.838	2	80.3	1.968	2	4.8	2.584	2	76.8	0.01	3	0
A0A067G1N6	Uncharacterized protein OS=Citrus sinensis GN=CISIN_1g015158mg PE=3 SV=1 - [A0A067G1N6_CITSI]	519.26	0.4393	7	5	15	54	1.008	7	74.5	0.901	6	32.7	0.962	12	48.9	1.377	12	28.5	1.2	12	34.7	1.031	12	42.8	1.327	12	62.9	1.072	4	71.5	0.755	7	48.6	0.753	7	11.8	0.01	7	0	0.912	7	79.3	0.796	7	21.9	0.01	6	0
A0A067FPQ7	Uncharacterized protein OS=Citrus sinensis GN=CISIN_1g015129mg PE=3 SV=1 - [A0A067FPQ7_CITSI]	501.78	0.4309	8	3	13	63	1.364	17	76	100	18	0	1.008	21	21.5	1.075	21	29.6	1.068	21	20.2	0.955	21	16.2	0.981	21	27.3	0.844	15	155.7	0.779	17	54.1	0.88	17	36	0.823	17	16.7	0.723	17	36.5	0.765	17	15.9	0.01	18	0
A0A067GBP6	Uncharacterized protein OS=Citrus sinensis GN=CISIN_1g032504mg PE=3 SV=1 - [A0A067GBP6_CITSI]	137.18	0.4317	3	3	4	5	1.711	4	34.9	0.798	3	5.2	0.767	4	24.5	0.62	4	19.3	0.886	4	18.2	0.791	4	22.9	0.789	4	25.1	1.07	3	91.5	0.01	4	0	0.01	4	0	0.01	4	0	0.605	4	9	0.01	4	0	0.01	3	0
A0A067EDC1	Uncharacterized protein OS=Citrus sinensis GN=CISIN_1g017216mg PE=4 SV=1 - [A0A067EDC1_CITSI]	677.9	0.4893	3	19	19	95	1.024	58	77.3	100	45	0	1.203	95	29.7	1.116	95	31.2	1.313	95	39.2	1.274	94	38.1	1.263	95	43.9	1.386	37	291.5	1.259	58	97.1	1.149	58	86	1.234	58	83.5	1.421	58	91.8	1.251	58	96	0.01	45	0
A0A067DWZ6	Uncharacterized protein OS=Citrus sinensis GN=CISIN_1g017855mg PE=3 SV=1 - [A0A067DWZ6_CITSI]	292.96	0.2959	4	8	8	24	1.219	14	99.8	100	15	0	0.89	24	16.9	0.926	24	16.7	0.986	24	25.9	1.196	24	22.8	1.014	24	25.1	1.956	12	202	0.754	14	48.5	0.839	14	28.4	0.857	14	22.8	1.072	14	118.7	0.908	14	43.1	0.01	15	0
A0A067GIL5	Uncharacterized protein OS=Citrus sinensis GN=CISIN_1g015465mg PE=4 SV=1 - [A0A067GIL5_CITSI]	239.69	0.3029	5	7	7	25	0.87	18	79.7	1.033	17	11.7	1.105	25	17.4	1.141	25	44.9	1.409	25	37.8	1.273	25	20.4	1.118	25	33.5	0.765	13	6.9	1.346	18	149.5	1.307	18	118.4	1.597	18	165.3	1.433	18	96.1	1.218	18	102.5	0.01	17	0
A0A067EKZ9	Profilin OS=Citrus sinensis GN=CISIN_1g032871mg PE=3 SV=1 - [A0A067EKZ9_CITSI]	111.43	0.252	6	3	3	24	1.396	14	71.2	100	17	0	1.381	24	48.3	1.588	24	48.3	1.564	24	56.2	1.194	24	42.4	1.692	24	61.5	1.091	12	135.3	1.171	14	153	1.341	14	125	1.28	14	97.8	0.73	14	38	1.364	14	134.3	0.981	17	1
A0A067FXK6	Dihydrolipoyl dehydrogenase OS=Citrus sinensis GN=CISIN_1g010573mg PE=3 SV=1 - [A0A067FXK6_CITSI]	615.38	0.4201	2	18	18	86	1.306	48	85.3	100	40	0	1.006	86	20.1	0.988	86	24.7	0.965	86	22	1.131	86	33	0.956	86	28.6	2.52	34	365.6	0.867	48	74.6	0.759	48	12.9	0.743	48	1.3	1.01	48	93.9	0.838	48	29.9	0.01	40	0
A0A067G9R3	Uncharacterized protein OS=Citrus sinensis GN=CISIN_1g010917mg PE=4 SV=1 - [A0A067G9R3_CITSI]	182.51	0.2358	7	5	6	10	1.597	8	46.4	0.609	8	52.5	1.163	9	18.1	1.594	9	47.3	1.149	9	52.8	0.826	9	48.1	1.179	9	40.8	0.68	8	59.1	0.683	8	32	0.847	8	29.8	0.01	8	0	0.701	8	31.6	0.739	8	10.7	2.234	8	85.4
A0A067FI97	Uncharacterized protein OS=Citrus sinensis GN=CISIN_1g006673mg PE=3 SV=1 - [A0A067FI97_CITSI]	322.79	0.2138	7	11	11	24	0.883	18	89.6	0.682	15	68	1.037	24	32.5	1.122	24	30.3	1.086	24	46.3	0.979	24	35.9	1.155	24	23.3	0.863	15	180.8	1.289	18	95.7	1.598	18	142.2	1.494	18	141.7	1.229	18	89.7	1.752	18	146.3	1.832	15	78.4
A0A067ESF4	Pyruvate kinase (Fragment) OS=Citrus sinensis GN=CISIN_1g0073492mg PE=3 SV=1 - [A0A067ESF4_CITSI]	26.66	0.0267	4	1	1	1							1.357	1		1.893	1		2.41	1		1.663	1		1.889	1
A0A067DNA9	Uncharacterized protein OS=Citrus sinensis GN=CISIN_1g013743mg PE=3 SV=1 - [A0A067DNA9_CITSI]	710.89	0.5492	7	19	21	77	1.085	37	73.7	0.87	21	38.4	1.135	55	19.7	0.998	55	29.3	0.932	55	21.1	1.087	55	20.9	1.069	55	34.4	0.633	19	128.4	1.08	37	75.8	1.268	37	73.1	1.106	37	66.2	1.085	37	107.7	1.061	37	71.6	1.095	21	17.5
A0A067DSV7	Uncharacterized protein OS=Citrus sinensis GN=CISIN_1g002089mg PE=3 SV=1 - [A0A067DSV7_CITSI]	729.79	0.3034	4	13	25	68	0.737	27	54.4	1.105	22	1.6	1.295	36	25.9	1.3	36	44	1.346	36	39.2	1.099	36	51.4	1.365	36	41.5	2.331	22	559.4	1.516	27	118	1.473	27	151.3	1.487	27	119.9	1.349	27	107.8	1.698	27	108.1	1.087	22	16.3
A0A067E229	Uncharacterized protein OS=Citrus sinensis GN=CISIN_1g018998mg PE=4 SV=1 - [A0A067E229_CITSI]	127.4	0.1095	1	1	3	12	0.57	1					0.762	1		0.674	1		0.604	1		0.608	1		0.489	1					1.364	1		1.191	1		1.047	1		1.137	1		0.878	1
A0A067E860	Uncharacterized protein OS=Citrus sinensis GN=CISIN_1g019303mg PE=4 SV=1 - [A0A067E860_CITSI]	219.53	0.3494	4	2	8	23	100	1					0.731	2	84.4	0.714	2	77.8	0.749	2	115.1	0.822	2	63.1	0.635	2	96.7				0.01	1		0.01	1		0.01	1		0.01	1		0.01	1
A0A067D0K2	Uncharacterized protein OS=Citrus sinensis GN=CISIN_1g044886mg PE=4 SV=1 - [A0A067D0K2_CITSI]	45.65	0.0656	1	1	2	6	0.282	1		100	1		1.358	1		1.496	1		1.327	1		2.18	1		1.603	1		20.63	1		4.917	1		5.347	1		4.65	1		8.254	1		5.818	1		0.01	1
A0A067DCR2	Uncharacterized protein OS=Citrus sinensis GN=CISIN_1g033433mg PE=4 SV=1 - [A0A067DCR2_CITSI]	153.53	0.395	2	2	5	18	0.563	3	178.7	100	3	0	0.939	11	37.5	1.09	11	40	1.921	11	18	1.496	11	25.6	1.245	11	24.2	2.804	3	158.1	2.506	3	133.9	2.732	3	156.4	3.367	3	202.1	1.862	3	308.2	2.635	3	224.3	0.01	3	0
A0A067DF93	D-3-phosphoglycerate dehydrogenase OS=Citrus sinensis GN=CISIN_1g006212mg PE=3 SV=1 - [A0A067DF93_CITSI]	225.83	0.1656	2	6	8	19	1.037	13	84.3	100	13	0	1.025	16	35.1	1.136	16	34.5	1.221	16	20.1	1.044	16	27.5	1.124	16	25.1	0.979	11	345.4	1.174	13	100.6	1.221	13	100.4	1.239	13	87.4	1.413	13	47.6	1.295	13	112.2	0.01	13	0
A0A067F9E7	D-3-phosphoglycerate dehydrogenase OS=Citrus sinensis GN=CISIN_1g0075121mg PE=3 SV=1 - [A0A067F9E7_CITSI]	263.44	0.29	1	9	11	25	1.537	17	53.1	0.889	12	34.9	0.924	21	28.9	0.886	21	20.3	1.012	21	23.4	0.926	21	21.5	0.837	21	17.9	0.779	12	38.7	0.589	17	9.2	0.01	17	0	0.01	17	0	0.01	17	0	0.01	17	0	1.205	12	32.3
A0A067FZW0	Histone H2B OS=Citrus sinensis GN=CISIN_1g032404mg PE=3 SV=1 - [A0A067FZW0_CITSI]	136.2	0.305	5	4	4	39	1.153	27	116.1	1.102	19	2.1	0.984	39	21.3	0.774	39	22.3	1.217	39	35.5	1.132	39	44.3	1.066	39	46.7	1.063	18	164	0.807	27	60.7	0.755	27	12.2	1.102	27	65.5	0.885	27	73	0.825	27	27.5	0.01	19	0
A0A067GAK5	Uncharacterized protein (Fragment) OS=Citrus sinensis GN=CISIN_1g0059551mg PE=3 SV=1 - [A0A067GAK5_CITSI]	760.61	0.3694	6	21	24	110	1.088	60	106.8	100	57	0	1.374	85	26.5	1.303	85	30.2	1.613	85	37	1.251	85	44.7	1.413	85	27.6	0.89	45	235.4	1.22	60	123.1	1.37	60	107.3	1.327	60	106.9	1.188	60	150.9	1.273	60	100	0.01	57	0
A0A067EWI3	Uncharacterized protein OS=Citrus sinensis GN=CISIN_1g007947mg PE=3 SV=1 - [A0A067EWI3_CITSI]	764.09	0.4237	1	19	19	68	1.069	44	71.5	1.001	43	16.4	0.967	68	21.9	1.03	68	31.1	0.907	68	26.8	0.988	68	31.4	0.986	68	31.7	0.904	34	63.4	0.937	44	80.2	0.935	44	46.2	0.91	44	32.2	0.946	44	87.2	1.033	44	66.4	0.01	43	0
A0A067EIE1	Uncharacterized protein (Fragment) OS=Citrus sinensis GN=CISIN_1g0202292mg PE=4 SV=1 - [A0A067EIE1_CITSI]	289.68	0.536	2	6	8	45	1.497	15	57.1	0.957	8	23.2	1.275	21	48.5	1.165	21	43.2	1.335	21	43.3	1.525	21	38.4	1.523	21	40.4	0.789	7	35.5	1.012	15	89.2	0.842	15	28.9	0.877	15	26.4	0.902	15	76.9	1.016	15	63.2	1.16	8	26.4
A0A067HGY8	Uncharacterized protein OS=Citrus sinensis GN=CISIN_1g029841mg PE=4 SV=1 - [A0A067HGY8_CITSI]	190.56	0.3316	1	4	6	15	0.666	8	39.2	100	6	0	1.111	11	20.8	1.009	11	15.5	1.294	11	19.6	0.953	11	31.3	1.182	11	33.8	2.244	5	1101.7	1.377	8	95.2	1.281	8	74.4	1.508	8	59.1	1.345	8	76	1.306	8	110.3	0.01	6	0
A0A067F9Y9	Uncharacterized protein OS=Citrus sinensis GN=CISIN_1g026393mg PE=3 SV=1 - [A0A067F9Y9_CITSI]	154.26	0.2678	1	5	5	23	1.099	16	130.3	100	15	0	0.984	23	36.3	1.073	23	48.4	1.062	23	55.3	0.979	23	37.1	1.016	23	47.8	2.713	14	279.1	1.325	16	108.5	1.287	16	90.7	1.359	16	81.6	1.401	16	134.1	1.445	16	82.4	0.01	15	0
A0A067FZV6	Uncharacterized protein (Fragment) OS=Citrus sinensis GN=CISIN_1g036208mg PE=3 SV=1 - [A0A067FZV6_CITSI]	660.96	0.595	1	6	16	153	1.059	28	130	0.485	20	149.8	1.039	42	28.7	1.236	42	29.6	1.029	42	48.2	1.075	42	31	1.084	42	34.7	0.758	17	38.7	0.97	28	99.9	1.1	28	76.6	0.825	28	17	1.056	28	114.4	0.843	28	31	1.762	20	99.7
A0A067GQ30	Uncharacterized protein (Fragment) OS=Citrus sinensis GN=CISIN_1g0453961mg PE=4 SV=1 - [A0A067GQ30_CITSI]	134.02	0.3879	1	5	5	18	0.81	11	134.2	100	9	0	0.633	18	33.6	0.698	18	48	0.69	18	22	0.623	18	38.6	0.582	18	32.2	1.141	8	117	0.833	11	66.8	0.713	11	3.7	0.792	11	10.9	0.822	11	58.6	0.818	11	26.2	0.01	9	0
A0A067ED19	Uncharacterized protein OS=Citrus sinensis GN=CISIN_1g028647mg PE=4 SV=1 - [A0A067ED19_CITSI]	165.68	0.2573	5	4	4	12	0.588	7	45.3	0.261	5	51.6	0.91	12	28.8	0.988	12	47.6	0.902	12	32.5	1.08	12	23.6	0.908	12	35.2	0.772	4	10.7	2.448	7	97.1	2.675	7	100.5	3.093	7	134	2.45	7	48	2.594	7	132.1	5.364	5	101.5
A0A067DJL6	Uncharacterized protein OS=Citrus sinensis GN=CISIN_1g030771mg PE=4 SV=1 - [A0A067DJL6_CITSI]	183.26	0.3353	2	3	6	21	0.682	13	86.7	100	6	0	1.101	16	16.3	1.025	16	9.8	1.203	16	11.5	1.293	16	27.1	1.129	16	10.2	3.318	5	59.5	1.299	13	120	1.421	13	97.6	1.493	13	101.7	1.868	13	137.5	1.582	13	105.8	0.01	6	0
A0A067GTU5	Uncharacterized protein OS=Citrus sinensis GN=CISIN_1g017504mg PE=4 SV=1 - [A0A067GTU5_CITSI]	275.27	0.2595	4	8	8	26	100	19	0	100	18	0	0.953	26	31.5	1.077	26	25.8	1.102	26	33	0.943	26	24.3	1.125	26	36.5	0.759	18	53.4	0.01	19	0	0.01	19	0	0.01	19	0	0.01	19	0	0.01	19	0	0.01	18	0
A0A067ETU5	Uncharacterized protein (Fragment) OS=Citrus sinensis GN=CISIN_1g043946mg PE=4 SV=1 - [A0A067ETU5_CITSI]	120	0.1919	11	1	3	26	0.68	3	19.5	100	1		0.738	3	8.1	0.857	3	2.1	0.814	3	4.6	0.985	3	15	0.945	3	21.1	12.427	1		1.198	3	13.6	1.269	3	7.1	1.358	3	8.4	1.831	3	12.4	1.435	3	1.1	0.01	1
A0A067F287	Uncharacterized protein OS=Citrus sinensis GN=CISIN_1g007985mg PE=3 SV=1 - [A0A067F287_CITSI]	1146.6	0.5017	6	25	26	192	0.985	94	127.8	1.077	87	5.5	1.011	171	33.1	0.998	171	36.1	0.737	171	37.4	1.08	171	36.1	0.903	171	45	0.965	70	66.7	1.087	94	118.9	1.191	94	94.3	0.823	94	16.6	1.202	94	120.5	0.988	94	57.8	0.01	87	0
A0A067GK06	Uncharacterized protein OS=Citrus sinensis GN=CISIN_1g028847mg PE=4 SV=1 - [A0A067GK06_CITSI]	112.65	0.3355	3	1	4	12	0.482	1		0.291	1		0.592	1		0.915	1		0.76	1		1.198	1		0.966	1		1.101	1		1.251	1		1.91	1		1.556	1		2.65	1		2.049	1		1.897	1
A0A067G455	Uncharacterized protein OS=Citrus sinensis GN=CISIN_1g028841mg PE=4 SV=1 - [A0A067G455_CITSI]	286.93	0.526	3	4	7	27	0.701	12	75.5	0.761	8	61.8	0.594	16	14.5	0.619	16	25.7	0.614	16	20.5	0.73	16	32.1	0.696	16	21.2	1.01	8	44.5	0.746	12	46.6	0.763	12	13.9	0.851	12	21.7	0.965	12	68.1	0.817	12	26.1	1.032	8	8.6
A0A067FNS1	60S acidic ribosomal protein P0 OS=Citrus sinensis GN=CISIN_1g020952mg PE=3 SV=1 - [A0A067FNS1_CITSI]	235.11	0.3448	3	6	6	21	0.722	9	71.9	100	10	0	1.066	19	17.7	0.954	19	28.7	0.919	19	38	1.092	19	33.5	1.154	19	27	3.51	7	746.7	1.384	9	124	1.258	9	95.7	1.021	9	51.4	1.414	9	102.2	1.331	9	113.5	0.01	10	0
A0A067DJQ6	Adenosylhomocysteinase OS=Citrus sinensis GN=CISIN_1g011464mg PE=3 SV=1 - [A0A067DJQ6_CITSI]	827.56	0.5423	3	20	20	134	0.959	55	88.9	100	34	0	0.878	134	21.5	0.843	134	27.2	1.152	134	20.7	1.06	134	25.1	0.925	134	27.4	0.968	26	72.1	1.04	55	85.4	1.028	55	63.1	1.165	55	76.7	1.216	55	86.2	1.129	55	84.8	0.01	34	0
A0A067DTS1	Uncharacterized protein OS=Citrus sinensis GN=CISIN_1g0337581mg PE=3 SV=1 - [A0A067DTS1_CITSI]	80.4	0.2054	2	2	2	17	0.403	14	64.6	0.203	10	87.5	0.425	17	28.2	0.478	17	24.9	0.517	17	16	0.792	17	36.5	0.502	17	47.8	1.172	10	32.1	1.246	14	77.2	1.487	14	70.5	1.475	14	79.8	2.094	14	52.5	1.654	14	62.7	2.27	10	53
A0A067GS82	Uncharacterized protein OS=Citrus sinensis GN=CISIN_1g019187mg PE=3 SV=1 - [A0A067GS82_CITSI]	110.9	0.0846	2	3	3	5	0.784	4	16.1	0.583	2	105.5	0.984	5	38.9	1.031	5	51.2	1.138	5	37	1.064	5	9.2	0.729	5	89.5	0.541	2	55.1	1.033	4	49.1	0.972	4	40.5	1.175	4	38.3	1.168	4	51.7	1.031	4	40.9	1.998	2	109.5
A0A067DKJ3	Uncharacterized protein (Fragment) OS=Citrus sinensis GN=CISIN_1g0121041mg PE=4 SV=1 - [A0A067DKJ3_CITSI]	231.12	0.302	2	7	7	22	1.088	16	131.1	100	11	0	1.165	22	18.7	1.063	22	20.2	1.402	22	22.7	1.421	22	27.7	1.152	22	20.7	1.809	10	2231.3	1.122	16	57.5	0.892	16	38.2	1.612	16	81.1	1.59	16	80.9	1.176	16	76.6	0.01	11	0
A0A067H562	Malic enzyme OS=Citrus sinensis GN=CISIN_1g007456mg PE=3 SV=1 - [A0A067H562_CITSI]	360	0.2753	7	12	12	34	0.865	20	58.8	100	17	0	1.104	34	31.1	1.253	34	26.2	1.233	34	28.8	1.242	34	47.8	1.288	34	31.3	0.94	14	88.5	1.016	20	62.3	1.116	20	77.9	1.101	20	65.4	1.139	20	82.7	1.165	20	91.9	0.01	17	0
A0A067FZE4	Uncharacterized protein OS=Citrus sinensis GN=CISIN_1g016631mg PE=4 SV=1 - [A0A067FZE4_CITSI]	344.97	0.3083	2	9	9	37	0.852	28	72.6	1.086	19	4.2	1.138	37	26.4	1.124	37	36.6	1.14	37	36.4	1.192	37	32.3	1.157	37	47.2	0.9	19	339	1.502	28	72.7	1.44	28	102	1.325	28	95.6	1.575	28	79.2	1.371	28	100	0.01	19	0
A0A067H1D4	Uncharacterized protein OS=Citrus sinensis GN=CISIN_1g004509mg PE=4 SV=1 - [A0A067H1D4_CITSI]	1030.03	0.5401	3	31	31	203	0.924	115	118.2	100	79	0	1.026	202	28.9	0.969	202	30	0.815	202	30.8	1.142	202	44.6	0.919	202	36.3	1.259	60	297.8	1.047	115	120.2	0.969	115	52.3	0.808	115	13.8	1.043	115	111.2	0.887	115	39.2	0.01	79	0
A0A067F9M5	T-complex protein 1 subunit delta OS=Citrus sinensis GN=CISIN_1g009431mg PE=3 SV=1 - [A0A067F9M5_CITSI]	135.05	0.1028	1	4	4	10	1.205	9	104.4	0.801	9	52.4	1.044	10	20.5	0.983	10	33.8	0.974	10	33.9	0.753	10	35.5	0.933	10	44.2	1.031	9	77.6	0.89	9	80.1	0.01	9	0	0.01	9	0	0.641	9	17.6	0.01	9	0	1.411	9	49.2
A0A067EU40	Tubulin alpha chain OS=Citrus sinensis GN=CISIN_1g013113mg PE=3 SV=1 - [A0A067EU40_CITSI]	446.69	0.3385	2	2	13	70	1.08	2	135.5	100	3	0	1.055	4	28.5	1.232	4	33.1	1.103	4	24.6	1.055	4	48.3	0.847	4	5	0.742	2	34.1	0.935	2	91.3	1.135	2	83.4	1.1	2	65.3	0.88	2	71.8	1.017	2	63.3	0.01	3	0
A0A067EM78	Tubulin alpha chain (Fragment) OS=Citrus sinensis GN=CISIN_1g0157541mg PE=3 SV=1 - [A0A067EM78_CITSI]	223.92	0.187	1	3	7	31	0.703	3	21.1	100	1		1.106	5	20.9	1.157	5	17.3	1.005	5	44.1	1.027	5	12	1.239	5	56.8				1.288	3	19.8	1.291	3	28.9	0.999	3	16	1.56	3	33.8	1.265	3	30.5	0.01	1
A0A067FDZ6	Cytochrome b-c1 complex subunit 7 OS=Citrus sinensis GN=CISIN_1g033311mg PE=3 SV=1 - [A0A067FDZ6_CITSI]	127.17	0.2951	3	3	3	9	1.448	7	20.9	0.833	6	42.5	0.525	9	28.2	0.84	9	48.8	0.565	9	60.3	0.798	9	45.5	0.647	9	30.6	1.296	6	77.9	0.01	7	0	0.01	7	0	0.01	7	0	0.01	7	0	0.01	7	0	0.01	6	0
A0A067FVS0	Plasma membrane ATPase OS=Citrus sinensis GN=CISIN_1g002203mg PE=3 SV=1 - [A0A067FVS0_CITSI]	490.01	0.1698	13	2	16	48	0.715	1					1.042	2	54.4	0.934	2	70.6	0.97	2	51.6	1.051	2	63.9	0.97	2	86.9				1.055	1		0.856	1		0.965	1		1.056	1		0.836	1
A0A067GTV7	Uncharacterized protein OS=Citrus sinensis GN=CISIN_1g023824mg PE=4 SV=1 - [A0A067GTV7_CITSI]	279.91	0.3442	1	9	10	23	0.9	16	60.3	0.998	13	16.8	0.59	21	37.1	0.557	21	37.2	0.545	21	51.2	0.793	21	43.5	0.542	21	57.8	1.513	13	48	0.01	16	0	0.01	16	0	0.01	16	0	0.714	16	34.4	0.01	16	0	0.01	13	0
A0A067FYP7	Uncharacterized protein OS=Citrus sinensis GN=CISIN_1g023969mg PE=4 SV=1 - [A0A067FYP7_CITSI]	315.68	0.3759	1	7	8	36	1.23	25	88.6	100	21	0	0.63	34	24.1	0.583	34	29.7	0.521	34	36.2	0.626	34	35.1	0.528	34	37.7	2.091	20	97.5	0.01	25	0	0.01	25	0	0.01	25	0	0.01	25	0	0.01	25	0	0.01	21	0
A0A067FUW4	40S ribosomal protein S4 OS=Citrus sinensis GN=CISIN_1g024108mg PE=3 SV=1 - [A0A067FUW4_CITSI]	206.6	0.3036	4	1	7	30	0.999	2	20.9	0.61	2	111.4	1.586	2	1.4	1.746	2	8.7	1.847	2	1	1.257	2	58.4	2.01	2	18.1	3.399	2	1559.4	1.619	2	19.5	1.76	2	12.1	1.825	2	19.9	1.342	2	34.4	2.057	2	40.1	2.071	2	157.9
A0A067DTG1	Uncharacterized protein (Fragment) OS=Citrus sinensis GN=CISIN_1g0014662mg PE=3 SV=1 - [A0A067DTG1_CITSI]	141.88	0.0828	5	6	6	13	1.392	10	71.9	1.112	10	0.7	1.184	13	20.2	1.136	13	25.8	1.214	13	15.9	1.12	13	25.3	1.239	13	29.2	0.726	8	43.8	0.803	10	59.6	0.842	10	28.9	0.952	10	39.5	0.828	10	60	0.999	10	60	0.01	10	0
A0A067FTV9	Peptidyl-prolyl cis-trans isomerase OS=Citrus sinensis GN=CISIN_1g028574mg PE=3 SV=1 - [A0A067FTV9_CITSI]	115.74	0.2367	1	5	5	8	0.412	6	48.8	0.256	5	62.6	0.745	8	57.3	0.695	8	56	0.967	8	19.3	0.728	8	41.1	0.704	8	59.5	1.25	5	56.3	1.466	6	21.3	1.144	6	37.7	1.97	6	32.9	1.999	6	8.4	1.317	6	30.3	1.826	5	117.6
A0A067CYW4	Uncharacterized protein OS=Citrus sinensis GN=CISIN_1g032049mg PE=3 SV=1 - [A0A067CYW4_CITSI]	104.99	0.2365	1	1	4	9	2.124	2	1.8	0.925	1		1.564	2	15.3	1.382	2	11.7	1.936	2	13.3	1.467	2	2.7	1.84	2	11.3	0.805	1		0.736	2	20.2	0.706	2	2.3	0.882	2	18.2	0.723	2	2.1	0.869	2	16.1	1.748	1
A0A067F1P0	Uncharacterized protein OS=Citrus sinensis GN=CISIN_1g005564mg PE=4 SV=1 - [A0A067F1P0_CITSI]	73.68	0.0453	3	2	2	2	1.106	2	46.2	100	1		0.965	2	16.9	1.011	2	9	0.905	2	4.9	1.062	2	44	1.033	2	48.8	6.902	1		0.89	2	66.8	0.957	2	50.1	0.91	2	32.1	1.024	2	104.8	1.098	2	78.7	0.01	1
A0A067EEY0	Guanosine nucleotide diphosphate dissociation inhibitor OS=Citrus sinensis GN=CISIN_1g013352mg PE=3 SV=1 - [A0A067EEY0_CITSI]	324.92	0.3246	6	9	9	36	1.122	24	113.9	100	18	0	0.909	36	30.5	0.953	36	39.6	1.021	36	35.3	1.058	36	53.3	0.931	36	52.2	1.121	15	109.5	0.833	24	66.7	0.91	24	41.5	1.054	24	57.2	0.895	24	75.3	0.909	24	43.2	0.01	18	0
A0A067DMK9	Uncharacterized protein OS=Citrus sinensis GN=CISIN_1g024925mg PE=4 SV=1 - [A0A067DMK9_CITSI]	306.31	0.3423	3	8	9	48	1.221	20	60.2	0.888	15	35.2	0.787	38	23.3	0.71	38	25.6	0.606	38	25.3	0.778	38	31.8	0.682	38	37.4	1.079	13	26.2	0.622	20	17.5	0.01	20	0	0.01	20	0	0.643	20	18	0.01	20	0	0.01	15	0
A0A067FPN0	Uncharacterized protein OS=Citrus sinensis GN=CISIN_1g025540mg PE=3 SV=1 - [A0A067FPN0_CITSI]	478.57	0.5976	2	9	13	67	2.084	21	4.7	0.625	12	90.3	0.76	38	35.2	0.742	38	27.9	0.648	38	26.8	0.827	38	34.9	0.758	38	49.3	1.031	12	28.3	0.555	21	0.5	0.01	21	0	0.01	21	0	0.01	21	0	0.01	21	0	1.232	12	35.9
A0A067FDB2	Uncharacterized protein OS=Citrus sinensis GN=CISIN_1g031857mg PE=3 SV=1 - [A0A067FDB2_CITSI]	114.89	0.3377	3	5	5	5	0.996	2	31.6	100	1		0.915	5	17.2	0.73	5	38.5	1.104	5	9.3	1.108	5	44.3	0.808	5	41.1				0.955	2	28.7	0.9	2	39.7	1.249	2	65.5	1.37	2	55.7	0.958	2	52.3	0.978	1
A0A067H6Y6	Uncharacterized protein OS=Citrus sinensis GN=CISIN_1g026785mg PE=4 SV=1 - [A0A067H6Y6_CITSI]	167.24	0.2489	3	5	5	19	0.821	13	82.7	100	10	0	0.852	19	17.6	0.787	19	19.6	1.269	19	46	1.082	19	41.7	0.84	19	15.3	2.346	8	270.6	1.385	13	69.7	1.133	13	74.4	2.107	13	26.1	2.06	13	33.9	1.322	13	38	0.01	10	0
A0A067G0D8	Clathrin heavy chain OS=Citrus sinensis GN=CISIN_1g000428mg PE=3 SV=1 - [A0A067G0D8_CITSI]	1574.17	0.3842	1	46	46	128	0.974	82	110.3	100	64	0	1.021	128	26.5	0.973	128	33.3	1.1	128	32.2	1.135	128	31.9	1.078	128	39.5	1.091	58	175.8	1.053	82	112.1	1.098	82	76.2	1.153	82	74.6	1.221	82	111.4	1.109	82	80.8	0.01	64	0
A0A067F1Z6	Uncharacterized protein (Fragment) OS=Citrus sinensis GN=CISIN_1g0174262mg PE=4 SV=1 - [A0A067F1Z6_CITSI]	222.12	0.321	4	3	7	42	1.149	12	117.2	0.648	11	63.6	0.842	21	24.4	0.974	21	41.8	0.722	21	31.1	0.787	21	31.9	0.84	21	31.7	0.874	11	64.3	0.757	12	49.2	0.781	12	17.3	0.867	12	24.7	0.01	12	0	0.782	12	19.2	1.259	11	39.5
A0A067GL62	Uncharacterized protein OS=Citrus sinensis GN=CISIN_1g019870mg PE=4 SV=1 - [A0A067GL62_CITSI]	814.87	0.7417	2	19	19	185	0.987	136	113.7	0.781	109	57.1	0.659	185	41.1	0.581	184	45.6	0.361	185	57.6	0.574	185	46.3	0.495	185	49.4	1.191	102	60.6	0.611	136	14.7	0.01	135	0	0.01	136	0	0.59	136	5.3	0.01	136	0	0.01	109	0
A0A067GEK9	Sucrose synthase OS=Citrus sinensis GN=CISIN_1g003661mg PE=3 SV=1 - [A0A067GEK9_CITSI]	916.56	0.3975	4	24	26	82	1.051	49	117.6	100	31	0	1.014	73	37.1	0.996	73	40.2	1.393	73	54.6	1.186	73	44.5	1.293	73	43	1.307	26	1342.7	0.881	49	78.1	0.862	49	32.7	1.402	49	104.6	1.238	49	137	1.113	49	81.5	0.01	31	0
A0A067H4R0	S-adenosylmethionine synthase OS=Citrus sinensis GN=CISIN_1g015873mg PE=3 SV=1 - [A0A067H4R0_CITSI]	384.78	0.4514	5	6	11	65	1.17	23	112.1	1.056	18	8.4	0.687	31	55.2	0.685	31	53.6	1.025	31	28.7	0.828	31	30.9	0.688	31	43.7	1.185	18	109.9	0.588	23	9.1	0.01	23	0	1.023	23	51.8	0.747	23	41.8	0.733	23	9.4	0.01	18	0
A0A067D8G1	S-adenosylmethionine synthase OS=Citrus sinensis GN=CISIN_1g044516mg PE=3 SV=1 - [A0A067D8G1_CITSI]	202.53	0.2188	1	2	7	36	100	1		0.525	1		1.453	2	119.3	1.189	2	186	2.233	2	31	1.278	2	2.2	1.501	2	118.8	0.381	1		1.112	1		1.087	1		1.076	1		0.01	1		1.15	1		4.872	1
D0ELH5	Peptidyl-prolyl cis-trans isomerase OS=Citrus sinensis GN=CYP PE=1 SV=1 - [D0ELH5_CITSI]	268.45	0.5698	2	8	8	74	1.483	53	59.5	0.954	33	23.7	0.559	74	50.9	0.508	74	65.9	0.496	74	56.8	0.603	74	58.5	0.476	74	72.8	1.816	31	185.3	0.01	53	0	0.01	53	0	0.01	53	0	0.01	53	0	0.01	53	0	0.01	33	0
A0A067G0E6	Uncharacterized protein OS=Citrus sinensis GN=CISIN_1g000572mg PE=3 SV=1 - [A0A067G0E6_CITSI]	31.31	0.0184	1	2	2	2	1.314	2	84	100	2	0	1.289	2	51.1	1.769	2	70.8	1.221	2	55.7	1.599	2	45.3	1.579	2	69.4	8.548	2	31.7	0.809	2	61.1	1.002	2	58.4	0.882	2	27.3	0.951	2	88.4	0.952	2	51.2	0.01	2	0
A0A067F652	Uncharacterized protein OS=Citrus sinensis GN=CISIN_1g017338mg PE=4 SV=1 - [A0A067F652_CITSI]	235.24	0.3593	6	7	7	19	1.606	16	45.4	100	13	0	0.829	19	17.9	0.776	19	33.6	0.749	19	29.8	0.777	19	26.5	0.816	19	38.8	1.275	12	155.3	0.01	16	0	0.01	16	0	0.01	16	0	0.571	16	0.5	0.01	16	0	0.01	13	0
A0A067F0Z3	Uncharacterized protein OS=Citrus sinensis GN=CISIN_1g025824mg PE=4 SV=1 - [A0A067F0Z3_CITSI]	151.03	0.1943	5	3	5	8	0.587	2	98.9	0.786	2	56	0.713	5	27.9	0.792	5	33	1.104	5	6.3	0.758	5	17.9	0.837	5	50.5	5.729	2	122.9	1.14	2	45.1	0.942	2	23.6	1.558	2	66.5	1.165	2	63.2	0.996	2	26.6	0.01	2	0
A0A067GYZ4	Uncharacterized protein OS=Citrus sinensis GN=CISIN_1g0252142mg PE=4 SV=1 - [A0A067GYZ4_CITSI]	41.96	0.0952	3	2	2	3				100	2	0	0.924	3	4.4	0.973	3	67.7	1.632	3	143.6	1.444	3	9.6	1.224	3	28.2																			1.497	2	70.8
A0A067F4K6	Chlorophyll a-b binding protein, chloroplastic OS=Citrus sinensis GN=CISIN_1g024579mg PE=3 SV=1 - [A0A067F4K6_CITSI]	418.44	0.7336	2	7	9	131	2.094	33	4	100	34	0	0.963	69	25.2	0.969	69	28.4	0.649	69	34.2	1.021	68	37.2	0.825	69	32	0.873	24	51.7	0.01	33	0	0.01	33	0	0.01	33	0	0.644	33	18.4	0.01	33	0	0.01	34	0
A0A067FKP0	Uncharacterized protein OS=Citrus sinensis GN=CISIN_1g047849mg PE=3 SV=1 - [A0A067FKP0_CITSI]	574.23	0.3088	2	15	15	50	1.178	30	110.5	100	32	0	1.24	50	30.8	1.264	50	36.2	1.073	50	38.4	1.134	50	37.6	1.15	50	47.6	1.268	24	323.9	1.188	30	120.4	1.494	30	88.5	1.374	30	105.1	0.865	30	68.4	1.427	30	100.1	0.01	32	0
A0A067GBF7	Uncharacterized protein OS=Citrus sinensis GN=CISIN_1g002068mg PE=3 SV=1 - [A0A067GBF7_CITSI]	736.56	0.2898	3	19	21	56	1.048	36	82.8	0.969	38	21.3	1.237	53	24.1	1.231	53	29	1.133	53	20.5	1.258	53	24.1	1.17	53	27.8	0.769	29	107	1.039	36	109.5	1.116	36	77.2	1.012	36	49.9	1.082	36	93.6	1.044	36	68.4	1.15	38	25.1
A0A067GA95	Uncharacterized protein (Fragment) OS=Citrus sinensis GN=CISIN_1g038078mg PE=4 SV=1 - [A0A067GA95_CITSI]	57.53	0.1152	3	1	2	4	0.991	2	100.5	0.856	2	41.1	1.034	2	7.7	0.998	2	6.4	0.965	2	8.3	0.662	2	21.5	0.865	2	8.9	2.381	2	537.2	1.064	2	88.3	1.137	2	83.8	1.147	2	73.4	0.907	2	78	1.07	2	73.2	1.228	2	35.5
A0A067FSG1	Uncharacterized protein OS=Citrus sinensis GN=CISIN_1g018080mg PE=4 SV=1 - [A0A067FSG1_CITSI]	71.07	0.1634	3	3	4	7	100	3	0	100	5	0	1.42	5	26.7	1.323	5	9.9	1.287	5	49.1	0.898	5	28.1	1.646	5	18.5	0.771	3	445.6	0.01	3	0	0.01	3	0	0.01	3	0	0.01	3	0	0.01	3	0	1.037	5	9.3
A0A067FE94	Uncharacterized protein (Fragment) OS=Citrus sinensis GN=CISIN_1g0178621mg PE=4 SV=1 - [A0A067FE94_CITSI]	90.53	0.1883	3	3	4	6	100	3	0	100	4	0	0.871	4	8.7	0.877	4	27.3	1.01	4	20.5	0.778	4	13.6	0.914	4	16.7	0.937	3	737.4	0.01	3	0	0.01	3	0	0.01	3	0	0.01	3	0	0.01	3	0	0.01	4	0
A0A067DTY3	Uncharacterized protein OS=Citrus sinensis GN=CISIN_1g029908mg PE=4 SV=1 - [A0A067DTY3_CITSI]	130.25	0.3514	1	4	4	12	0.848	9	17.5	0.997	6	17	1.175	12	19.7	1.17	12	27.2	1.505	12	23.4	1.132	12	25.2	1.292	12	33.6	0.777	4	88.9	1.355	9	20.2	1.295	9	38.3	1.552	9	41.8	1.544	9	42.7	1.571	9	53	1.269	6	40.8
A0A067DRC2	Adenylosuccinate synthetase, chloroplastic OS=Citrus sinensis GN=PURA PE=3 SV=1 - [A0A067DRC2_CITSI]	116.77	0.1207	3	4	4	6	1.683	6	37.6	100	5	0	0.93	6	25.5	1.13	6	30	1.072	6	38.8	1.091	6	9.8	0.914	6	48.3	0.964	5	23.9	0.633	6	20.1	0.01	6	0	0.01	6	0	0.631	6	15.3	0.01	6	0	0.01	5	0
A0A067FE06	Uncharacterized protein OS=Citrus sinensis GN=CISIN_1g010250mg PE=3 SV=1 - [A0A067FE06_CITSI]	187.2	0.2058	2	7	7	11	1.022	5	119	100	6	0	1.045	11	17	1.283	11	17.9	1.223	11	22.6	1.278	11	47.9	1.314	11	29.1	1.785	4	149.6	1.616	5	141.3	1.994	5	127.1	1.48	5	99.5	3.191	5	180.1	2.707	5	114.5	0.01	6	0
A0A067FPP5	Acetyltransferase component of pyruvate dehydrogenase complex OS=Citrus sinensis GN=CISIN_1g008996mg PE=3 SV=1 - [A0A067FPP5_CITSI]	292.62	0.2941	5	10	10	23	0.822	14	134	100	12	0	1.042	23	27	0.949	23	42	1.066	23	30.3	1.056	23	33.4	1.066	23	41.3	1.203	9	153.7	1.041	14	93.9	0.948	14	48.4	0.975	14	43.5	0.96	14	90.5	1.083	14	65.6	0.01	12	0
A0A067EUL7	Uncharacterized protein OS=Citrus sinensis GN=CISIN_1g039412mg PE=3 SV=1 - [A0A067EUL7_CITSI]	458.34	0.2679	1	12	12	83	1.218	58	101.8	0.948	45	24.7	0.68	83	35.6	0.537	83	63	1.114	83	25.7	1	83	36	0.791	83	35.5	1.05	41	69.5	0.01	58	0	0.01	58	0	0.87	58	25.2	0.761	58	44.9	0.01	58	0	0.01	45	0
A0A067EHF1	Uncharacterized protein OS=Citrus sinensis GN=CISIN_1g016935mg PE=4 SV=1 - [A0A067EHF1_CITSI]	121.23	0.0895	1	4	4	12	1.879	8	20.3	100	6	0	0.95	12	11.5	0.835	12	6.1	0.682	12	12.5	0.967	12	25.5	0.747	12	12.9	0.852	5	7.3	0.01	8	0	0.01	8	0	0.01	8	0	0.637	8	16.6	0.01	8	0	0.01	6	0
A0A067FRJ0	Dihydrolipoamide acetyltransferase component of pyruvate dehydrogenase complex OS=Citrus sinensis GN=CISIN_1g011684mg PE=3 SV=1 - [A0A067FRJ0_CITSI]	38.11	0.0642	2	2	2	2	0.577	2	112.4	0.89	2	34.7	1.43	2	7.3	1.339	2	12.2	1.371	2	26.8	1.445	2	27.9	1.433	2	41.9	4.938	2	27	2.529	2	99.7	2.338	2	91.9	2.347	2	71.2	2.673	2	69.8	2.54	2	53.6	1.32	2	47.5
A0A067E7B9	Uncharacterized protein OS=Citrus sinensis GN=CISIN_1g018706mg PE=4 SV=1 - [A0A067E7B9_CITSI]	289.04	0.3504	1	9	9	21	0.815	19	30	0.975	11	20.4	0.828	21	20.4	0.761	21	26.2	0.927	21	33.8	0.769	21	30.2	0.739	21	25.1	1.904	10	132.6	1.151	19	62.7	0.977	19	53.8	1.139	19	62.1	0.935	19	45.2	0.909	19	43.3	1.286	11	43.1
A0A067FSV5	Malic enzyme OS=Citrus sinensis GN=CISIN_1g007703mg PE=3 SV=1 - [A0A067FSV5_CITSI]	1000.59	0.5504	18	22	27	205	1.375	108	74.3	100	93	0	1.139	188	30.3	1.171	188	43.7	1.025	188	38.6	0.942	188	39.9	1.09	188	53.4	0.807	76	113.4	0.92	108	87.5	0.938	108	46.6	0.824	108	16.8	0.792	108	51.9	0.929	108	46.9	0.01	93	0
A0A067DJT6	Uncharacterized protein OS=Citrus sinensis GN=CISIN_1g024132mg PE=4 SV=1 - [A0A067DJT6_CITSI]	92.81	0.1397	1	3	3	6	0.808	6	137.2	0.57	5	130.7	1.235	6	34.6	1.51	6	53.4	1.102	6	37.6	1.254	6	15.1	1.627	6	41.5	0.64	5	442	1.838	6	105.4	2.652	6	43.2	2.162	6	68.4	1.746	6	115.8	2.694	6	39.1	2.324	5	104.3
A0A067E795	Uncharacterized protein OS=Citrus sinensis GN=CISIN_1g015424mg PE=3 SV=1 - [A0A067E795_CITSI]	254.1	0.2437	3	8	8	34	1.027	27	90.9	0.75	27	64.7	1.179	34	36	1.107	34	32.9	1.032	34	25.6	1.146	34	27.8	1.069	34	28.4	0.89	25	86.6	0.95	27	93.8	0.947	27	48.2	0.845	27	20.7	0.873	27	70.3	0.785	27	19.9	1.572	27	70.6
A0A067GDI7	Uncharacterized protein OS=Citrus sinensis GN=CISIN_1g004159mg PE=3 SV=1 - [A0A067GDI7_CITSI]	475.05	0.1518	6	2	13	46	0.934	2	190.3	0.493	2	183.4	0.8	2	12.3	0.6	2	5.3	0.864	2	20.2	0.674	2	5.1	0.714	2	27.4	0.782	2	34.2	1.013	2	111.1	1.036	2	64.7	1.332	2	108	0.988	2	97.3	1.016	2	63.1	1.755	2	106.9
A0A067E852	Uncharacterized protein (Fragment) OS=Citrus sinensis GN=CISIN_1g0042302mg PE=3 SV=1 - [A0A067E852_CITSI]	478.45	0.1525	9	1	12	52	2.148	5	0.2	0.997	5	14.9	0.813	8	17.6	0.836	8	16.9	0.775	8	29	1.035	8	32.7	0.779	8	31.3	0.968	4	21.7	0.01	5	0	0.01	5	0	0.01	5	0	0.01	5	0	0.01	5	0	0.01	5	0
A0A067GNU4	GTP-binding nuclear protein OS=Citrus sinensis GN=CISIN_1g027593mg PE=3 SV=1 - [A0A067GNU4_CITSI]	115.97	0.3006	8	4	4	15	1.139	7	30.4	100	4	0	0.787	15	5	0.797	15	12.2	0.802	14	14.3	1.048	15	37.5	0.748	15	16.4	3.156	4	16.1	0.594	7	10.6	0.723	7	5.8	0.758	6	4.3	0.725	7	28.4	0.754	7	13.8	0.01	4	0
A0A067E9T9	Uncharacterized protein OS=Citrus sinensis GN=CISIN_1g008527mg PE=3 SV=1 - [A0A067E9T9_CITSI]	146.3	0.1239	5	6	6	9	0.695	9	108.4	100	7	0	1.102	9	18	1.237	9	12.5	1.149	9	21.3	1.006	9	29.9	1.303	9	31.8	0.85	7	291.1	2.246	9	63.5	2.338	9	81.4	2.491	9	43.4	1.645	9	161.7	2.633	9	45.9	0.01	7	0
A0A067GVQ3	Uncharacterized protein OS=Citrus sinensis GN=CISIN_1g031787mg PE=3 SV=1 - [A0A067GVQ3_CITSI]	154.86	0.4237	5	4	4	8	0.582	7	77.8	0.419	6	112	0.805	8	68.6	0.655	8	49.5	1.078	8	23.9	0.81	8	41.2	0.712	8	58.3	1.026	6	36.6	1.375	7	48.7	1.071	7	71.2	2.05	7	33.7	1.481	7	65.1	1.014	7	62.8	1.728	6	66
A0A067EQ66	Uncharacterized protein OS=Citrus sinensis GN=CISIN_1g012172mg PE=4 SV=1 - [A0A067EQ66_CITSI]	648.11	0.4883	3	18	18	72	0.837	41	60.1	0.969	34	21.3	1.006	70	24.1	1.05	70	35.7	0.897	70	27.3	1.141	70	27.4	1.053	70	43.1	0.873	27	101.9	1.156	41	83	1.022	41	62	0.89	41	28.7	1.094	41	110.8	1.123	41	83.5	1.097	34	17.9
A0A067DF17	Fructose-bisphosphate aldolase OS=Citrus sinensis GN=CISIN_1g016748mg PE=3 SV=1 - [A0A067DF17_CITSI]	347.12	0.3603	1	7	9	60	1.841	30	23.4	1.057	24	8.2	0.733	36	47.1	0.659	36	57.3	0.481	36	93.4	0.763	36	27	0.536	36	71.7	0.956	23	66.8	0.01	30	0	0.01	30	0	0.01	30	0	0.01	30	0	0.01	30	0	0.01	24	0
A0A067F699	Uncharacterized protein OS=Citrus sinensis GN=CISIN_1g048118mg PE=4 SV=1 - [A0A067F699_CITSI]	516.76	0.5743	1	15	15	46	0.641	32	37.5	0.981	29	19.5	1.034	46	28.1	1.007	46	31.8	0.977	46	41.2	0.97	46	37.8	0.911	46	34.2	1.077	24	83.6	1.354	32	86.7	1.469	32	124.4	1.469	32	108.8	1.359	32	110.2	1.341	32	118.9	0.01	29	0
A0A067ELW7	Uncharacterized protein OS=Citrus sinensis GN=CISIN_1g043511mg PE=3 SV=1 - [A0A067ELW7_CITSI]	25.94	0.0733	1	2	2	2	1.27	2	91.8	1.108	2	1.2	1.102	2	25.9	1.045	2	41.7	1.05	2	40.6	1.208	2	28.8	1.256	2	23.3	1.283	2	1038.8	0.836	2	67.3	0.863	2	32.9	0.885	2	27.7	0.9	2	76.3	1.004	2	61	1.039	2	9.7
A0A067D033	40S ribosomal protein S8 (Fragment) OS=Citrus sinensis GN=CISIN_1g044642mg PE=3 SV=1 - [A0A067D033_CITSI]	287.18	0.47	1	6	8	33	0.849	19	114.3	0.629	19	103.3	1.261	29	35	1.12	29	48.8	1.652	29	34.5	1.271	29	37	1.188	29	54.1	0.752	16	65.5	1.43	19	153.9	1.369	19	131.9	1.688	19	145.5	1.254	19	73	1.553	19	165.6	1.81	19	115.2
A0A067DNL7	ATP synthase subunit d, mitochondrial OS=Citrus sinensis GN=CISIN_1g030983mg PE=3 SV=1 - [A0A067DNL7_CITSI]	198.45	0.3214	1	7	7	14	1.105	11	112.5	0.912	7	30	0.506	14	35.3	0.46	14	51.4	0.513	14	59.9	0.541	14	42.9	0.46	14	27	1.193	7	108.2	0.01	11	0	0.01	11	0	0.01	11	0	0.694	11	29.9	0.01	11	0	1.219	7	34.2
A0A067FZI2	UDP-glucose 6-dehydrogenase OS=Citrus sinensis GN=CISIN_1g011641mg PE=3 SV=1 - [A0A067FZI2_CITSI]	225.15	0.1542	4	6	6	16	1.012	12	54	1.071	11	6.3	1.152	16	27.1	0.984	16	23.8	1.63	16	52.8	0.952	16	35.9	1.291	16	29.6	0.722	8	85.4	1.142	12	49.7	0.936	12	46.3	1.427	12	56.1	0.803	12	54.3	1.225	12	51	1.005	11	4.7
A0A067FHC3	Uncharacterized protein OS=Citrus sinensis GN=CISIN_1g004967mg PE=4 SV=1 - [A0A067FHC3_CITSI]	45.69	0.0542	7	2	2	2	100	2	0	0.954	2	4.3	1.339	2	1.6	1.549	2	20.7	1.583	2	12.4	1.27	2	13.8	1.501	2	17.2	0.362	2	2.2	0.01	2	0	0.01	2	0	0.01	2	0	0.01	2	0	0.01	2	0	1.308	2	5.9
A0A067E7M5	Fructose-bisphosphate aldolase OS=Citrus sinensis GN=CISIN_1g015888mg PE=3 SV=1 - [A0A067E7M5_CITSI]	998.61	0.5814	4	21	23	282	0.952	125	129.5	100	108	0	0.934	234	33	0.982	235	34.6	0.665	235	43.7	1.117	234	46.3	0.871	235	45	0.925	90	93.3	0.906	125	84	0.849	125	30.2	0.01	125	0	0.84	125	62.7	0.773	125	17.5	0.01	107	0
A0A067FB73	Uncharacterized protein OS=Citrus sinensis GN=CISIN_1g030128mg PE=3 SV=1 - [A0A067FB73_CITSI]	114.82	0.1758	3	3	3	13	1.994	8	11.3	1.02	9	13.5	0.953	13	19.3	0.766	13	12.4	1.293	13	18.6	1.109	13	21.6	1.06	13	17.2	0.885	8	16.6	0.01	8	0	0.01	8	0	0.01	8	0	0.01	8	0	0.01	8	0	0.01	9	0
A0A067E3D0	Uncharacterized protein OS=Citrus sinensis GN=CISIN_1g016178mg PE=4 SV=1 - [A0A067E3D0_CITSI]	43.21	0.0615	2	2	2	7	1.198	4	106	100	4	0	0.897	7	8.4	0.868	7	21.1	0.797	7	14.3	0.792	7	19.4	0.727	7	17.2	0.557	3	46.7	0.88	4	77.8	0.957	4	50.1	0.928	4	35.4	0.856	4	66.4	0.875	4	37	0.01	4	0
A0A067FSA9	Uncharacterized protein (Fragment) OS=Citrus sinensis GN=CISIN_1g0446441mg PE=4 SV=1 - [A0A067FSA9_CITSI]	96.07	0.473	3	3	3	16	0.824	14	93.8	0.729	7	70.3	1.42	14	12.1	0.872	14	44.6	0.98	14	20.1	1.011	14	25	1.103	14	37.9	0.847	7	89	1.882	14	105.1	1.109	14	78.4	1.076	14	61	1.304	14	129.5	1.368	14	109.5	1.707	7	99.9
A0A067ELG5	Uncharacterized protein (Fragment) OS=Citrus sinensis GN=CISIN_1g036510mg PE=4 SV=1 - [A0A067ELG5_CITSI]	21.84	0.0417	1	1	1	1	1.788	1		0.972	1		0.784	1		0.633	1		0.604	1		0.506	1		0.551	1		0.992	1		0.01	1		0.01	1		0.01	1		0.01	1		0.01	1		0.01	1
A0A067GG57	Uncharacterized protein OS=Citrus sinensis GN=CISIN_1g025673mg PE=4 SV=1 - [A0A067GG57_CITSI]	26.02	0.0442	1	1	1	2	0.917	2	198.8	0.816	2	12.8	1.279	2	3.4	1.333	2	15.1	1.451	2	26.4	0.955	2	14.5	1.498	2	9.1	1.273	2	291.8	1.375	2	227.5	1.626	2	197.1	1.793	2	217	1.161	2	143.1	1.693	2	222.7	1.461	2	16.2
A0A067FZN5	Uncharacterized protein (Fragment) OS=Citrus sinensis GN=CISIN_1g039862mg PE=4 SV=1 - [A0A067FZN5_CITSI]	364.02	0.7803	1	8	11	53	1.149	18	85.9	0.684	12	83.6	0.585	34	29.9	0.618	34	33.6	0.556	34	20.7	0.603	34	38.6	0.601	34	37.9	1.324	11	29.4	0.01	18	0	0.01	18	0	0.01	18	0	0.01	18	0	0.01	18	0	1.004	12	4.6
A0A067DLS1	Uncharacterized protein OS=Citrus sinensis GN=CISIN_1g028300mg PE=4 SV=1 - [A0A067DLS1_CITSI]	52.34	0.1137	2	1	2	13	0.627	1		1.062	1		0.936	1		1.304	1		1.337	1		1.355	1		1.134	1		3.089	1		1.521	1		2.092	1		2.103	1		2.304	1		1.848	1		0.01	1
A0A067DB13	Uncharacterized protein OS=Citrus sinensis GN=CISIN_1g027949mg PE=4 SV=1 - [A0A067DB13_CITSI]	158.53	0.3148	12	1	6	30	0.744	2	39.4	0.348	2	29.3	0.961	2	12.4	0.877	2	4.4	1.121	2	1.1	0.994	2	11.9	1.117	2	0.1	0.852	2	9.3	1.317	2	26.1	1.187	2	34.6	1.487	2	40.7	1.424	2	26.6	1.534	2	39.4	2.578	2	16.5
A0A067GVA0	Uncharacterized protein OS=Citrus sinensis GN=CISIN_1g028292mg PE=4 SV=1 - [A0A067GVA0_CITSI]	73.25	0.2273	4	2	3	14	0.612	2	8.2	0.549	2	142.5	1.066	2	2.4	1.147	2	4.5	1.21	2	17.9	0.799	2	60.8	1.1	2	6.5	3.402	2	820.6	1.776	2	5.8	1.886	2	3.7	1.95	2	9.6	1.391	2	50.8	1.837	2	1.6	1.879	2	125.8
A0A067E9Z4	Isocitrate dehydrogenase [NAD] subunit, mitochondrial OS=Citrus sinensis GN=CISIN_1g017413mg PE=3 SV=1 - [A0A067E9Z4_CITSI]	259.36	0.2634	2	7	7	16	1.191	7	107.5	100	9	0	1.041	16	47.4	1.308	16	45.6	1.112	16	40.7	1.38	16	44.7	1.203	16	45.2	1.103	6	207.1	1.211	7	79.4	1.343	7	62.1	1.202	7	68.2	1.278	7	70.3	0.869	7	35.8	0.01	9	0
A0A067E2T0	Tubulin alpha chain OS=Citrus sinensis GN=CISIN_1g013062mg PE=3 SV=1 - [A0A067E2T0_CITSI]	695.29	0.5133	5	2	17	86	0.598	7	147.2	0.728	6	68	0.838	9	40.5	0.706	9	31.5	1.243	9	31.3	1.044	9	16.7	0.931	9	13.3	1.009	6	173.6	1.633	7	97.1	1.757	7	73.8	2.117	7	107.4	2.1	7	187.6	1.896	7	81.5	1.29	6	40
A0A067GNP4	Tubulin alpha chain OS=Citrus sinensis GN=CISIN_1g013037mg PE=3 SV=1 - [A0A067GNP4_CITSI]	638.72	0.472	4	1	16	78	0.204	1		0.116	1		0.535	1		0.547	1		1.216	1		0.528	1		0.477	1		1.036	1		2.673	1		2.7	1		5.881	1		2.758	1		2.389	1		4.307	1
A0A067FU11	Uncharacterized protein OS=Citrus sinensis GN=CISIN_1g027070mg PE=4 SV=1 - [A0A067FU11_CITSI]	84.56	0.2036	3	3	3	8	1.569	6	49.4	100	3	0	0.566	8	25.8	0.49	8	30.5	0.536	8	30.8	0.578	8	41.2	0.423	8	42.7	1.131	3	183.4	0.01	6	0	0.01	6	0	0.01	6	0	0.01	6	0	0.01	6	0	0.01	3	0
A0A067EDK0	Uncharacterized protein OS=Citrus sinensis GN=CISIN_1g005941mg PE=4 SV=1 - [A0A067EDK0_CITSI]	75.94	0.0449	3	3	3	4	0.521	4	31.8	0.92	3	29.4	1.226	4	3	1.044	4	4.3	1.416	4	22.1	1.406	4	6.4	1.261	4	7.6	3.777	3	19.6	2.419	4	38.8	2.227	4	48.3	3.226	4	41.1	2.942	4	35.5	2.514	4	28.5	1.228	3	35.5
A0A067DLE6	Uncharacterized protein (Fragment) OS=Citrus sinensis GN=CISIN_1g041139mg PE=4 SV=1 - [A0A067DLE6_CITSI]	194.81	0.3594	1	5	5	13	0.739	11	145.1	0.625	11	88.2	0.963	13	19.4	1.294	13	33.4	0.716	13	66.3	0.906	13	27.3	1.065	13	43.2	0.842	10	68.1	1.508	11	68.1	1.874	11	61.1	1.136	11	52.5	1.401	11	130.7	1.479	11	90.6	1.485	11	69.2
A0A067F3J5	Uncharacterized protein OS=Citrus sinensis GN=CISIN_1g026136mg PE=4 SV=1 - [A0A067F3J5_CITSI]	125.04	0.1646	1	2	4	10	0.757	7	71.7	100	5	0	1.028	7	22.8	0.922	7	19	1.17	7	22.1	1.02	7	14.7	1.026	7	14.6	0.753	5	284.3	1.191	7	145.6	1.139	7	84.2	1.527	7	132.7	1.438	7	89.6	1.504	7	130	0.01	5	0
A0A067EC26	Uncharacterized protein (Fragment) OS=Citrus sinensis GN=CISIN_1g0195002mg PE=4 SV=1 - [A0A067EC26_CITSI]	70.62	0.2581	2	2	2	4	0.458	3	23.8	100	1		0.805	4	17.4	0.726	4	35.5	0.948	4	34.2	0.971	4	32.5	0.782	4	31.9	5.158	1		1.853	3	78.2	2.16	3	27.6	2.329	3	6	1.972	3	19.8	2.219	3	44.9	0.01	1
A0A067G9B7	Uncharacterized protein OS=Citrus sinensis GN=CISIN_1g030193mg PE=3 SV=1 - [A0A067G9B7_CITSI]	222.15	0.5556	9	8	8	44	1.372	31	74.8	1.012	30	14.7	0.942	44	23.6	0.932	44	24.3	1.08	44	26	0.987	44	29.3	0.96	44	30.6	0.989	25	109.8	0.824	31	64.6	0.706	31	2.3	0.803	31	12.8	0.811	31	56.2	0.712	31	5.2	0.01	30	0
A0A067DPN2	Uncharacterized protein OS=Citrus sinensis GN=CISIN_1g021153mg PE=4 SV=1 - [A0A067DPN2_CITSI]	198.84	0.2848	4	6	7	37	1.064	16	94.8	100	18	0	1.093	25	48.9	1.139	25	38.3	1.009	25	38.6	1.086	25	44.1	1.286	25	40	1.035	11	58.8	1.111	16	119.1	1.088	16	74.4	0.94	16	37.4	0.933	16	75.1	1.066	16	72.5	0.01	18	0
A0A067DMG0	Uncharacterized protein OS=Citrus sinensis GN=CISIN_1g014592mg PE=3 SV=1 - [A0A067DMG0_CITSI]	181.18	0.2765	3	6	7	23	0.954	11	156.2	1.092	10	3.4	0.966	11	17.6	1.206	11	30.5	1.356	11	16.6	1.054	11	35.3	1.214	11	45.5	1.806	10	219.8	1.139	11	146.4	1.207	11	97.6	1.294	11	100.5	1.058	11	115	0.983	11	56.9	0.01	10	0
A0A067GGU7	Lipoxygenase OS=Citrus sinensis GN=CISIN_1g002776mg PE=3 SV=1 - [A0A067GGU7_CITSI]	12.62	0.0136	1	1	1	1	0.9	1		100	1		1.32	1		1.659	1		1.444	1		1.216	1		1.648	1		10.205	1		1.496	1		1.857	1		1.584	1		1.441	1		1.873	1		0.01	1
A0A067EG43	Uncharacterized protein OS=Citrus sinensis GN=CISIN_1g022053mg PE=4 SV=1 - [A0A067EG43_CITSI]	298.93	0.2805	6	7	7	23	1.498	16	57.7	1.023	17	13.1	1.232	23	21	1.21	23	29.2	1.031	23	30.8	1.081	23	27.8	1.146	23	33	0.615	13	55.8	0.839	16	68.1	0.842	16	28.9	0.01	16	0	0.01	16	0	0.792	16	21.3	1.3	17	44.9
A0A067G6V9	Proteasome subunit alpha type OS=Citrus sinensis GN=CISIN_1g025716mg PE=3 SV=1 - [A0A067G6V9_CITSI]	238.35	0.2932	4	6	6	24	1.838	15	23.6	1.035	10	11.3	0.833	24	20.6	0.756	24	39	0.828	24	41.1	1.06	24	24.9	0.846	24	34.7	0.739	10	124.4	0.01	15	0	0.01	15	0	0.01	15	0	0.606	15	9.3	0.01	15	0	0.01	10	0
A0A067ERB5	Uncharacterized protein OS=Citrus sinensis GN=CISIN_1g014332mg PE=3 SV=1 - [A0A067ERB5_CITSI]	114.59	0.1404	4	5	5	8	0.807	5	59.4	100	5	0	0.978	8	8.9	1.162	8	26.9	1.071	8	38.2	1.146	8	15.6	1.091	8	21	2.328	4	789	1.238	5	58.6	1.628	5	124.7	1.717	5	149.1	1.172	5	106.8	1.652	5	108.2	1.011	5	5.5
A0A067DFU6	Uncharacterized protein OS=Citrus sinensis GN=CISIN_1g043745mg PE=4 SV=1 - [A0A067DFU6_CITSI]	149.24	0.3161	6	3	4	13	1.217	5	101.9	100	6	0	0.997	9	24.5	1.342	9	37.8	1.302	9	66.9	1.065	9	30.8	1.375	9	25.4	4.632	4	5566	0.798	5	58.4	0.867	5	33.6	0.01	5	0	0.809	5	55.6	0.885	5	38.9	1.001	6	4
A0A067FXK2	Uncharacterized protein OS=Citrus sinensis GN=CISIN_1g011329mg PE=3 SV=1 - [A0A067FXK2_CITSI]	653.21	0.4918	2	19	19	55	1.251	35	95.2	1.113	37	0.6	0.918	55	28.5	0.874	55	29.5	0.922	55	25.8	0.977	55	25.7	0.979	55	41.4	0.946	32	43.5	0.707	35	37.6	0.708	35	2.7	0.776	35	7.8	0.771	35	47.1	0.801	35	23	0.01	37	0
A0A067D8Z8	60S ribosomal protein L36 OS=Citrus sinensis GN=CISIN_1g037449mg PE=3 SV=1 - [A0A067D8Z8_CITSI]	71.46	0.2245	5	2	2	9	100	6	0	100	4	0	0.549	9	17.9	0.581	9	10	1.337	9	27.2	0.77	9	41.1	0.56	9	11.5	2.456	4	15.4	0.01	6	0	0.01	6	0	0.01	6	0	0.01	6	0	0.01	6	0	0.01	4	0
A0A067EA65	Uncharacterized protein OS=Citrus sinensis GN=CISIN_1g028761mg PE=4 SV=1 - [A0A067EA65_CITSI]	168.05	0.4091	2	2	5	10	1.747	2	31.6	0.581	2	26.9	1.307	3	11.3	1.897	3	7.5	1.901	3	24.1	0.857	3	31.9	1.45	3	7.3	0.577	2	11.8	0.754	2	46	1.067	2	35.5	1.107	2	26.8	0.01	2	0	0.847	2	31.8	2.18	2	32.9
A0A067F873	Plasma membrane ATPase OS=Citrus sinensis GN=CISIN_1g041450mg PE=3 SV=1 - [A0A067F873_CITSI]	233.49	0.0864	3	1	8	24	1.441	5	9.7	0.471	5	1.5	1.558	5	21	1.971	5	41.4	1.459	5	34.5	0.941	5	14.7	1.335	5	89.5	0.596	5	13.5	1.122	5	2.6	1.551	5	10.8	1.336	5	6.9	0.685	5	16.6	0.991	5	39.6	3.088	5	19.5
A0A067F2F5	Uncharacterized protein OS=Citrus sinensis GN=CISIN_1g001725mg PE=4 SV=1 - [A0A067F2F5_CITSI]	384.08	0.2449	9	13	13	25	1.424	17	67.3	0.835	20	45.2	1.24	25	41.5	1.208	25	41.3	1.351	25	27.3	1.222	25	37.2	1.458	25	27.9	0.68	15	46.4	0.926	17	88.8	0.912	17	41.9	0.987	17	45.7	0.824	17	59.1	1.003	17	60.7	1.692	20	97.8
A0A067GCP0	Uncharacterized protein OS=Citrus sinensis GN=CISIN_1g032641mg PE=3 SV=1 - [A0A067GCP0_CITSI]	136.1	0.2721	2	4	4	10	0.607	5	25.1	100	5	0	0.95	10	22.6	0.622	10	17.2	1.489	10	31	0.903	10	44	0.772	10	10.5	6.499	4	58.7	1.671	5	19.5	0.979	5	31.6	1.99	5	116.9	1.399	5	92.6	1.117	5	33.1	0.01	5	0
A0A067GC08	Uncharacterized protein OS=Citrus sinensis GN=CISIN_1g029981mg PE=4 SV=1 - [A0A067GC08_CITSI]	33.45	0.0978	1	2	2	2	0.615	1		100	1		0.884	2	77.4	0.857	2	71.6	1.311	2	85.5	0.691	2	60.8	0.846	2	83	5.28	1		2.328	1		2.164	1		3.469	1		1.749	1		2.291	1		0.01	1
A0A067G473	Uncharacterized protein OS=Citrus sinensis GN=CISIN_1g019222mg PE=4 SV=1 - [A0A067G473_CITSI]	108.77	0.1815	4	1	4	15	100	1		100	1		1.111	1		1.046	1		1.04	1		1.028	1		1.218	1		0.302	1		0.01	1		0.01	1		0.01	1		0.01	1		0.01	1		0.01	1
A0A067GY14	Uncharacterized protein (Fragment) OS=Citrus sinensis GN=CISIN_1g0242241mg PE=4 SV=1 - [A0A067GY14_CITSI]	149.85	0.4426	1	3	5	10	1.537	5	53.1	0.881	2	36.4	0.669	6	14	0.609	6	40.3	0.564	6	38.9	0.716	6	28.6	0.587	6	40.4	5.183	2	545.9	0.65	5	24.3	0.01	5	0	0.01	5	0	0.762	5	45.2	0.01	5	0	0.01	2	0
A0A067FUA4	Uncharacterized protein OS=Citrus sinensis GN=CISIN_1g024153mg PE=4 SV=1 - [A0A067FUA4_CITSI]	79.27	0.1292	2	1	3	5	100	1		100	1		0.752	1		1.015	1		0.814	1		1.11	1		1.06	1		1.174	1		0.01	1		0.01	1		0.01	1		0.01	1		0.01	1		0.01	1
A0A067FP55	Proteasome subunit alpha type OS=Citrus sinensis GN=CISIN_1g025897mg PE=3 SV=1 - [A0A067FP55_CITSI]	202.65	0.2764	7	3	6	19	0.636	10	48.9	100	7	0	1.047	13	12	1.114	13	13	1.124	13	10.6	1.119	13	22	1.178	13	16.1	0.824	6	223.6	1.686	10	44.7	1.821	10	40.4	1.709	10	43.4	1.641	10	57.6	1.819	10	34.5	0.01	7	0
A0A067GEK8	Proteasome subunit alpha type OS=Citrus sinensis GN=CISIN_1g025892mg PE=3 SV=1 - [A0A067GEK8_CITSI]	92.43	0.1926	2	1	4	7	0.781	1		100	1		0.924	1		1.079	1		1.396	1		1.105	1		1.132	1		10.263	1		1.207	1		1.392	1		1.766	1		1.51	1		1.483	1		0.01	1
A0A067DU62	Isocitrate dehydrogenase [NADP] OS=Citrus sinensis GN=CISIN_1g015012mg PE=3 SV=1 - [A0A067DU62_CITSI]	373.96	0.3447	14	6	11	32	0.78	13	115.6	100	8	0	1.034	16	27.3	0.977	16	23.2	1.147	16	20.9	1.108	16	48.4	1.081	16	20	2.291	8	1417.1	1.24	13	128.9	1.334	13	100.2	1.437	13	87.1	1.386	13	134.7	1.438	13	83.1	0.01	8	0
A0A067ELN8	ATP-dependent 6-phosphofructokinase OS=Citrus sinensis GN=PFK PE=3 SV=1 - [A0A067ELN8_CITSI]	102.3	0.0467	2	2	2	4	1.273	2	91.1	100	3	0	1.082	4	1.3	1.087	4	2.8	1.056	4	6.1	1.17	4	15.3	1.117	4	11.3	1.761	2	3463.2	0.9	2	82.7	1.01	2	59.8	0.993	2	46.7	1.012	2	103.3	0.999	2	60	0.01	3	0
A0A067EHC3	Cysteine synthase OS=Citrus sinensis GN=CISIN_1g020528mg PE=3 SV=1 - [A0A067EHC3_CITSI]	289.48	0.3877	3	7	9	34	1.563	10	50.1	100	11	0	1.267	12	17.3	1.288	12	50.7	1.228	12	48.4	1.363	12	20.1	1.479	12	34.9	1.282	10	531.6	0.643	10	22.7	0.888	10	37.4	0.01	10	0	0.723	10	36.4	0.77	10	16.8	0.01	11	0
A0A067G4K4	Uncharacterized protein OS=Citrus sinensis GN=CISIN_1g020501mg PE=4 SV=1 - [A0A067G4K4_CITSI]	120.61	0.2767	8	2	4	25	0.882	2	12	100	2	0	1.095	3	9.1	0.925	3	40.6	0.984	3	25.3	1.009	3	30	0.924	3	55.5	4.541	2	6.9	1.307	2	16.7	1.257	2	39.2	1.198	2	24.8	1.385	2	65.9	1.385	2	53.4	0.01	2	0
A0A067DF31	Uncharacterized protein OS=Citrus sinensis GN=CISIN_1g021570mg PE=4 SV=1 - [A0A067DF31_CITSI]	369.91	0.4084	10	7	9	60	1.55	25	51.6	100	18	0	0.787	34	34.6	0.863	34	46.3	0.666	34	45.3	0.87	34	42.3	0.763	34	53.8	1.186	15	58.4	0.01	25	0	0.01	25	0	0.01	25	0	0.01	25	0	0.01	25	0	0.01	18	0
A0A067EVG3	Uncharacterized protein OS=Citrus sinensis GN=CISIN_1g025979mg PE=4 SV=1 - [A0A067EVG3_CITSI]	120.19	0.2449	2	4	5	17	0.845	6	104.3	100	2	0	0.81	8	12.1	0.764	8	8.8	0.845	8	26.5	0.882	8	26.1	0.833	8	19.5	8.705	2	254.4	0.944	6	79.8	0.879	6	35.8	0.822	6	16.5	1.266	6	74.5	1.008	6	55.4	0.01	2	0
A0A067EMD7	Uncharacterized protein OS=Citrus sinensis GN=CISIN_1g039866mg PE=3 SV=1 - [A0A067EMD7_CITSI]	185.96	0.2201	3	6	7	17	0.458	6	42.8	100	5	0	0.765	7	14.5	0.704	7	17.5	0.883	7	18.1	0.994	7	20.5	0.857	7	17.7	5.528	5	83.4	1.843	6	50	1.388	6	29.1	2.039	6	27.5	2.182	6	51	1.686	6	32.7	0.01	5	0
A0A067GY21	Uncharacterized protein OS=Citrus sinensis GN=CISIN_1g014743mg PE=3 SV=1 - [A0A067GY21_CITSI]	107.69	0.131	4	3	4	13	0.423	3	265.6	0.482	2	193.1	1.008	4	20.7	1.083	4	42.3	1.511	4	41.3	1.129	4	57.1	1.079	4	42.6	6.964	2	10101	2.298	3	204	2.392	3	186	2.285	3	49.3	1.542	3	3.9	2.186	3	115.6	2.041	2	152.6
A0A067H184	Uncharacterized protein OS=Citrus sinensis GN=CISIN_1g022768mg PE=3 SV=1 - [A0A067H184_CITSI]	84.11	0.137	3	2	3	14	1.055	3	102.1	100	4	0	1.199	5	1.6	1.261	5	5.5	1.549	5	40.8	1.194	5	15.6	1.217	5	7	5.082	3	4.4	1.164	3	64.9	1.204	3	65.7	1.245	3	32.9	1.087	3	122.7	1.236	3	74.1	0.01	4	0
A0A067GS75	Lactoylglutathione lyase OS=Citrus sinensis GN=CISIN_1g0228181mg PE=3 SV=1 - [A0A067GS75_CITSI]	442.01	0.4124	5	6	11	60	1.065	16	140	0.874	11	37.7	1.057	35	35.9	1.042	35	56.9	1.068	35	31.7	0.943	35	52.9	1.135	35	44.5	0.575	8	54.3	0.824	16	64.7	0.72	16	5.1	0.873	16	25.7	0.719	16	35.5	0.788	16	20.4	1.153	11	25.5
A0A067GF81	Uncharacterized protein (Fragment) OS=Citrus sinensis GN=CISIN_1g0228181mg PE=4 SV=1 - [A0A067GF81_CITSI]	290.88	0.3188	1	1	8	35	2.081	3	4.9	0.717	3	64.6	1.125	5	43.1	1.621	5	20.8	1.344	5	38.3	1.094	5	19	1.413	5	7.8	0.629	3	8.9	0.01	3	0	0.784	3	18	0.01	3	0	0.01	3	0	0.694	3	1.5	1.464	3	66.4
A0A067DHQ7	Uncharacterized protein OS=Citrus sinensis GN=CISIN_1g028507mg PE=4 SV=1 - [A0A067DHQ7_CITSI]	122.07	0.3471	7	4	5	19	0.752	7	64.6	0.994	7	17.5	0.962	8	27	1.059	8	19	1.233	8	29.4	1.097	8	40.8	1.087	8	30.2	0.835	6	23.5	1.164	7	154	1.322	7	36.6	1.38	7	117.5	0.601	7	7.8	1.273	7	72.1	0.01	7	0
A0A067F4U6	Uncharacterized protein (Fragment) OS=Citrus sinensis GN=CISIN_1g0179012mg PE=4 SV=1 - [A0A067F4U6_CITSI]	126.44	0.3143	1	4	4	5	1.436	3	65.7	0.925	3	28.6	1.234	5	11.4	1.26	5	9.5	1.334	5	19.3	1.336	5	39	1.195	5	16	1.429	2	326	0.914	3	70.1	0.829	3	26.5	0.9	3	16.4	0.993	3	98.5	0.947	3	33.7	1.152	3	25.3
A0A067GC31	Uncharacterized protein (Fragment) OS=Citrus sinensis GN=CISIN_1g0279181mg PE=4 SV=1 - [A0A067GC31_CITSI]	93.24	0.3433	3	1	4	6	100	1		100	1		0.805	1		0.752	1		0.899	1		0.93	1		0.848	1		0.945	1		0.01	1		0.01	1		0.01	1		0.01	1		0.01	1		0.01	1
A0A067GNP3	Pyruvate kinase OS=Citrus sinensis GN=CISIN_1g010443mg PE=3 SV=1 - [A0A067GNP3_CITSI]	256.13	0.2137	4	8	8	27	1.887	17	19.6	0.761	16	57.3	0.966	27	29.7	1.005	27	40.4	1.045	27	28.1	1.241	27	25	1.038	27	39.2	0.697	14	36.3	0.625	17	18.1	0.01	17	0	0.01	17	0	0.73	17	38.1	0.757	17	14.4	1.415	16	54.8
A0A067GW42	Succinate dehydrogenase [ubiquinone] flavoprotein subunit, mitochondrial OS=Citrus sinensis GN=CISIN_1g046556mg PE=3 SV=1 - [A0A067GW42_CITSI]	249.67	0.1343	1	7	7	26	0.839	13	207	100	9	0	1.01	26	40.5	1.229	26	46.2	1.256	26	50.3	1.094	26	37.8	1.18	26	69	0.851	6	124.1	1.756	13	99.4	1.548	13	128	1.372	13	115.8	1.316	13	191.6	1.353	13	131.9	1.048	9	11
A0A067EP48	Uncharacterized protein OS=Citrus sinensis GN=CISIN_1g015454mg PE=4 SV=1 - [A0A067EP48_CITSI]	237.5	0.2266	6	7	8	15	0.857	9	84.7	0.907	6	31.6	0.885	10	29.8	0.846	10	48.3	0.905	10	32.8	0.84	10	35.5	0.774	10	34.4	2.523	6	139.4	1.137	9	88	1.194	9	55.8	1.404	9	51.6	0.897	9	37.9	0.835	9	29.4	1.115	6	20.3
A0A067EEF9	Uncharacterized protein (Fragment) OS=Citrus sinensis GN=CISIN_1g0026961mg PE=4 SV=1 - [A0A067EEF9_CITSI]	314.94	0.204	3	9	9	17	0.771	14	48.6	0.969	8	21.3	0.938	17	28.6	0.999	17	50.3	1.046	17	33.4	0.821	17	37.6	1.031	17	53.1	0.84	6	86.2	0.993	14	65.9	0.963	14	51.1	1.063	14	53.8	0.938	14	78.1	0.945	14	50	0.997	8	3.4
A0A067F7J8	Uncharacterized protein OS=Citrus sinensis GN=CISIN_1g002112mg PE=3 SV=1 - [A0A067F7J8_CITSI]	746.85	0.2881	3	12	23	67	0.912	25	72.8	0.722	23	66.4	1.267	37	30.6	1.396	37	33.4	1.127	37	25.6	1.219	37	29.3	1.233	37	23.1	0.806	20	128.8	1.781	25	78.4	1.763	25	93.6	1.128	25	70.2	1.401	25	81.2	1.295	25	98.5	1.602	23	75.3
A0A067F2H8	Phosphoglycerate kinase OS=Citrus sinensis GN=CISIN_1g011942mg PE=3 SV=1 - [A0A067F2H8_CITSI]	1374.28	0.7046	2	27	30	262	0.871	131	116.5	1.012	99	14.8	1.143	227	28.7	1.065	227	35.7	0.773	227	41.9	1.237	227	40.7	0.991	227	41.2	0.807	79	82.9	1.243	131	145.9	1.098	131	76.2	0.821	131	16.2	1.348	131	166.5	1.05	131	69.6	1.174	99	28.2
A0A067ETG2	Pyruvate kinase OS=Citrus sinensis GN=CISIN_1g010627mg PE=3 SV=1 - [A0A067ETG2_CITSI]	60.08	0.0832	1	3	3	5	0.871	5	224	0.753	3	12.8	1.225	5	28.5	1.432	5	80	1.48	5	84.6	1.263	5	49	1.325	5	93.8	4.025	3	22	1.477	5	229.9	1.723	5	226.1	1.677	5	185.2	1.547	5	128.2	1.555	5	157	1.15	3	25
A0A067FWU9	Uncharacterized protein (Fragment) OS=Citrus sinensis GN=CISIN_1g0087141mg PE=3 SV=1 - [A0A067FWU9_CITSI]	72.46	0.0876	2	3	3	4	0.506	2	23	100	3	0	0.955	4	5.6	0.888	4	10.5	1.086	4	4.1	1.152	4	7.4	0.994	4	6.1	12.439	2	73.4	1.926	2	25.4	1.844	2	5.4	2.177	2	27.3	2.274	2	11.9	2.01	2	22.2	0.01	3	0
A0A067FS13	Uncharacterized protein OS=Citrus sinensis GN=CISIN_1g001537mg PE=3 SV=1 - [A0A067FS13_CITSI]	172.29	0.071	2	7	7	11	1.039	8	83.2	0.544	9	30.9	1.293	11	27.6	1.048	11	28.2	1.059	11	36.1	1.08	11	52.1	1.048	11	26.8	0.76	8	81.8	1.514	8	114.4	1.212	8	93.5	1.299	8	101.5	0.959	8	83.2	1.026	8	65.1	2.196	9	63.3
A0A067FF92	Uncharacterized protein OS=Citrus sinensis GN=CISIN_1g020314mg PE=4 SV=1 - [A0A067FF92_CITSI]	55.13	0.1254	1	3	3	3	1.446	3	5.4	0.602	2	4.2	0.966	3	17.6	1.237	3	20.2	1.177	3	20	0.726	3	23.5	0.982	3	28.4	0.747	2	6.9	0.681	3	12.1	0.83	3	25.8	0.803	3	13	0.01	3	0	0.01	3	0	1.585	2	13
A0A067G042	Elongation factor Tu OS=Citrus sinensis GN=CISIN_1g013007mg PE=3 SV=1 - [A0A067G042_CITSI]	220.07	0.2306	2	9	9	13	0.639	11	22.3	100	9	0	0.887	13	35.1	0.839	13	33.8	0.883	13	12.5	0.892	13	42.6	0.84	13	31.7	2.47	8	311	1.455	11	56.5	1.296	11	58.1	1.365	11	32	1.597	11	35.5	1.242	11	62.4	0.01	9	0
A0A067F2E7	Uncharacterized protein OS=Citrus sinensis GN=CISIN_1g028762mg PE=4 SV=1 - [A0A067F2E7_CITSI]	210.72	0.3529	1	2	5	12	0.697	5	188.6	0.454	4	132.3	0.978	5	31.4	0.922	5	60.5	0.943	5	32.9	0.88	5	28.7	1.089	5	30.1	0.786	4	26	2.099	5	39.6	2.161	5	23.6	2.223	5	20.9	1.114	5	121.2	2.391	5	36.3	1.995	4	115.2
A0A067H5L6	Sucrose synthase OS=Citrus sinensis GN=CISIN_1g003492mg PE=3 SV=1 - [A0A067H5L6_CITSI]	431.12	0.2481	8	12	15	39	1.398	19	67.2	100	15	0	1.18	24	30.3	1.323	24	19.6	1.151	24	18.1	1.185	24	19.6	1.326	24	35.2	0.776	12	295.9	0.854	19	71.5	0.875	19	35.2	0.868	19	24.8	0.909	19	78.4	0.893	19	40.2	0.01	15	0
A0A067FPL5	Uncharacterized protein OS=Citrus sinensis GN=CISIN_1g016653mg PE=4 SV=1 - [A0A067FPL5_CITSI]	100.97	0.1206	3	3	3	6	1.489	4	58.8	1.084	4	4.5	1.334	6	13.1	1.27	6	24.2	1.297	6	30	1.172	6	13	1.47	6	24.4	0.286	3	1734.8	0.791	4	57	0.806	4	22.2	0.864	4	24.1	0.771	4	47.2	0.804	4	23.6	1.567	4	53.3
A0A067E1Y1	Uncharacterized protein (Fragment) OS=Citrus sinensis GN=CISIN_1g0029002mg PE=4 SV=1 - [A0A067E1Y1_CITSI]	191.67	0.1866	2	8	8	17	0.79	11	113.6	100	5	0	1.021	17	25.2	0.897	17	26.2	1.174	17	35.7	1.287	17	27.7	1.113	17	24	2.534	4	77.7	1.232	11	85.9	1.026	11	62.8	1.108	11	66.6	1.498	11	79.9	1.34	11	76.7	0.01	5	0
A0A067DHC4	Uncharacterized protein OS=Citrus sinensis GN=CISIN_1g039014mg PE=3 SV=1 - [A0A067DHC4_CITSI]	106.75	0.1583	2	3	3	11	0.986	10	167.4	100	4	0	0.564	11	18.2	0.454	11	18	1.049	11	24.2	0.997	11	30.3	0.473	11	23.2	8.369	4	25.1	0.627	10	18.8	0.01	10	0	0.985	10	45.3	0.824	10	59	0.01	10	0	0.01	4	0
A0A067FBJ3	Uncharacterized protein OS=Citrus sinensis GN=CISIN_1g031225mg PE=4 SV=1 - [A0A067FBJ3_CITSI]	142.06	0.1963	4	3	3	11	0.807	6	73.9	100	3	0	0.778	11	22.6	0.701	11	15.7	1.463	11	19	1.298	11	40.1	0.717	11	29.3	1.049	3	12.3	0.913	6	70.2	0.925	6	44.2	1.63	6	113.2	1.787	6	124.6	0.891	6	39.9	0.01	3	0
A0A067DTN3	Uncharacterized protein OS=Citrus sinensis GN=CISIN_1g017777mg PE=3 SV=1 - [A0A067DTN3_CITSI]	484.8	0.4727	3	13	13	52	0.794	34	84	100	16	0	0.848	52	17.8	0.896	52	18.6	1.234	52	30.1	0.968	52	21.9	0.833	52	23.1	1.879	15	251.3	0.985	34	103.8	1.056	34	68.3	1.399	34	121.4	1.197	34	120.8	0.911	34	43.6	0.01	16	0
A0A067G5W2	Uncharacterized protein (Fragment) OS=Citrus sinensis GN=CISIN_1g045947mg PE=3 SV=1 - [A0A067G5W2_CITSI]	24.46	0.1089	13	1	1	2	0.769	1					0.789	2	18.6	0.735	2	11.7	0.721	2	15.9	0.906	2	21.2	0.833	2	32.5				1.185	1		1.04	1		1.03	1		1.447	1		1.371	1
A0A067FAT6	Uncharacterized protein (Fragment) OS=Citrus sinensis GN=CISIN_1g0013011mg PE=3 SV=1 - [A0A067FAT6_CITSI]	195.06	0.0816	3	1	6	14	1.839	1		100	1		1.032	1		1.058	1		0.955	1		0.945	1		1.018	1		100	1		0.573	1		0.01	1		0.01	1		0.01	1		0.01	1		0.01	1
A0A067FHW1	Uncharacterized protein OS=Citrus sinensis GN=CISIN_1g001074mg PE=3 SV=1 - [A0A067FHW1_CITSI]	274.13	0.1051	5	3	8	21	100	5	0	100	7	0	1.302	8	15	1.45	8	19.9	1.416	8	19.8	0.664	8	60.7	1.122	8	21.7	0.426	4	18.9	0.01	5	0	0.01	5	0	0.01	5	0	0.01	5	0	0.01	5	0	1.004	7	4.5
A0A067F278	Uncharacterized protein (Fragment) OS=Citrus sinensis GN=CISIN_1g040623mg PE=4 SV=1 - [A0A067F278_CITSI]	163.49	0.1783	7	1	6	17	100	1		100	1		1.422	1		1.278	1		1.186	1		1.251	1		1.114	1		0.202	1		0.01	1		0.01	1		0.01	1		0.01	1		0.01	1		1.178	1
A0A067DVL7	Uncharacterized protein (Fragment) OS=Citrus sinensis GN=CISIN_1g0046271mg PE=4 SV=1 - [A0A067DVL7_CITSI]	89.13	0.164	2	3	3	8	1.79	7	27.8	1.09	8	3.6	1.309	8	33.6	1.253	8	55.6	1.293	8	44.4	0.74	8	75.5	1.35	8	73.4	0.71	7	92.2	0.583	7	7.8	0.01	7	0	0.01	7	0	0.01	7	0	0.01	7	0	1.065	8	13.3
A0A067FR41	Uncharacterized protein (Fragment) OS=Citrus sinensis GN=CISIN_1g0152591mg PE=4 SV=1 - [A0A067FR41_CITSI]	133.73	0.1135	4	4	4	6	1.647	3	40.8	0.928	3	21.4	0.933	6	13.2	0.77	6	7.6	0.964	6	25.2	1.013	6	24.2	0.922	6	10.2	0.699	2	37.2	0.01	3	0	0.01	3	0	0.01	3	0	0.628	3	0.3	0.01	3	0	0.98	3	1
A0A067E4M0	Uncharacterized protein (Fragment) OS=Citrus sinensis GN=CISIN_1g0024021mg PE=4 SV=1 - [A0A067E4M0_CITSI]	83.79	0.0516	5	3	3	3	0.937	2	188.8	100	2	0	1.008	3	3.9	0.937	3	1.2	0.858	3	23.3	1.313	3	1.9	0.922	3	22.2	1.337	2	2151.5	1.203	2	166.2	1.15	2	86.2	1.236	2	89.7	1.077	2	120	1.171	2	92.9	0.01	2	0
A0A067ETJ5	Uncharacterized protein OS=Citrus sinensis GN=CISIN_1g003713mg PE=3 SV=1 - [A0A067ETJ5_CITSI]	275.95	0.1275	2	7	9	31	1.768	17	29.7	0.966	20	21.8	1.359	25	38.3	1.713	25	27.6	1.319	25	20.3	1.178	25	52	1.575	25	24	0.63	16	32.3	0.784	17	55.3	0.862	17	32.6	0.01	17	0	0.01	17	0	0.731	17	9.1	1.424	20	61.2
A0A067EXB3	Uncharacterized protein OS=Citrus sinensis GN=CISIN_1g047572mg PE=4 SV=1 - [A0A067EXB3_CITSI]	96.82	0.0824	1	3	3	6	0.399	4	201.3	100	5	0	1.045	6	14.3	1.272	6	15.3	0.849	6	31.6	1.018	6	29.8	1.123	6	26.9	1.015	3	7.5	2.94	4	199.1	3.556	4	189.5	2.42	4	118.4	2.831	4	238.8	3.203	4	164.8	0.01	5	0
A0A067FJP3	Uncharacterized protein OS=Citrus sinensis GN=CISIN_1g005003mg PE=3 SV=1 - [A0A067FJP3_CITSI]	762.42	0.4006	11	20	20	81	0.776	47	139.7	100	41	0	1.068	81	43.5	1.012	81	43.2	0.764	81	36	1.048	81	52.4	0.863	81	50.6	0.877	35	179.6	1.23	47	175.2	1.302	47	117.3	0.999	47	47.7	1.226	47	162.5	1.043	47	68.1	0.01	41	0
A0A067FH02	Uncharacterized protein OS=Citrus sinensis GN=CISIN_1g027808mg PE=4 SV=1 - [A0A067FH02_CITSI]	288.47	0.5263	3	8	8	20	0.87	14	49.4	100	13	0	1.261	20	14.8	1.266	20	23.3	1.102	20	24.7	1.221	20	14	1.26	20	23.6	3.821	10	573.7	1.351	14	78.1	1.358	14	78.5	1.138	14	52.9	1.597	14	74.5	1.41	14	99.6	0.01	13	0
A0A067GJG7	Malic enzyme OS=Citrus sinensis GN=CISIN_1g007112mg PE=3 SV=1 - [A0A067GJG7_CITSI]	206.63	0.1664	5	2	8	18	0.417	2	9.3	100	1		0.803	2	6.3	0.69	2	12.8	0.728	2	1.1	0.676	2	9.9	0.65	2	4.8	13.818	1		1.967	2	3	1.668	2	3.5	1.726	2	8.1	1.73	2	19.3	1.595	2	14.2	0.01	1
A0A067DFM2	Uncharacterized protein (Fragment) OS=Citrus sinensis GN=CISIN_1g045491mg PE=3 SV=1 - [A0A067DFM2_CITSI]	212.1	0.2822	1	1	6	12	0.955	1		0.472	1		0.85	1		1.159	1		1.48	1		0.73	1		1.227	1		0.904	1		0.908	1		1.223	1		1.531	1		0.816	1		1.314	1		1.677	1
A0A067DWN5	Uncharacterized protein (Fragment) OS=Citrus sinensis GN=CISIN_1g040060mg PE=3 SV=1 - [A0A067DWN5_CITSI]	217.03	0.2822	1	1	6	12	100	1		1.1	1		1.105	1		1.403	1		1.152	1		1.018	1		1.277	1		0.482	1		0.01	1		0.01	1		0.01	1		0.01	1		0.01	1		0.01	1
A0A067E3Q8	Uncharacterized protein OS=Citrus sinensis GN=CISIN_1g002006mg PE=4 SV=1 - [A0A067E3Q8_CITSI]	380.26	0.1994	3	14	14	22	0.795	19	89.6	0.993	15	17.7	0.98	22	31.9	0.86	22	33.3	1.134	22	26.1	1.035	22	35.5	0.983	22	43.3	1.451	14	275.2	1.313	19	108.3	0.964	19	51.3	1.246	19	69.2	1.152	19	119	1.051	19	69.7	1.229	15	35.6
A0A067F387	Uncharacterized protein OS=Citrus sinensis GN=CISIN_1g037000mg PE=4 SV=1 - [A0A067F387_CITSI]	54.68	0.0433	3	3	3	5	100	5	0	0.836	5	30.3	1.245	5	30.5	1.359	5	2.9	1.384	5	4	1.099	5	24.5	1.363	5	5.1	0.566	5	102	0.659	5	26.4	0.01	5	0	0.01	5	0	0.01	5	0	0.01	5	0	1.659	5	65.4
A0A067ERD5	Uncharacterized protein OS=Citrus sinensis GN=CISIN_1g009517mg PE=4 SV=1 - [A0A067ERD5_CITSI]	254.93	0.1857	3	8	8	27	0.662	18	119.4	100	21	0	1.077	27	27.7	1.251	27	30.8	1.223	27	34.4	1.167	27	24.1	1.276	27	32.5	0.814	15	491.5	1.709	18	90.5	1.73	18	106.7	1.661	18	111.9	1.875	18	96.2	2.011	18	102.4	0.01	21	0
A0A067GTM8	Malate dehydrogenase OS=Citrus sinensis GN=CISIN_1g018265mg PE=3 SV=1 - [A0A067GTM8_CITSI]	534.01	0.4581	6	6	12	48	0.922	11	46.6	0.774	11	58.7	0.96	13	25.7	0.89	13	44.7	0.791	13	22.3	1.072	13	57.9	1	13	39.1	1.004	10	52.8	1.006	11	81.3	0.917	11	42.9	0.847	11	21	0.942	11	86.3	0.721	11	7.1	1.066	11	13.4
Q1I1D8	Glutamate decarboxylase OS=Citrus sinensis PE=2 SV=1 - [Q1I1D8_CITSI]	563.65	0.3522	2	4	15	95	1.176	8	110.9	100	6	0	1.113	13	20	1.34	13	32.9	1.411	13	33	1.319	13	52.6	1.68	13	41.1	1.469	4	398.5	1.008	8	109.9	1.112	8	78.9	1.258	8	93.8	1.152	8	86.8	1.374	8	135.9	1.029	6	8.1
A0A067DI11	Glutamate decarboxylase (Fragment) OS=Citrus sinensis GN=CISIN_1g0110571mg PE=3 SV=1 - [A0A067DI11_CITSI]	423.65	0.3149	1	2	12	74	100	2	0	100	3	0	1.269	3	16.8	1.203	3	11.7	1.385	3	9.6	1.248	3	7.4	1.177	3	10	2.191	2	116.1	0.597	2	11.4	0.01	2	0	0.01	2	0	0.612	2	4.7	0.699	2	2.5	0.01	3	0
A0A067F0M0	Uncharacterized protein OS=Citrus sinensis GN=CISIN_1g016183mg PE=4 SV=1 - [A0A067F0M0_CITSI]	203.26	0.1624	1	6	6	15	1.965	13	13.5	1.086	13	4.3	1.128	15	16.2	0.997	15	23.7	1.278	15	34.3	1.207	15	48.2	1.041	15	34.2	0.837	12	425.7	0.674	13	30	0.01	13	0	0.762	13	5.1	0.761	13	45	0.01	13	0	0.01	13	0
A0A067EVP1	Uncharacterized protein OS=Citrus sinensis GN=CISIN_1g030260mg PE=4 SV=1 - [A0A067EVP1_CITSI]	79.52	0.1712	3	1	2	10	0.409	1		100	1		1.155	1		1.043	1		1.717	1		1.479	1		1.233	1		6.847	1		2.878	1		2.567	1		4.143	1		3.856	1		3.08	1		0.01	1
A0A067E325	Eukaryotic translation initiation factor 3 subunit E OS=Citrus sinensis GN=CISIN_1g013640mg PE=3 SV=1 - [A0A067E325_CITSI]	127.86	0.1048	1	3	3	3	0.975	2	51.7	0.958	3	23.2	1.279	3	13.6	1.382	3	21.2	1.161	3	14.6	1.191	3	13.2	1.476	3	5.7	1.017	2	36.6	1.351	2	34.7	1.326	2	39.1	1.1	2	40.3	1.02	2	12.4	1.323	2	19.9	1.391	3	56.8
A0A067HB29	Tubulin beta chain (Fragment) OS=Citrus sinensis GN=CISIN_1g036688mg PE=3 SV=1 - [A0A067HB29_CITSI]	298.83	0.5471	1	1	9	47							0.996	2	6.2	0.991	2	1.2	0.84	2	4.6	1.61	2	10.1	1.153	2	0.8
A0A067GHU4	Uncharacterized protein OS=Citrus sinensis GN=CISIN_1g009091mg PE=3 SV=1 - [A0A067GHU4_CITSI]	60.23	0.0515	6	1	2	3	0.75	1		0.359	1		0.93	1		0.867	1		1.207	1		0.893	1		0.886	1		0.874	1		1.264	1		1.163	1		1.588	1		1.269	1		1.208	1		2.415	1
A0A067F9E0	Uncharacterized protein (Fragment) OS=Citrus sinensis GN=CISIN_1g0096581mg PE=4 SV=1 - [A0A067F9E0_CITSI]	55.92	0.1783	6	1	2	3	0.749	1		100	1		0.771	1		0.649	1		0.706	1		0.753	1		0.691	1		27.373	1		1.049	1		0.873	1		0.93	1		1.072	1		0.943	1		0.01	1
A0A067G9V5	Uncharacterized protein OS=Citrus sinensis GN=CISIN_1g010013mg PE=3 SV=1 - [A0A067G9V5_CITSI]	49.29	0.0705	7	1	2	3	0.603	1					0.948	1		0.744	1		0.937	1		0.968	1		0.945	1					1.604	1		1.242	1		1.534	1		1.713	1		1.603	1
A0A067EAH4	Uncharacterized protein OS=Citrus sinensis GN=CISIN_1g017359mg PE=3 SV=1 - [A0A067EAH4_CITSI]	98.03	0.0845	5	3	3	9	1.026	7	102	1.061	8	7.7	0.811	9	51.5	0.751	9	31.4	0.94	9	31.1	0.772	9	47.6	0.715	9	17.6	0.943	7	150.9	0.01	7	0	0.01	7	0	0.01	7	0	0.01	7	0	0.01	7	0	0.01	8	0
A0A067GTT5	Eukaryotic translation initiation factor 5A OS=Citrus sinensis GN=CISIN_1g031432mg PE=3 SV=1 - [A0A067GTT5_CITSI]	86.9	0.239	7	4	4	7	1.029	2	151.8	100	1		0.768	7	32.2	0.75	7	40.2	0.658	7	64.8	0.777	7	30.6	0.75	7	44	0.717	1		0.829	2	65.8	0.849	2	30.3	0.807	2	13.7	0.845	2	63.9	0.845	2	31.3	0.01	1
A0A067EH80	Uncharacterized protein OS=Citrus sinensis GN=CISIN_1g007951mg PE=4 SV=1 - [A0A067EH80_CITSI]	229.68	0.163	6	2	8	19	100	7	0	100	7	0	0.755	7	9.3	0.702	7	17.1	0.689	7	10.8	0.594	7	12.4	0.578	7	9.1	1.759	7	128.6	0.01	7	0	0.01	7	0	0.01	7	0	0.01	7	0	0.01	7	0	0.01	7	0
A0A067FPT2	Uncharacterized protein OS=Citrus sinensis GN=CISIN_1g014834mg PE=4 SV=1 - [A0A067FPT2_CITSI]	243.21	0.211	6	1	7	13	0.49	1		100	1		1.477	1		1.646	1		1.504	1		1.583	1		1.961	1		5.886	1		3.072	1		3.379	1		3.027	1		3.443	1		4.089	1		0.01	1
A0A067H9I6	Uncharacterized protein OS=Citrus sinensis GN=CISIN_1g032384mg PE=4 SV=1 - [A0A067H9I6_CITSI]	49.66	0.2958	1	3	3	3	0.838	3	238	100	2	0	0.883	3	39.6	1.052	3	14.4	1.052	3	32.7	0.87	3	26.3	0.993	3	12.8	1.4	2	3021.1	1.074	3	119.4	1.263	3	70.7	1.239	3	90.2	1.106	3	127.9	1.32	3	64.5	0.01	2	0
A0A067EIS1	Proteasome subunit alpha type OS=Citrus sinensis GN=CISIN_1g026496mg PE=3 SV=1 - [A0A067EIS1_CITSI]	313.22	0.4641	3	10	10	23	1.212	13	89.4	100	10	0	0.941	23	16.2	0.978	23	29.6	0.92	23	33.2	1.018	23	13.5	1.045	23	29.8	0.882	8	34.2	0.725	13	41.8	0.811	13	23	0.01	13	0	0.777	13	48.6	0.781	13	19	0.01	10	0
A0A067GYC0	Proteasome subunit alpha type OS=Citrus sinensis GN=CISIN_1g023620mg PE=3 SV=1 - [A0A067GYC0_CITSI]	172.13	0.2437	1	5	5	18	0.826	14	56.3	0.412	11	84.3	0.892	18	42.1	0.861	18	15.9	0.749	18	35.4	0.769	18	23.4	0.865	18	34.8	0.847	10	15.4	0.922	14	88	0.911	14	41.7	0.795	14	11.5	0.619	14	12.3	0.862	14	34.5	1.735	11	104.1
A0A067EHB1	40S ribosomal protein S24 OS=Citrus sinensis GN=CISIN_1g032760mg PE=3 SV=1 - [A0A067EHB1_CITSI]	109.61	0.2015	4	3	3	18	0.851	13	70.1	0.401	11	97.5	0.675	18	47.6	0.663	18	33.4	1.279	18	44.1	0.93	18	26.3	0.547	18	41	0.987	11	33.7	1.046	13	88	0.805	13	21.9	2.576	13	146.6	1.365	13	98	0.857	13	33.6	1.681	11	96.2
A0A067EWD4	Uncharacterized protein OS=Citrus sinensis GN=CISIN_1g010963mg PE=3 SV=1 - [A0A067EWD4_CITSI]	255.87	0.248	2	5	8	23	1.847	11	22.9	0.694	11	80.3	1.242	14	43.6	1.545	14	63.3	1.117	14	41.4	1.35	14	38.3	1.23	14	68	0.715	9	44.3	0.772	11	52.6	0.828	11	26.3	0.01	11	0	0.742	11	40.7	0.724	11	7.7	1.802	11	67.3
A0A067FVJ9	Uncharacterized protein OS=Citrus sinensis GN=CISIN_1g011080mg PE=3 SV=1 - [A0A067FVJ9_CITSI]	146.1	0.1761	1	3	6	13	0.787	4	33.8	0.573	3	107.6	1.344	4	31.7	1.47	4	31.3	1.233	4	33.5	1.155	4	29.2	1.518	4	8.3	0.677	3	35.6	1.496	4	37.8	1.403	4	44.9	1.374	4	53.4	1.364	4	25	1.364	4	65.2	2.45	3	167.9
A0A067DSF4	Uncharacterized protein OS=Citrus sinensis GN=CISIN_1g007863mg PE=4 SV=1 - [A0A067DSF4_CITSI]	207.73	0.1261	8	6	7	13	1.325	9	82.2	100	7	0	0.966	12	28.7	0.852	12	43.1	0.928	12	29.5	0.932	12	32.9	0.931	12	44.2	1	7	94.9	0.593	9	10.2	0.01	9	0	0.01	9	0	0.01	9	0	0.01	9	0	0.01	7	0
A0A067H1C8	Uncharacterized protein (Fragment) OS=Citrus sinensis GN=CISIN_1g0249171mg PE=4 SV=1 - [A0A067H1C8_CITSI]	72.15	0.2784	3	2	2	3	0.854	2	10.1	0.277	1		0.954	3	60.1	1.129	3	66.5	1.114	3	90.7	1.032	3	31	1.125	3	71.6	0.634	1		1.7	2	194.1	1.988	2	210.3	1.514	2	146.1	1.327	2	47.1	1.272	2	99.6	10.4	1
A0A067GS77	Uncharacterized protein OS=Citrus sinensis GN=CISIN_1g009035mg PE=3 SV=1 - [A0A067GS77_CITSI]	59.99	0.0587	5	1	2	6							1.272	1		2.149	1		1.31	1		2.871	1		1.959	1
A0A067E5F6	Uncharacterized protein (Fragment) OS=Citrus sinensis GN=CISIN_1g0029001mg PE=4 SV=1 - [A0A067E5F6_CITSI]	212.22	0.2555	1	6	6	9	1.211	8	86	0.962	7	22.5	1.462	9	41.4	1.651	9	36.4	1.815	9	60.2	1.206	9	44.2	1.494	9	65.9	1.388	7	241.7	1.194	8	86	1.059	8	68.8	1.361	8	96.7	0.916	8	78.8	1.102	8	64.4	1.46	7	65.8
A0A067F0Y6	Uncharacterized protein OS=Citrus sinensis GN=CISIN_1g043137mg PE=3 SV=1 - [A0A067F0Y6_CITSI]	968.11	0.6854	3	23	23	179	1.093	117	114	1.023	109	13.2	0.881	173	29.9	0.881	175	35.4	0.796	175	35.1	0.824	175	37.1	0.871	175	43.5	0.969	95	47.1	0.864	115	73.9	0.797	117	20.3	0.01	117	0	0.734	117	39	0.813	117	25.2	0.01	107	0
A0A067FZH2	Uncharacterized protein OS=Citrus sinensis GN=CISIN_1g032008mg PE=4 SV=1 - [A0A067FZH2_CITSI]	48.54	0.1074	1	1	1	6	100	3	0	100	5	0	3.15	6	29.8	1.946	6	18.8	2.548	6	18.8	2.568	6	72.2	2.203	6	28.1	3.908	3	269.6	1.549	3	57.7	0.914	3	42.3	1.356	3	93.6	2.177	3	491.8	1.535	3	174.4	1.237	5	36.7
A0A067DQV3	Uncharacterized protein OS=Citrus sinensis GN=CISIN_1g026027mg PE=4 SV=1 - [A0A067DQV3_CITSI]	154.13	0.2459	1	4	6	13	100	6	0	100	5	0	0.856	11	17	0.735	11	15.4	1.036	11	14.5	0.934	11	16.4	0.843	11	16.7	0.382	5	300.1	0.01	6	0	0.01	6	0	0.01	6	0	0.01	6	0	0.01	6	0	0.01	5	0
A0A067DGC1	Uncharacterized protein (Fragment) OS=Citrus sinensis GN=CISIN_1g0014661mg PE=4 SV=1 - [A0A067DGC1_CITSI]	92.1	0.1444	11	3	3	6	1.23	4	99.3	1.085	4	4.3	0.871	6	18.5	0.842	6	9	1.028	6	26.9	0.915	6	29.6	0.908	6	27.9	2.274	4	259.2	0.909	4	84.9	1.091	4	74.9	1.102	4	65.5	0.988	4	97.4	1.047	4	68.9	0.01	4	0
A0A067GTE7	NADH dehydrogenase [ubiquinone] flavoprotein 1, mitochondrial OS=Citrus sinensis GN=CISIN_1g011427mg PE=3 SV=1 - [A0A067GTE7_CITSI]	146.89	0.0988	1	4	4	9	100	7	0	100	7	0	1.064	9	29.4	1.088	9	24.5	1.49	9	38.5	1.111	9	62.9	1.307	9	28.5	0.949	6	126.7	0.01	7	0	0.01	7	0	0.01	7	0	0.01	7	0	0.01	7	0	0.01	7	0
A0A067ELC2	Uncharacterized protein (Fragment) OS=Citrus sinensis GN=CISIN_1g0098042mg PE=4 SV=1 - [A0A067ELC2_CITSI]	72.28	0.079	2	2	2	7	0.806	4	10.6	100	4	0	1.04	7	18.6	0.975	7	18.4	0.94	7	29.6	0.917	7	19.7	0.898	7	24.5	2.139	3	58.8	1.19	4	29.2	0.896	4	23.8	0.887	4	14.6	1.149	4	31.6	0.922	4	34.3	0.01	4	0
A0A067F496	Uncharacterized protein OS=Citrus sinensis GN=CISIN_1g020390mg PE=4 SV=1 - [A0A067F496_CITSI]	119.35	0.1708	5	4	4	7	1.022	5	55.8	100	3	0	0.79	7	30.7	0.833	7	39.1	0.829	7	27.6	0.735	7	49.3	0.665	7	19	16.845	3	134.9	0.841	5	15.9	0.821	5	14.5	0.948	5	29.4	0.735	5	34.3	0.704	5	3.4	0.01	3	0
A0A067ESN6	Uncharacterized protein OS=Citrus sinensis GN=CISIN_1g003363mg PE=4 SV=1 - [A0A067ESN6_CITSI]	502.4	0.2581	4	15	15	32	1.16	24	108.9	1.107	20	1.4	0.995	29	21.2	0.877	29	18.4	0.846	29	11.2	0.938	29	29	0.893	29	20.6	0.842	20	90.3	0.868	24	74.9	0.854	24	31.2	0.834	24	18.7	0.878	24	71.2	0.797	24	22.3	0.01	20	0
A0A067DZH6	Uncharacterized protein OS=Citrus sinensis GN=CISIN_1g012095mg PE=4 SV=1 - [A0A067DZH6_CITSI]	558.97	0.4	4	13	13	27	0.8	17	103.5	100	14	0	1.038	27	30.9	1.011	27	31.4	1.011	27	45.7	1.198	27	43.8	1.152	27	44.2	4.266	10	350.2	1.245	17	39.7	1.108	17	70.1	1.098	17	49.9	1.326	17	62.2	1.178	17	84	0.01	14	0
A0A067FSX8	Uncharacterized protein OS=Citrus sinensis GN=CISIN_1g029362mg PE=4 SV=1 - [A0A067FSX8_CITSI]	235.17	0.6186	2	5	11	23	0.826	5	84.8	100	2	0	0.746	7	13.4	0.68	7	36.3	1.107	7	31.5	0.744	7	48.6	0.601	7	17.5	9.102	2	13591.7	0.843	5	63	0.01	5	0	1.513	5	38.6	1.31	5	30	0.718	5	6.4	0.01	2	0
A0A067EEY8	Uncharacterized protein OS=Citrus sinensis GN=CISIN_1g029052mg PE=4 SV=1 - [A0A067EEY8_CITSI]	155.93	0.3711	2	1	6	15	1.272	1		100	1		1.056	2	8.1	1.318	2	2.1	1.444	2	23	0.913	2	96.4	1.586	2	14.7	2.738	1		0.894	1		1.059	1		1.306	1		0.01	1		1.406	1		0.01	1
A0A067EVC2	Uncharacterized protein OS=Citrus sinensis GN=CISIN_1g045441mg PE=4 SV=1 - [A0A067EVC2_CITSI]	25.69	0.0676	1	1	1	1	0.619	1					1.151	1		1.149	1		0.952	1		1.182	1		1.127	1					1.899	1		1.87	1		1.52	1		2.039	1		1.863	1
A0A067ENQ0	Uncharacterized protein OS=Citrus sinensis GN=CISIN_1g029742mg PE=4 SV=1 - [A0A067ENQ0_CITSI]	31.68	0.0896	3	1	1	3				100	1		1.191	3	10.8	0.992	3	2.9	1.44	3	1.8	1.302	3	12.8	1.196	3	17.9																			0.01	1
A0A067FP44	Uncharacterized protein (Fragment) OS=Citrus sinensis GN=CISIN_1g0454311mg PE=4 SV=1 - [A0A067FP44_CITSI]	107.13	0.1117	1	4	4	12	0.994	9	69.5	100	8	0	0.965	12	16.4	0.867	12	14.3	0.945	12	12.8	0.98	12	13.9	0.85	12	15.6	1.44	6	642.6	0.884	9	78.8	0.83	9	26.7	0.854	9	22.3	1.067	9	78.8	0.94	9	49	0.01	8	0
A0A067EBP2	Uncharacterized protein OS=Citrus sinensis GN=CISIN_1g003094mg PE=3 SV=1 - [A0A067EBP2_CITSI]	908.51	0.4104	2	29	29	121	1.02	89	97.4	0.844	84	43.5	1.099	121	32.1	1.238	121	40.8	0.965	121	31.8	1.084	121	31.2	1.11	121	37.9	0.88	78	91.2	1.049	89	107	1.158	89	87.8	0.968	89	42.3	1.111	89	103.6	1.201	89	91.5	1.284	84	42.8
A0A067D4P5	Uncharacterized protein OS=Citrus sinensis GN=CISIN_1g033538mg PE=4 SV=1 - [A0A067D4P5_CITSI]	75.53	0.3761	1	3	3	9	1.073	5	137.6	100	4	0	0.808	9	13.4	0.664	9	12.8	1.313	9	44.2	1.031	9	27.6	0.754	9	23.1	1.777	4	93.2	0.768	5	51.7	0.01	5	0	1.208	5	84.4	1.139	5	136.8	0.719	5	6.6	0.01	4	0
A0A067DAV6	Uncharacterized protein OS=Citrus sinensis GN=CISIN_1g031533mg PE=3 SV=1 - [A0A067DAV6_CITSI]	20.26	0.1646	1	1	1	1							0.497	1		0.578	1		0.423	1		0.586	1		0.468	1
A0A067DT68	Citrate synthase OS=Citrus sinensis GN=CISIN_1g012107mg PE=3 SV=1 - [A0A067DT68_CITSI]	298.38	0.2159	10	9	9	27	1.479	19	60.1	1.089	20	3.8	1.239	27	35.4	1.162	27	45.6	1.19	27	44.8	1.196	27	25.7	1.174	27	70.8	0.725	18	66.9	0.756	19	49	0.792	19	19.5	0.778	19	8.1	0.591	19	5.4	0.756	19	14.2	1.095	20	17.6
A0A067DXE6	Uncharacterized protein OS=Citrus sinensis GN=CISIN_1g019402mg PE=4 SV=1 - [A0A067DXE6_CITSI]	297.9	0.3345	2	7	8	41	1.179	30	110.1	100	28	0	0.926	39	34	0.74	39	50.3	0.888	39	22.6	0.824	39	26.3	0.734	39	44.1	1.07	25	122.6	0.805	30	60.2	0.01	30	0	0.773	30	7.2	0.671	30	24.6	0.01	30	0	0.01	28	0
A0A067FTF8	Elongation factor Tu OS=Citrus sinensis GN=CISIN_1g011581mg PE=3 SV=1 - [A0A067FTF8_CITSI]	706.05	0.527	1	19	19	114	0.965	67	67.7	0.78	66	57.4	1.306	114	39.4	1.279	114	45.2	0.906	114	45.1	1.107	112	40.1	1.089	114	51.8	0.791	54	28.8	1.309	67	111.9	1.365	67	99.5	1.066	67	59.3	1.224	67	109.9	1.259	67	111.1	1.554	66	78.6
A0A067H268	Uncharacterized protein OS=Citrus sinensis GN=CISIN_1g009718mg PE=3 SV=1 - [A0A067H268_CITSI]	30.36	0.0513	3	2	2	3	1.1	3	24.8	0.523	2	36.2	1.37	3	33	1.43	3	49.5	1.357	3	49.6	1.186	3	38.7	1.3	3	44.5	0.531	2	39.4	0.955	3	44.3	0.869	3	34	1.012	3	28	1.054	3	13	0.886	3	39	2.721	2	19.2
A0A067DGF8	Uncharacterized protein (Fragment) OS=Citrus sinensis GN=CISIN_1g0121042mg PE=4 SV=1 - [A0A067DGF8_CITSI]	128.82	0.4159	1	5	5	9	2.146	7	0.3	100	6	0	0.996	8	27.6	1.234	8	44.1	1.619	8	43.3	1.234	8	53.1	1.121	8	36.4	12.986	6	94.5	0.559	7	1.5	0.696	7	0.1	0.839	7	19.6	0.715	7	34.6	0.709	7	4.6	0.01	6	0
A0A067FEH4	Proteasome subunit alpha type OS=Citrus sinensis GN=CISIN_1g026627mg PE=3 SV=1 - [A0A067FEH4_CITSI]	237.88	0.4459	2	8	8	15	0.856	13	89.6	100	7	0	0.565	15	40.1	0.487	15	41.2	0.463	15	46.5	0.573	15	26.4	0.556	15	42.7	1.743	7	45.8	0.733	13	43.6	0.01	13	0	0.01	13	0	0.858	13	66.8	0.749	13	12.8	0.01	7	0
A0A067G8Z5	Uncharacterized protein OS=Citrus sinensis GN=CISIN_1g029453mg PE=3 SV=1 - [A0A067G8Z5_CITSI]	76.5	0.1658	1	2	2	6	1.123	6	47.4	0.521	5	16.4	0.965	6	31.5	0.847	6	32.5	0.916	6	43.4	0.919	6	43.1	0.942	6	68.8	0.867	5	16.9	1.078	6	31.9	1.098	6	26.4	1.056	6	22.7	1.331	6	18.3	1.136	6	24.4	1.851	5	17.5
A0A067DCX3	Uncharacterized protein OS=Citrus sinensis GN=CISIN_1g020168mg PE=3 SV=1 - [A0A067DCX3_CITSI]	305.49	0.397	3	1	8	35	0.634	1		0.248	1		2.082	1		1.547	1		1.21	1		1.018	1		1.212	1		0.716	1		3.352	1		2.458	1		1.886	1		1.714	1		1.957	1		7.818	1
A0A067EDL0	Uncharacterized protein OS=Citrus sinensis GN=CISIN_1g036425mg PE=4 SV=1 - [A0A067EDL0_CITSI]	62.26	0.1429	1	2	2	4	0.708	3	7.2	0.646	2	96.5	0.875	4	27.1	0.816	4	30.9	0.842	4	19.2	0.862	4	17.1	0.73	4	25.7	3.072	2	374.4	1.546	3	1.7	1.353	3	38.3	1.304	3	35	1.457	3	7.1	1.157	3	32.5	1.585	2	82.7
A0A067GC89	Uncharacterized protein OS=Citrus sinensis GN=CISIN_1g023107mg PE=3 SV=1 - [A0A067GC89_CITSI]	104.76	0.1479	3	3	3	25	0.946	12	71.9	0.663	5	74.4	0.819	25	25.1	0.626	25	24.6	0.913	25	17.4	1	25	38.9	0.814	25	15.2	1.048	5	30.3	1.135	12	78.7	0.85	12	30.5	1.026	12	52.3	1.028	12	79.3	0.802	12	23.2	1.136	5	23.1
A0A067G4G8	Uncharacterized protein OS=Citrus sinensis GN=CISIN_1g022966mg PE=3 SV=1 - [A0A067G4G8_CITSI]	167.5	0.3636	2	4	5	15	1.143	4	56.8	0.793	3	54.3	0.887	13	9.4	0.869	13	28	0.805	13	21.9	1.134	13	36.6	0.949	13	39.1	1.068	3	69.4	0.604	4	7.9	0.01	4	0	0.01	4	0	0.687	4	15	0.01	4	0	0.01	3	0
A0A067E1I1	Uncharacterized protein OS=Citrus sinensis GN=CISIN_1g0196812mg PE=3 SV=1 - [A0A067E1I1_CITSI]	214.71	0.2908	3	5	6	23	0.728	7	38.7	100	4	0	0.879	21	22.5	0.791	21	24.6	0.953	21	15.6	1.219	21	13.7	1.032	21	28	7.478	3	199.5	0.765	7	50.9	0.787	7	18.6	1.079	7	61.5	1.327	7	74.9	0.87	7	36	0.01	4	0
A0A067FY07	Uncharacterized protein OS=Citrus sinensis GN=CISIN_1g023370mg PE=3 SV=1 - [A0A067FY07_CITSI]	154.43	0.2846	4	3	4	12	0.654	8	219.2	0.384	7	223.1	0.809	10	25.3	0.711	10	35.2	0.644	10	41.9	0.953	10	49.8	0.77	10	33.1	1.117	7	23.8	1.303	8	87.5	1.067	8	63.2	0.994	8	46.9	1.553	8	138	1.204	8	71	1.943	7	116.3
A0A067G354	Uncharacterized protein OS=Citrus sinensis GN=CISIN_1g044561mg PE=4 SV=1 - [A0A067G354_CITSI]	34	0.013	1	1	1	2	0.862	2	66.4	100	2	0	1.947	2	6.1	2.339	2	6.4	2.813	2	26.4	1.062	2	12.5	0.903	2	82.4	2.831	2	71.9	2.304	2	58.6	2.732	2	58.2	3.222	2	35.6	1.314	2	50.9	1.072	2	11.6	1.359	2	10.2
A0A067EZY6	Uncharacterized protein OS=Citrus sinensis GN=CISIN_1g000621mg PE=4 SV=1 - [A0A067EZY6_CITSI]	26.09	0.0072	2	1	1	1	100	1		0.898	1		1.21	1		0.973	1		0.878	1		0.764	1		0.976	1		0.492	1		0.01	1		0.01	1		0.01	1		0.01	1		0.01	1		1.257	1
A0A067GI16	Uncharacterized protein OS=Citrus sinensis GN=CISIN_1g010233mg PE=3 SV=1 - [A0A067GI16_CITSI]	72.43	0.0661	1	1	3	7	1.078	1		1.037	1		1.154	1		1.248	1		1.208	1		1.187	1		1.16	1		1.758	1		1.092	1		1.166	1		1.107	1		1.175	1		1.1	1		1.037	1
A0A067F3V6	Uncharacterized protein OS=Citrus sinensis GN=CISIN_1g010230mg PE=3 SV=1 - [A0A067F3V6_CITSI]	47.21	0.0416	3	1	2	5	1.164	1					1.522	1		1.323	1		1.335	1		1.551	1		1.714	1					1.333	1		1.145	1		1.133	1		1.421	1		1.506	1
A0A067FQC7	Uncharacterized protein OS=Citrus sinensis GN=CISIN_1g033336mg PE=4 SV=1 - [A0A067FQC7_CITSI]	72.17	0.1961	2	1	2	9	0.302	1					0.713	2	12.5	0.7	2	3.9	0.746	2	13.3	0.892	2	2.4	0.707	2	16.2				2.209	1		2.393	1		2.228	1		3.093	1		2.146	1
A0A067EMY2	Uncharacterized protein (Fragment) OS=Citrus sinensis GN=CISIN_1g0339621mg PE=4 SV=1 - [A0A067EMY2_CITSI]	87.12	0.3966	1	1	2	10	0.657	3	7.8				1.466	3	5	1.608	3	1.4	0.991	3	11.5	1.509	3	4.7	1.568	3	1.7				2.276	3	2.8	2.465	3	6.3	1.526	3	3.7	2.529	3	12.5	2.441	3	6
A0A067E9P2	Malic enzyme OS=Citrus sinensis GN=CISIN_1g006454mg PE=3 SV=1 - [A0A067E9P2_CITSI]	151.47	0.1605	8	1	5	6				100	1		1.19	1		1.735	1		0.923	1		1.846	1		1.726	1																				0.01	1
A0A067F8F3	Xylose isomerase (Fragment) OS=Citrus sinensis GN=CISIN_1g0373932mg PE=3 SV=1 - [A0A067F8F3_CITSI]	145.25	0.1417	1	5	5	8	0.469	5	14.4	0.392	6	125.7	1.241	8	30.2	1.393	8	16.9	1.221	8	23.5	0.817	8	63.1	1.088	8	28.9	0.809	5	11.9	2.348	5	13.4	2.309	5	16.3	2.485	5	47.9	0.818	5	2.8	1.936	5	18.1	2.903	6	168.7
A0A067GYK4	Uncharacterized protein OS=Citrus sinensis GN=CISIN_1g028737mg PE=4 SV=1 - [A0A067GYK4_CITSI]	145.63	0.1976	4	3	3	5	0.81	3	9.6	0.835	4	45.3	0.727	5	20.3	0.789	5	34.6	0.78	5	6.4	0.619	5	48.9	0.682	5	37.3	1.089	2	5.9	0.759	3	10.7	0.729	3	1.5	0.765	3	5.2	0.596	3	6.7	0.01	3	0	1.028	4	8.1
A0A067GYQ8	Protein disulfide-isomerase (Fragment) OS=Citrus sinensis GN=CISIN_1g0108041mg PE=3 SV=1 - [A0A067GYQ8_CITSI]	413.77	0.3741	1	14	15	38	0.719	26	81.7	100	19	0	0.608	37	29.2	0.542	37	40.3	0.608	37	34.5	0.603	37	47.3	0.635	37	39.8	1.884	15	127.3	0.815	26	62.4	0.77	26	15.2	0.819	26	15.9	0.962	26	91	0.795	26	21.9	0.01	19	0
A0A067EMG1	Uncharacterized protein OS=Citrus sinensis GN=CISIN_1g027919mg PE=3 SV=1 - [A0A067EMG1_CITSI]	87.77	0.106	1	2	2	15	1.055	10	143.1	0.075	4	131.3	0.511	15	41.5	0.629	15	24.9	0.612	15	32	0.44	15	23.5	0.447	15	41.1	1.163	4	9.5	0.588	10	9	0.01	10	0	0.01	10	0	0.631	10	15.1	0.01	10	0	3.398	4	91.9
A0A067DKR4	Alpha-mannosidase (Fragment) OS=Citrus sinensis GN=CISIN_1g0020361mg PE=3 SV=1 - [A0A067DKR4_CITSI]	164.7	0.1291	2	4	6	8	0.901	4	53.5	100	3	0	0.988	6	30.3	1.153	6	27.2	1.132	6	8.8	1.035	6	6	1.18	6	24.6	2.795	2	274.2	0.991	4	84.6	1.126	4	73.2	1.119	4	57.3	1.157	4	38.7	1.286	4	49.3	0.01	3	0
A0A067F116	Uncharacterized protein OS=Citrus sinensis GN=CISIN_1g033355mg PE=3 SV=1 - [A0A067F116_CITSI]	68.43	0.3805	3	3	3	7	0.833	5	44.9	0.63	1		1.213	7	11.9	1.12	7	15.4	0.992	7	14	1.203	7	20.2	1.164	7	31.7	0.834	1		1.611	5	19	1.652	5	10.4	1.439	5	9.8	1.762	5	8.5	1.707	5	30.2	1.343	1
A0A067H5H7	Uncharacterized protein (Fragment) OS=Citrus sinensis GN=CISIN_1g0238542mg PE=4 SV=1 - [A0A067H5H7_CITSI]	107.47	0.3267	1	3	3	14	0.766	11	74.2	0.962	10	22.5	0.602	14	73.1	0.539	14	76	0.533	14	74.1	0.64	14	53.7	0.538	14	47.8	2.864	10	362.5	1.059	11	114.7	1.324	11	66.9	1.089	11	63.3	1.371	11	130.9	1.135	11	85.8	1.114	10	20.1
A0A067EG48	Uncharacterized protein OS=Citrus sinensis GN=CISIN_1g003980mg PE=4 SV=1 - [A0A067EG48_CITSI]	146.08	0.1266	1	7	7	11	1.439	9	65.3	0.665	7	69.8	0.855	11	15	0.849	11	23.7	0.785	11	24.7	0.937	11	33.8	0.952	11	35.5	1.035	7	84.8	0.68	9	31.2	0.749	9	11	0.763	9	5.2	0.663	9	22.8	0.902	9	41.9	1.006	7	4.9
A0A067GNN2	Uncharacterized protein OS=Citrus sinensis GN=CISIN_1g032942mg PE=4 SV=1 - [A0A067GNN2_CITSI]	52.8	0.2	3	2	2	3	0.904	3	65.4	0.415	2	71	0.593	3	98.8	0.681	3	167.5	0.518	3	94.8	0.748	3	9.7	0.647	3	168.2	1.024	2	35.1	0.669	3	28.8	0.758	3	12.9	0.01	3	0	0.942	3	53.3	0.732	3	9.4	1.998	2	145.2
A0A067GYI5	Uncharacterized protein (Fragment) OS=Citrus sinensis GN=CISIN_1g0194372mg PE=3 SV=1 - [A0A067GYI5_CITSI]	166.55	0.25	2	5	5	15	0.751	12	42.1	100	8	0	0.902	15	30.3	0.894	15	46.3	0.682	15	28	0.934	15	16.2	0.796	15	28.9	2.854	7	64.6	1.169	12	70.3	1.248	12	83.5	0.865	12	24.3	1.338	12	43.1	1.077	12	74.7	0.01	8	0
A0A067GBU7	Uncharacterized protein OS=Citrus sinensis GN=CISIN_1g018395mg PE=4 SV=1 - [A0A067GBU7_CITSI]	68.2	0.0758	1	3	3	8	1.673	7	33.4	0.605	7	40.7	1.142	8	28.4	1.458	8	20.3	1.141	8	37.3	0.941	8	21.4	1.179	8	50.7	0.629	7	49.8	0.765	7	30.7	0.868	7	30.2	0.753	7	3.3	0.01	7	0	0.856	7	11.1	1.81	7	33.5
A0A067EFK3	Peptidyl-prolyl cis-trans isomerase OS=Citrus sinensis GN=CISIN_1g030603mg PE=3 SV=1 - [A0A067EFK3_CITSI]	26	0.0517	1	1	1	1	100	1					0.551	1		0.501	1		0.607	1		0.735	1		0.48	1					0.01	1		0.01	1		0.01	1		0.01	1		0.01	1
A0A067GSL3	Uncharacterized protein OS=Citrus sinensis GN=CISIN_1g012786mg PE=4 SV=1 - [A0A067GSL3_CITSI]	179.7	0.2791	8	6	6	14	0.878	9	116	0.634	9	82.6	0.823	14	26.7	0.909	14	22.8	0.847	14	16.7	0.895	14	21.1	0.934	14	27.3	0.902	8	22.4	0.891	9	80.3	0.902	9	39.9	0.969	9	42.4	0.699	9	31	0.893	9	40.2	1.322	9	47.7
A0A067DL04	Uncharacterized protein OS=Citrus sinensis GN=CISIN_1g004726mg PE=3 SV=1 - [A0A067DL04_CITSI]	382.31	0.2569	7	14	14	29	0.797	20	84.9	0.496	15	82	1.132	29	27.9	1.051	29	27.2	1.179	29	38.5	1.006	29	20.8	0.98	29	27.1	0.803	14	43.5	1.532	20	92.8	1.402	20	81.1	1.499	20	116.4	1.221	20	64.2	1.251	20	89.8	2.448	15	166.1
A0A067GSV5	Uncharacterized protein (Fragment) OS=Citrus sinensis GN=CISIN_1g0229931mg PE=4 SV=1 - [A0A067GSV5_CITSI]	332.01	0.455	10	9	9	25	1.119	14	124.8	100	14	0	0.833	25	23.7	0.933	25	43.2	0.935	25	30.1	0.966	25	12	0.942	25	36.4	0.936	10	132.3	0.859	14	72.8	0.967	14	52	0.869	14	25	1.004	14	101.2	0.94	14	49	0.01	14	0
O49823	Fimbriata-associated protein (Fragment) OS=Citrus sinensis PE=2 SV=1 - [O49823_CITSI]	38.97	0.181	2	1	1	1	0.919	1		0.348	1		1.565	1		1.301	1		1.305	1		1.153	1		1.591	1		0.691	1		1.737	1		1.426	1		1.402	1		1.338	1		1.771	1		4.199	1
A0A067FCR0	Pyruvate kinase OS=Citrus sinensis GN=CISIN_1g036921mg PE=3 SV=1 - [A0A067FCR0_CITSI]	404.1	0.334	1	10	14	35	0.654	13	48.8	100	13	0	1.041	28	22.8	1.038	28	21.1	1.033	28	25.6	0.99	28	32.7	1.001	28	35.7	3.829	9	850.6	1.801	13	73.4	1.749	13	71.5	1.871	13	55.6	1.747	13	61	2.045	13	54.3	0.01	13	0
A0A067EJS7	Pyruvate kinase (Fragment) OS=Citrus sinensis GN=CISIN_1g0147461mg PE=3 SV=1 - [A0A067EJS7_CITSI]	166.04	0.2195	1	1	5	8	0.707	1		100	1		1.423	1		1.471	1		1.261	1		1.34	1		1.348	1		11.476	1		2.053	1		2.095	1		1.761	1		2.021	1		1.95	1		0.01	1
A0A067EEC0	Uncharacterized protein OS=Citrus sinensis GN=CISIN_1g022958mg PE=4 SV=1 - [A0A067EEC0_CITSI]	148.59	0.2134	2	2	4	13	0.829	2	31.9				0.774	2	5.3	0.718	2	9.1	0.81	2	28.7	0.712	2	11.2	0.703	2	24.3				0.953	2	37.7	0.892	2	38.2	1.029	2	52.9	0.916	2	20.1	0.93	2	47.2
A0A067EX46	Nascent polypeptide-associated complex subunit beta OS=Citrus sinensis GN=CISIN_1g031135mg PE=3 SV=1 - [A0A067EX46_CITSI]	131.57	0.4452	2	4	4	11	0.698	10	51	0.46	9	55.8	0.681	10	6.1	0.631	10	23.9	0.602	10	6.1	0.623	10	32.7	0.629	10	20.4	1.06	9	15.1	0.921	10	55.2	0.827	10	26.2	0.768	10	6.2	0.788	10	51.1	0.851	10	32.5	1.186	9	29.9
A0A067FDJ7	Uncharacterized protein (Fragment) OS=Citrus sinensis GN=CISIN_1g0095162mg PE=4 SV=1 - [A0A067FDJ7_CITSI]	43.55	0.0526	1	1	1	2				100	1		1.11	2	15.6	0.961	2	13.6	0.84	2	9.3	1.034	2	7.3	1.117	2	8.7																			0.01	1
A0A067EFC4	Uncharacterized protein (Fragment) OS=Citrus sinensis GN=CISIN_1g0132572mg PE=3 SV=1 - [A0A067EFC4_CITSI]	110.78	0.0775	1	2	2	7	1.192	6	83.6	0.588	7	110.7	0.98	7	29.3	1.17	7	22.4	1.729	7	21.7	0.893	7	49.1	1.179	7	40.5	0.684	6	25	0.878	6	77.3	0.82	6	24.8	0.986	6	45.4	0.808	6	38.4	0.79	6	20.8	1.808	7	108.6
A0A067EIZ4	Uncharacterized protein OS=Citrus sinensis GN=CISIN_1g0277371mg PE=4 SV=1 - [A0A067EIZ4_CITSI]	80	0.1356	6	3	3	4	1.172	3	98.8	100	2	0	0.877	4	10.2	0.889	4	24.8	0.88	4	24.2	0.858	4	4	0.949	4	18.3	1.86	2	28.2	0.772	3	52.6	0.865	3	33.2	0.01	3	0	0.784	3	50.1	0.726	3	8.1	0.01	2	0
A0A067H3Y3	Uncharacterized protein OS=Citrus sinensis GN=CISIN_1g041151mg PE=4 SV=1 - [A0A067H3Y3_CITSI]	727.36	0.4557	1	21	21	108	0.882	69	113	1.002	60	16.3	0.889	108	36.6	0.873	108	42.4	0.697	108	40.2	1.042	108	37.1	0.805	108	46.1	0.997	54	118.7	0.979	69	102.2	0.973	69	53	0.761	69	4.9	1	69	100.4	0.91	69	43.5	0.01	60	0
A0A067GUB7	Uncharacterized protein OS=Citrus sinensis GN=CISIN_1g032139mg PE=3 SV=1 - [A0A067GUB7_CITSI]	184.52	0.3562	1	6	6	18	1.28	13	89.9	100	12	0	0.85	18	29.6	0.75	18	22.9	0.867	18	23.4	0.922	18	17.1	0.794	18	31.7	2.595	11	378.9	0.628	13	19	0.01	13	0	0.01	13	0	0.762	13	45.2	0.01	13	0	0.01	12	0
A0A067F6A4	Uncharacterized protein OS=Citrus sinensis GN=CISIN_1g010049mg PE=3 SV=1 - [A0A067F6A4_CITSI]	177.74	0.1618	6	8	8	11	1.142	10	101.5	100	7	0	0.882	11	26.9	0.585	11	48.7	1.153	11	27.8	1.305	11	13.4	0.92	11	42.9	4.902	7	3907.8	0.797	10	58.3	0.752	10	11.6	1.043	10	55.3	1.333	10	146.1	0.946	10	50.2	0.01	7	0
A0A067FJE7	Uncharacterized protein OS=Citrus sinensis GN=CISIN_1g0219951mg PE=4 SV=1 - [A0A067FJE7_CITSI]	188.15	0.4484	4	9	9	16	0.999	8	155.4	1.064	4	7.3	0.958	16	30.3	1.124	16	21.7	1.124	16	20.9	1.371	16	34.4	1.384	16	28.7	1.014	4	33.2	1.021	8	113.3	1.211	8	98.4	1.059	8	58.1	1.788	8	179.1	1.537	8	177.5	0.01	4	0
A0A067H083	Glucose-6-phosphate isomerase OS=Citrus sinensis GN=CISIN_1g007074mg PE=3 SV=1 - [A0A067H083_CITSI]	167.41	0.1115	1	6	6	11	0.533	8	46.1	0.311	7	139.5	1.101	11	47.6	1.289	11	48.1	1.074	11	63.4	0.82	11	55	1.304	11	41.8	0.851	7	31.9	2.09	8	96.5	1.963	8	97.4	1.847	8	140.7	1.64	8	72.1	2.169	8	93.6	2.452	7	183.7
A0A067GLD2	Uncharacterized protein OS=Citrus sinensis GN=CISIN_1g033398mg PE=4 SV=1 - [A0A067GLD2_CITSI]	51.07	0.125	1	1	2	7	0.242	1					0.96	1		0.87	1		1.29	1		1.201	1		0.855	1					4.042	1		3.617	1		5.262	1		5.29	1		3.612	1
A0A067H5C4	Uncharacterized protein (Fragment) OS=Citrus sinensis GN=CISIN_1g0334122mg PE=4 SV=1 - [A0A067H5C4_CITSI]	71.22	0.2985	1	1	2	8	100	1		100	1		1.046	2	17.4	1.135	2	1.7	1.664	2	19.8	0.855	2	46.5	0.881	2	21.3	0.186	1		0.01	1		0.01	1		0.01	1		0.01	1		0.01	1		0.01	1
A0A067FIM2	Proteasome subunit beta type OS=Citrus sinensis GN=CISIN_1g026587mg PE=3 SV=1 - [A0A067FIM2_CITSI]	122.36	0.2585	2	5	5	10	1.029	6	26.1	100	5	0	1.35	10	18.5	1.525	10	22	1.511	10	18.7	1.074	10	49	1.494	10	29.8	9.966	5	26491.8	1.357	6	27.5	1.652	6	11.5	1.417	6	17.4	1.269	6	36.2	1.782	6	5.1	0.01	5	0
A0A097PL57	Nitrilase/cyanide hydratase and apolipoprotein N-acyltransferase family protein (Fragment) OS=Citrus sinensis PE=2 SV=1 - [A0A097PL57_CITSI]	218.77	0.2682	4	7	7	22	1.013	17	96	0.776	19	58.3	0.984	22	18.9	1.151	22	39.5	1.154	22	48.1	0.845	22	61.2	0.939	22	49.6	0.818	16	55.7	1.011	17	92.8	0.901	17	39.8	0.984	17	45.1	0.583	17	3.6	0.82	17	26.6	1.089	19	16.7
A0A067FY25	Thioredoxin OS=Citrus sinensis GN=CISIN_1g033426mg PE=3 SV=1 - [A0A067FY25_CITSI]	145.65	0.3193	1	4	4	8	1.035	8	111.3	100	5	0	0.782	8	17.9	0.717	8	13.1	0.764	8	15.8	0.826	8	15.1	0.724	8	15.5	2.357	5	314.4	0.768	8	51.6	0.789	8	18.9	0.86	8	23.4	0.826	8	59.6	0.824	8	27.3	0.01	5	0
A0A067DQ61	Uncharacterized protein OS=Citrus sinensis GN=CISIN_1g027147mg PE=3 SV=1 - [A0A067DQ61_CITSI]	129.94	0.2555	1	5	5	12	100	5	0	1.007	6	15.6	0.847	12	28.6	0.754	12	52.9	0.693	12	31.6	0.894	12	16.8	0.779	12	51.4	0.559	5	186.3	0.01	5	0	0.01	5	0	0.01	5	0	0.01	5	0	0.01	5	0	0.987	6	1.9
A0A067FNT9	Uncharacterized protein OS=Citrus sinensis GN=CISIN_1g027907mg PE=4 SV=1 - [A0A067FNT9_CITSI]	505.36	0.7653	7	16	16	87	1.211	56	103.3	0.72	37	72.8	0.555	87	47	0.502	87	44.2	0.445	87	42.8	0.522	87	55.2	0.515	87	43.4	1.345	34	85.6	0.582	56	7.6	0.01	56	0	0.01	56	0	0.01	56	0	0.01	56	0	0.01	37	0
A0A067GZ84	Uncharacterized protein OS=Citrus sinensis GN=CISIN_1g008033mg PE=4 SV=1 - [A0A067GZ84_CITSI]	415.35	0.3397	2	13	14	40	1.101	32	93.5	0.978	24	19.9	1.053	39	22.8	1.229	39	26.4	1.052	39	30.7	1.265	39	32.9	1.222	39	23.2	1.141	23	196	0.927	32	89.3	1.018	32	61.3	0.933	32	36.2	1.032	32	108.4	1.073	32	74	1.049	24	11
A0A067G1N7	Uncharacterized protein OS=Citrus sinensis GN=CISIN_1g005187mg PE=4 SV=1 - [A0A067G1N7_CITSI]	96	0.0938	2	5	5	6	0.849	4	60.9	0.967	3	21.6	0.794	6	17.1	0.804	6	41.8	0.796	6	41.1	0.875	6	70.6	0.802	6	47.4	1.291	2	28.5	0.869	4	75.2	0.961	4	50.9	0.931	4	35.9	0.908	4	78.2	0.956	4	52	0.01	3	0
A0A067DP33	Uncharacterized protein OS=Citrus sinensis GN=CISIN_1g009763mg PE=4 SV=1 - [A0A067DP33_CITSI]	98.38	0.0673	3	3	3	9	1.428	7	57.7	0.623	7	59.5	1.097	9	9.6	1.089	9	17.8	1.193	9	25.9	1.1	9	12	1.204	9	17.6	0.648	7	29.7	1.006	7	63.2	0.978	7	50.4	1.036	7	54.1	0.841	7	53.4	0.979	7	56.2	1.753	7	70.3
A0A067F651	Uncharacterized protein (Fragment) OS=Citrus sinensis GN=CISIN_1g0094262mg PE=4 SV=1 - [A0A067F651_CITSI]	101.39	0.2069	1	3	3	3	0.851	3	2.4	0.6	2	115.6	1.058	3	65.9	1.213	3	103.8	0.961	3	61.4	0.792	3	64.1	1.077	3	84.1	2.921	2	923.9	1.268	3	69	1.436	3	107.9	1.115	3	67.9	1.009	3	83.8	1.295	3	87.7	2.114	2	165.6
A0A067GUK4	Uncharacterized protein (Fragment) OS=Citrus sinensis GN=CISIN_1g0464511mg PE=4 SV=1 - [A0A067GUK4_CITSI]	92.92	0.1825	1	5	5	7	1.099	6	77.2	100	3	0	1.159	7	30.1	1.049	7	66.1	1.084	7	76.1	1.188	7	61.7	1.056	7	51.3	0.59	3	2335.2	0.675	6	30.1	0.01	6	0	0.01	6	0	0.766	6	46.2	0.72	6	6.8	1.025	3	7.7
A0A067EPB1	Uncharacterized protein (Fragment) OS=Citrus sinensis GN=CISIN_1g041692mg PE=4 SV=1 - [A0A067EPB1_CITSI]	11.78	0.1918	1	1	1	1	0.914	1		0.471	1		0.806	1		1.057	1		0.809	1		0.463	1		0.88	1		0.941	1		0.899	1		1.164	1		0.874	1		0.01	1		0.984	1		1.595	1
A0A067DE31	Uncharacterized protein OS=Citrus sinensis GN=CISIN_1g002323mg PE=4 SV=1 - [A0A067DE31_CITSI]	499.37	0.2393	1	8	15	34	0.758	11	53	0.74	11	67.3	1.12	13	26.8	1.092	13	40.3	1.01	13	33.8	1.013	13	19.1	0.983	13	25.8	1.239	10	104.3	1.199	11	42.1	1.29	11	42.3	1.159	11	45.6	1.194	11	54.1	1.04	11	58.3	1.669	11	76.1
A0A067FNN3	Uncharacterized protein OS=Citrus sinensis GN=CISIN_1g001713mg PE=4 SV=1 - [A0A067FNN3_CITSI]	399.82	0.1538	2	4	11	28	1.81	3	26	100	7	0	1.361	7	15.2	1.194	7	22.9	1.573	7	34.9	0.971	7	38.3	1.247	7	37.9	0.561	3	3.1	0.826	3	48.4	0.973	3	19.3	0.859	3	23.1	0.01	3	0	0.891	3	2	0.01	7	0
A0A067FII0	Uncharacterized protein OS=Citrus sinensis GN=CISIN_1g041094mg PE=4 SV=1 - [A0A067FII0_CITSI]	27.52	0.021	1	1	1	1	0.658	1					1.164	1		0.873	1		1.034	1		1.335	1		0.951	1					1.805	1		1.337	1		1.553	1		2.166	1		1.479	1
A0A067GC96	Uncharacterized protein (Fragment) OS=Citrus sinensis GN=CISIN_1g0366031mg PE=4 SV=1 - [A0A067GC96_CITSI]	100.29	0.1153	1	4	4	6	1.428	3	66.8	0.791	3	54.5	1.3	5	6.3	1.264	5	7.9	0.968	5	8.2	1.194	5	37.4	1.221	5	26.9	0.717	3	62	0.781	3	54.7	0.927	3	44.6	0.01	3	0	0.01	3	0	0.781	3	19.1	1.532	3	25.8
A0A067G6X1	Uncharacterized protein OS=Citrus sinensis GN=CISIN_1g013271mg PE=3 SV=1 - [A0A067G6X1_CITSI]	138.74	0.13	3	4	4	6	100	5	0	0.996	6	17.2	1.11	6	12.6	1.146	6	16.6	1.116	6	31.5	0.991	6	11.7	1.242	6	19.2	0.599	5	48.1	0.01	5	0	0.01	5	0	0.01	5	0	0.01	5	0	0.01	5	0	1.049	6	11
A0A067FC44	Uncharacterized protein OS=Citrus sinensis GN=CISIN_1g020436mg PE=4 SV=1 - [A0A067FC44_CITSI]	80.95	0.136	4	3	3	4	1.428	2	66.8	0.692	2	10.7	1.322	4	24.5	1.123	4	40.5	1.111	4	25.7	0.931	4	21.6	1.35	4	38.3	0.763	2	82.3	1.017	2	112.3	1.269	2	110.2	1.357	2	112.8	0.709	2	33.4	1.213	2	101.6	2.098	2	27.8
A0A067E7Q5	Uncharacterized protein OS=Citrus sinensis GN=CISIN_1g003056mg PE=3 SV=1 - [A0A067E7Q5_CITSI]	720.16	0.2864	3	19	19	75	0.921	61	100.7	0.789	54	55.3	1.163	75	36.5	1.103	75	35.8	1.246	75	48.1	1.103	75	35.2	1.175	75	41.7	0.882	50	50.3	1.164	61	103.1	1.135	61	83.3	1.198	61	82.8	1.231	61	110.6	1.235	61	106.1	1.277	54	41.8
A0A067F471	Uncharacterized protein OS=Citrus sinensis GN=CISIN_1g026774mg PE=4 SV=1 - [A0A067F471_CITSI]	40.7	0.0601	1	1	1	2	0.803	2	273.1	0.996	2	7.9	1.06	2	5.9	1.026	2	14	1.573	2	0.3	1.095	2	41.4	1.223	2	11.2	1.884	2	508.1	1.386	2	231.9	1.477	2	157.5	1.952	2	266.1	1.304	2	187.3	1.632	2	204.1	1.03	2	8.3
A0A067F6D9	Peroxidase OS=Citrus sinensis GN=CISIN_1g018811mg PE=3 SV=1 - [A0A067F6D9_CITSI]	253.94	0.1743	1	5	5	43	0.948	24	99.9	0.727	16	70.3	1.073	41	33.6	1.081	41	34.2	0.953	41	36.2	1.225	41	50.3	1.12	41	38.6	0.827	14	64.3	1.099	24	81.8	1.092	24	75.2	0.94	24	37.5	1.101	24	110.1	1.035	24	66.7	1.46	16	59.4
A0A067E4D6	40S ribosomal protein SA OS=Citrus sinensis GN=CISIN_1g018448mg PE=3 SV=1 - [A0A067E4D6_CITSI]	230.54	0.2571	3	7	7	39	1.187	23	108.4	1.073	14	6	0.954	39	22.3	0.937	39	38	0.932	39	41.7	0.997	39	47.7	1.086	39	39.3	0.945	14	68.3	1.007	23	109.6	1.003	23	58.6	0.941	23	37.5	1.179	23	148.3	1.039	23	67.5	0.981	14	1.1
A0A067H1S1	Uncharacterized protein OS=Citrus sinensis GN=CISIN_1g019533mg PE=3 SV=1 - [A0A067H1S1_CITSI]	118.18	0.1829	4	4	4	6	0.962	4	177.5	100	4	0	0.99	6	16	1.077	6	24.1	1.035	6	12.4	0.912	6	9.7	1.039	6	31.7	0.665	3	58.7	1.064	4	124.9	1.17	4	90.1	1.174	4	78.4	1.092	4	124	1.147	4	88.3	0.01	4	0
A0A067HB21	Uncharacterized protein OS=Citrus sinensis GN=CISIN_1g009149mg PE=4 SV=1 - [A0A067HB21_CITSI]	476.01	0.3051	2	10	11	57	0.698	31	127.1	0.55	28	142	0.709	56	34.6	0.496	56	62.2	1.189	56	35.5	0.929	56	32.5	0.735	56	44.7	0.992	25	35	0.984	31	103.6	0.01	31	0	1.507	31	125.9	1.234	31	164.9	1.036	31	66.8	1.137	28	23.2
A0A067FQ46	Uncharacterized protein OS=Citrus sinensis GN=CISIN_1g009054mg PE=4 SV=1 - [A0A067FQ46_CITSI]	76.05	0.0459	3	1	2	2	1.979	1		100	1		0.726	1		0.697	1		0.875	1		0.658	1		0.922	1		1.153	1		0.01	1		0.01	1		0.01	1		0.01	1		0.01	1		0.01	1
A0A067EL05	Uncharacterized protein OS=Citrus sinensis GN=CISIN_1g024820mg PE=4 SV=1 - [A0A067EL05_CITSI]	66.06	0.1298	5	3	3	7	1.483	7	59.5	0.763	5	37.6	1.048	7	27.5	1.069	7	9.7	1.018	7	22.9	1.008	7	6	1.051	7	11.2	0.524	5	53.2	0.72	7	40.7	0.726	7	6.4	1.007	7	49	0.01	7	0	0.725	7	7.8	1.548	5	14.3
A0A067DZJ3	Elongation factor G, chloroplastic OS=Citrus sinensis GN=CISIN_1g004038mg PE=3 SV=1 - [A0A067DZJ3_CITSI]	293.55	0.2222	5	11	11	22	100	14	0	100	18	0	1.238	22	26.8	1.242	22	30	1.046	22	18.4	1.311	22	28.3	1.116	22	37.6	0.516	12	52.1	0.01	14	0	0.01	14	0	0.01	14	0	0.618	14	12.1	0.01	14	0	0.01	18	0
A0A067EVX0	Uncharacterized protein OS=Citrus sinensis GN=CISIN_1g033306mg PE=4 SV=1 - [A0A067EVX0_CITSI]	98.51	0.2541	1	2	3	11	1.507	3	56.7	100	3	0	1.19	5	10	1.292	5	10.9	1.615	5	19.6	1.013	5	17	1.653	5	10.6	19.293	3	205.8	0.01	3	0	0.01	3	0	0.01	3	0	0.717	3	35.2	0.01	3	0	0.01	3	0
A0A067GX44	Uncharacterized protein OS=Citrus sinensis GN=CISIN_1g033324mg PE=4 SV=1 - [A0A067GX44_CITSI]	49.18	0.1639	1	1	2	7	0.711	1		100	1		1.484	1		2.206	1		1.436	1		1.952	1		2.279	1		15.057	1		2.128	1		3.123	1		1.993	1		2.929	1		3.277	1		0.01	1
A0A067DRI2	Uncharacterized protein OS=Citrus sinensis GN=CISIN_1g0086351mg PE=4 SV=1 - [A0A067DRI2_CITSI]	204.09	0.1868	8	7	7	18	1.037	11	149.1	100	10	0	1.073	18	22.7	1.167	18	22.4	0.896	18	32.9	1.16	18	29.4	1.036	18	17.8	0.896	9	556.3	1.353	11	78.3	1.561	11	81.1	1.146	11	73.3	1.077	11	120.1	1.164	11	91.6	0.01	10	0
A0A067GHG2	Glutamine synthetase OS=Citrus sinensis GN=CISIN_1g013478mg PE=3 SV=1 - [A0A067GHG2_CITSI]	500.84	0.4699	4	15	15	64	0.672	35	108.8	0.352	29	193.4	0.787	64	31.4	0.748	64	33.9	0.538	64	28.9	0.894	64	33.7	0.63	64	31.8	0.953	26	30.6	1.334	35	85.6	1.238	35	103.8	0.844	35	20.4	1.396	35	113.2	1.085	35	76.2	2.328	29	151.2
A0A067HF44	Uncharacterized protein OS=Citrus sinensis GN=CISIN_1g002048mg PE=4 SV=1 - [A0A067HF44_CITSI]	65.15	0.0318	1	2	2	3	0.49	2	24.9	1.004	2	15.9	1.211	3	0.4	1.57	3	0.5	1.266	3	5.3	1.484	3	22.5	1.319	3	22.2	3.967	1		2.371	2	15.1	3.141	2	20.3	2.506	2	22.2	2.786	2	2.7	2.534	2	12.3	1.037	2	9.3
A0A067FIY3	Uncharacterized protein OS=Citrus sinensis GN=CISIN_1g020272mg PE=4 SV=1 - [A0A067FIY3_CITSI]	38.8	0.1101	5	2	2	2	0.87	1		0.421	1		1.166	2	40.7	1.116	2	54.2	1.085	2	50	1.109	2	34.1	0.97	2	47.2	0.883	1		1.05	1		0.917	1		0.895	1		1.087	1		0.842	1		1.986	1
A0A067ERC6	Uncharacterized protein OS=Citrus sinensis GN=CISIN_1g016242mg PE=4 SV=1 - [A0A067ERC6_CITSI]	216.62	0.227	1	7	7	17	0.615	8	72.1	0.456	7	122.7	0.695	17	33.5	0.731	17	28.7	0.774	17	45.2	0.651	17	54.9	0.768	17	20.8	1.431	6	88.3	1.043	8	19.8	1.073	8	43.6	1.078	8	40.2	1.149	8	33.1	1.191	8	53.6	0.01	7	0
A0A067H1M7	Uncharacterized protein OS=Citrus sinensis GN=CISIN_1g011745mg PE=4 SV=1 - [A0A067H1M7_CITSI]	28.38	0.0216	3	1	1	2	0.783	1					1.181	2	21.3	1.162	2	22.1	1.272	2	20.6	1.184	2	5.7	1.048	2	12.5				1.336	1		1.291	1		1.398	1		1.553	1		1.259	1
A0A067EC32	Dolichyl-diphosphooligosaccharide--protein glycosyltransferase 48 kDa subunit OS=Citrus sinensis GN=CISIN_1g013791mg PE=3 SV=1 - [A0A067EC32_CITSI]	162.67	0.1991	3	6	6	7	0.821	4	12.7	100	1		1.005	7	11.7	0.846	7	30.9	0.971	7	22.1	1.051	7	19.8	0.947	7	47.5	0.092	1		1.083	4	39.4	0.863	4	18.2	1.154	4	30.8	1.278	4	31.9	1.013	4	42.2	1.162	1
A0A067GAY2	Fructose-bisphosphate aldolase OS=Citrus sinensis GN=CISIN_1g016109mg PE=3 SV=1 - [A0A067GAY2_CITSI]	241.82	0.2152	2	4	7	67	1.609	5	45.1	100	9	0	1.044	19	32	1.06	19	45.7	1.057	19	29	1.159	19	48.5	1.383	19	44.1	0.922	4	135.3	0.889	5	51.8	1.14	5	71.9	1.109	5	66.8	0.738	5	39.8	1.107	5	65.7	0.01	9	0
A0A067EBQ2	Uncharacterized protein OS=Citrus sinensis GN=CISIN_1g011097mg PE=3 SV=1 - [A0A067EBQ2_CITSI]	98.65	0.0791	1	3	3	3	0.762	3	33.5	100	2	0	1	3	20.6	0.973	3	2.1	0.974	3	17.1	1.003	3	37.1	0.713	3	24.2	14.305	2	5103.5	1.319	3	18.3	0.943	3	45.8	1.023	3	42.4	1.015	3	52.1	0.692	3	0.9	0.997	2	3.5
A0A067GSG0	Uncharacterized protein OS=Citrus sinensis GN=CISIN_1g017613mg PE=3 SV=1 - [A0A067GSG0_CITSI]	452.55	0.3641	1	11	11	74	1.024	32	111.6	100	37	0	1.225	74	27.9	1.304	74	42.7	1.008	74	39.8	1.318	73	44.7	1.182	74	43.9	0.849	26	208.5	1.376	32	219.2	1.423	32	144.5	1.159	32	75.6	1.58	32	186.6	1.398	32	142.4	0.01	37	0
A0A067EVM6	Uncharacterized protein OS=Citrus sinensis GN=CISIN_1g031195mg PE=4 SV=1 - [A0A067EVM6_CITSI]	96.66	0.1585	1	2	2	9	100	8	0	100	7	0	0.841	9	12.9	0.865	9	35.7	0.942	9	26.8	0.591	9	27.5	0.78	9	23.7	0.595	7	55.5	0.01	8	0	0.01	8	0	0.01	8	0	0.01	8	0	0.01	8	0	0.01	7	0
A0A067FH49	Uncharacterized protein (Fragment) OS=Citrus sinensis GN=CISIN_1g041485mg PE=4 SV=1 - [A0A067FH49_CITSI]	68.55	0.1117	1	2	2	10	1.191	9	94.8	0.921	7	26	0.836	10	23.2	0.834	10	17.2	0.633	10	20.3	0.731	10	21.4	0.702	10	31.6	1.188	7	99.6	0.572	9	4.9	0.01	9	0	0.01	9	0	0.01	9	0	0.01	9	0	0.01	7	0
A0A067HH42	Uncharacterized protein (Fragment) OS=Citrus sinensis GN=CISIN_1g0121812mg PE=3 SV=1 - [A0A067HH42_CITSI]	23.27	0.0679	4	1	1	1	1.085	1		0.408	1		1.278	1		1.251	1		1.615	1		1.503	1		1.596	1		0.688	1		1.202	1		1.162	1		1.47	1		1.478	1		1.505	1		2.918	1
A0A067GNZ3	Uncharacterized protein OS=Citrus sinensis GN=CISIN_1g011145mg PE=3 SV=1 - [A0A067GNZ3_CITSI]	52.76	0.0806	5	3	3	4	1.472	2	61	100	3	0	0.805	4	24.9	0.869	4	23.8	0.921	4	6.3	0.814	4	28	0.789	4	26.8	3.032	2	36.6	0.596	2	11	0.01	2	0	0.01	2	0	0.653	2	20.3	0.01	2	0	0.01	3	0
A0A067E6B1	Uncharacterized protein (Fragment) OS=Citrus sinensis GN=CISIN_1g0367701mg PE=4 SV=1 - [A0A067E6B1_CITSI]	57.42	0.0502	1	3	3	5	1.276	4	18.9	0.465	3	21.1	1.059	5	16.5	0.978	5	10.8	1.045	5	17.9	1.064	5	23.1	1.018	5	12.1	0.706	3	1.4	0.867	4	45.2	0.752	4	11.5	0.791	4	10.7	0.894	4	19.9	0.792	4	15	2.492	3	30.4
A0A067F0C4	Uncharacterized protein OS=Citrus sinensis GN=CISIN_1g021578mg PE=3 SV=1 - [A0A067F0C4_CITSI]	150.61	0.1742	1	4	6	24	1.07	3	56.7	100	2	0	0.622	5	77.6	0.595	5	63.3	0.536	5	58.1	0.601	5	54.9	0.461	5	45	2.829	2	89.8	0.768	3	51.6	0.01	3	0	0.01	3	0	0.74	3	40.3	0.01	3	0	0.01	2	0
A0A067FHQ4	Uncharacterized protein OS=Citrus sinensis GN=CISIN_1g037779mg PE=3 SV=1 - [A0A067FHQ4_CITSI]	96.05	0.1806	1	2	4	23	0.986	4	75.1	0.437	3	9.3	1.047	4	42.9	0.911	4	31.2	0.966	4	39	0.524	4	14.7	0.661	4	44.7	0.716	3	2.7	1.43	4	95.7	1.143	4	40.2	1.29	4	78.7	0.598	4	5.4	0.81	4	24.7	2.624	3	61.4
A0A067EPJ8	Uncharacterized protein (Fragment) OS=Citrus sinensis GN=CISIN_1g0042382mg PE=4 SV=1 - [A0A067EPJ8_CITSI]	42.34	0.0822	1	1	2	3	1.184	1					0.993	1		0.986	1		0.95	1		1.036	1		1	1					0.855	1		0.839	1		0.792	1		0.933	1		0.864	1
A0A067EJB8	Uncharacterized protein OS=Citrus sinensis GN=CISIN_1g025588mg PE=3 SV=1 - [A0A067EJB8_CITSI]	77.66	0.096	1	2	2	5	1.407	5	69.7	0.69	5	31	1.14	5	33.6	1.303	5	14.4	1.149	5	4.7	1.096	5	20.7	1.206	5	2.5	0.628	5	56.8	1.031	5	72.6	1.229	5	102	1.02	5	51.3	0.954	5	88.3	1.198	5	98.6	1.511	5	31
A0A067G7S3	Uncharacterized protein OS=Citrus sinensis GN=CISIN_1g040980mg PE=4 SV=1 - [A0A067G7S3_CITSI]	27.34	0.0117	1	1	1	1	0.489	1		0.316	1		0.924	1		0.891	1		0.98	1		0.944	1		1.058	1		1.179	1		1.928	1		1.835	1		1.98	1		2.059	1		2.213	1		2.73	1
A0A067FFG6	Uncharacterized protein OS=Citrus sinensis GN=CISIN_1g002603mg PE=4 SV=1 - [A0A067FFG6_CITSI]	28.18	0.0089	1	1	1	1	0.812	1		0.805	1		1.183	1		1.312	1		1.502	1		1.062	1		1.656	1		1.811	1		1.487	1		1.627	1		1.827	1		1.395	1		2.086	1		1.371	1
A0A067D0Z5	Uncharacterized protein (Fragment) OS=Citrus sinensis GN=CISIN_1g045250mg PE=4 SV=1 - [A0A067D0Z5_CITSI]	113.39	0.2	2	4	4	19	1.482	13	59.7	100	16	0	1.036	18	17.6	1.006	18	13.5	0.902	18	18	1.178	18	19.6	1.125	18	16	0.807	11	45.1	0.851	13	70.9	0.01	13	0	0.01	13	0	0.805	13	54.8	0.733	13	9.4	1.012	16	5.7
A0A067FR00	Uncharacterized protein OS=Citrus sinensis GN=CISIN_1g009582mg PE=4 SV=1 - [A0A067FR00_CITSI]	69.65	0.0554	10	2	2	5	1.03	4	101.5	0.423	2	60.2	1.102	5	8	0.935	5	17.6	1.193	5	13.8	1.389	5	13.8	0.903	5	4	0.684	2	29.1	1.106	4	82.3	0.954	4	49.5	1.22	4	86.6	1.413	4	93	0.996	4	59.4	2.698	2	41.7
A0A067DLH8	Mitochondrial fission 1 protein OS=Citrus sinensis GN=CISIN_1g031176mg PE=3 SV=1 - [A0A067DLH8_CITSI]	47.95	0.122	1	2	2	4	100	2	0	100	3	0	0.97	4	27.5	1.106	4	21.1	1.076	4	26.5	1.822	4	42.5	1.298	4	27.3	0.564	2	36.7	0.01	2	0	0.01	2	0	0.01	2	0	0.599	2	7.4	0.01	2	0	0.01	3	0
A0A067EYI3	Uncharacterized protein OS=Citrus sinensis GN=CISIN_1g006678mg PE=4 SV=1 - [A0A067EYI3_CITSI]	92.5	0.0646	1	4	4	9	100	7	0	100	6	0	0.967	9	11.8	1.01	9	15.3	0.965	9	14.9	1.141	9	16.9	1.065	9	4.7	2.925	6	1364.9	0.01	7	0	0.01	7	0	0.01	7	0	0.01	7	0	0.01	7	0	0.01	6	0
A0A067DQ49	Uncharacterized protein (Fragment) OS=Citrus sinensis GN=CISIN_1g0447211mg PE=4 SV=1 - [A0A067DQ49_CITSI]	240.07	0.6242	4	4	8	22	1.31	7	19.3	100	3	0	0.637	8	26.9	0.687	8	36.1	0.793	8	9.9	0.747	8	9.9	0.829	8	24.3	1.461	3	52.9	0.01	7	0	0.01	7	0	0.01	7	0	0.01	7	0	0.01	7	0	0.01	3	0
A0A067D0E5	Uncharacterized protein (Fragment) OS=Citrus sinensis GN=CISIN_1g045943mg PE=4 SV=1 - [A0A067D0E5_CITSI]	184.99	0.2988	3	3	7	23	0.797	8	30.5	0.517	3	77.6	0.774	9	17.6	0.73	9	9.2	0.746	9	19.4	0.79	9	32.8	0.699	9	12.8	0.901	3	0.6	0.992	8	37.9	0.933	8	29.4	0.857	8	22.8	1.03	8	72.6	0.901	8	41.8	1.398	3	57.6
A0A067DLD2	Uncharacterized protein OS=Citrus sinensis GN=CISIN_1g036292mg PE=4 SV=1 - [A0A067DLD2_CITSI]	150.86	0.1331	2	2	4	17	100	5	0	0.975	3	11.4	0.619	8	29.4	0.557	8	18.3	0.685	8	22.3	0.601	8	53.3	0.675	8	32.9	0.631	3	72.3	0.01	5	0	0.01	5	0	0.01	5	0	0.01	5	0	0.01	5	0	1.071	3	14.2
A0A067FYB9	Uncharacterized protein OS=Citrus sinensis GN=CISIN_1g025054mg PE=4 SV=1 - [A0A067FYB9_CITSI]	60.54	0.1357	2	2	3	5	1.401	3	70.6				0.721	3	7.7	0.814	3	5.8	0.783	3	16.5	0.827	3	11.8	0.797	3	15.1				0.01	3	0	0.01	3	0	0.01	3	0	0.63	3	15	0.01	3	0
A0A067EKV0	Uncharacterized protein OS=Citrus sinensis GN=CISIN_1g022247mg PE=4 SV=1 - [A0A067EKV0_CITSI]	65.18	0.12	2	3	3	5	1.623	4	27.1	0.922	4	29	1.023	5	6.9	1.003	5	8.3	1.001	5	38.1	1.003	5	15.5	1.005	5	10.2	0.764	4	65.8	0.626	4	18.5	0.01	4	0	0.01	4	0	0.707	4	20.3	0.01	4	0	1.052	4	11.5
A0A067EZM7	Uncharacterized protein OS=Citrus sinensis GN=CISIN_1g009383mg PE=4 SV=1 - [A0A067EZM7_CITSI]	56.69	0.0578	1	2	2	3	0.693	1		0.326	1		1.191	3	12.5	1.144	3	1.6	1.315	3	5.7	1.299	3	26.6	1.623	3	6.6	0.859	1		1.432	1		1.663	1		1.22	1		1.472	1		1.249	1		2.782	1
A0A067G8V5	Uncharacterized protein OS=Citrus sinensis GN=CISIN_1g009544mg PE=4 SV=1 - [A0A067G8V5_CITSI]	150.72	0.1929	7	3	5	17	1.311	9	84.5	0.853	8	40.6	1.152	9	13.7	1.076	9	24.4	1.274	9	14.5	1.051	9	22.9	1.308	9	20.5	0.746	8	33.3	0.796	9	58	0.778	9	16.8	0.01	9	0	0.793	9	52.1	0.744	9	11.8	1.421	8	26.3
A0A067F5L6	Uncharacterized protein OS=Citrus sinensis GN=CISIN_1g027894mg PE=4 SV=1 - [A0A067F5L6_CITSI]	141.94	0.2074	8	3	4	14	0.414	2	97				0.777	10	17.7	1.017	10	19.3	1.13	10	40	1.143	10	21.7	1.09	10	20.8				1.513	2	65.9	2.286	2	142	2.903	2	215.8	1.741	2	32.1	2.565	2	136.9
A0A067E8S2	Uncharacterized protein OS=Citrus sinensis GN=CISIN_1g020174mg PE=4 SV=1 - [A0A067E8S2_CITSI]	129.9	0.1455	2	5	5	14	1.574	11	48.9	0.959	10	22.9	0.874	14	14.7	0.752	14	21.6	0.999	14	14.5	0.97	14	23.1	0.791	14	32.9	0.938	8	29.7	0.587	11	8.7	0.01	11	0	0.01	11	0	0.637	11	16.6	0.01	11	0	0.01	10	0
A0A067GNW7	Serine/threonine-protein phosphatase OS=Citrus sinensis GN=CISIN_1g022085mg PE=3 SV=1 - [A0A067GNW7_CITSI]	26.72	0.0441	6	1	1	1							0.856	1		0.692	1		0.74	1		0.632	1		0.617	1
A0A067GN97	Uncharacterized protein OS=Citrus sinensis GN=CISIN_1g029415mg PE=4 SV=1 - [A0A067GN97_CITSI]	129.95	0.3144	1	1	6	13	100	1		100	1		1.051	1		1.05	1		1.395	1		1.364	1		1.235	1		0.301	1		0.01	1		0.01	1		0.01	1		0.01	1		0.01	1		0.01	1
A0A067FWB9	Uncharacterized protein OS=Citrus sinensis GN=CISIN_1g032498mg PE=3 SV=1 - [A0A067FWB9_CITSI]	66.22	0.3182	2	2	3	3	0.535	1		0.235	1		1.004	2	46.4	0.839	2	30.9	0.843	2	53.4	0.714	2	78.9	0.759	2	20.5	0.803	1		2.578	1		1.936	1		2.18	1		2.275	1		1.663	1		5.358	1
A0A067EU42	Uncharacterized protein OS=Citrus sinensis GN=CISIN_1g023687mg PE=4 SV=1 - [A0A067EU42_CITSI]	315.6	0.4604	3	10	10	58	1.062	47	130.4	0.784	32	56.5	0.518	57	36	0.504	57	36.6	0.409	57	41.9	0.509	57	33	0.472	57	29.7	1.288	30	50.9	0.01	47	0	0.01	47	0	0.01	47	0	0.01	47	0	0.01	47	0	0.01	32	0
A0A067GSW1	Uncharacterized protein (Fragment) OS=Citrus sinensis GN=CISIN_1g0238541mg PE=4 SV=1 - [A0A067GSW1_CITSI]	171.43	0.3333	2	5	5	17	1.288	14	88.4	0.657	11	92.8	0.573	16	23.8	0.517	16	37	0.438	16	35	0.552	16	18.9	0.486	16	41.9	1.155	10	100.1	0.591	14	9.7	0.01	14	0	0.01	14	0	0.01	14	0	0.01	14	0	0.01	11	0
A0A067EZ14	Uncharacterized protein OS=Citrus sinensis GN=CISIN_1g006475mg PE=4 SV=1 - [A0A067EZ14_CITSI]	87.11	0.1027	3	3	3	4	2.017	4	9.5	100	3	0	0.977	4	13.2	1.067	4	17	0.962	4	7.2	1.195	4	18.3	1.067	4	8.6	0.625	3	103.6	0.591	4	9.9	0.01	4	0	0.01	4	0	0.666	4	23.5	0.01	4	0	0.01	3	0
A0A067FMN9	Glutathione peroxidase OS=Citrus sinensis GN=CISIN_1g026011mg PE=3 SV=1 - [A0A067FMN9_CITSI]	131.32	0.1803	4	2	4	11	0.562	4	30.5	100	2	0	0.779	6	6.1	0.893	6	14	0.523	6	20.2	0.876	6	26.4	0.785	6	17.8	6.709	2	94.1	1.638	4	4.8	1.534	4	17	0.996	4	8.6	1.478	4	23.7	1.328	4	19.3	0.01	2	0
A0A067GEK7	Uncharacterized protein OS=Citrus sinensis GN=CISIN_1g031021mg PE=4 SV=1 - [A0A067GEK7_CITSI]	64.19	0.2466	2	3	3	4	0.463	3	78.4	100	3	0	1.043	4	1.6	0.954	4	3.4	0.961	4	10.1	1.087	4	30.6	0.876	4	14.3	1.241	2	304.4	2.247	3	93.2	1.996	3	109.3	1.94	3	103.4	2.116	3	207.2	1.897	3	48.9	0.01	3	0
A0A067HC17	Uncharacterized protein OS=Citrus sinensis GN=CISIN_1g028031mg PE=3 SV=1 - [A0A067HC17_CITSI]	64.85	0.1758	4	3	3	5	1.461	4	37.7	0.915	2	30.3	0.864	5	16.8	0.78	5	17.8	0.904	5	18.3	0.789	5	35	0.74	5	30.7	0.625	2	46.7	0.571	4	4.2	0.01	4	0	0.01	4	0	0.603	4	8.6	0.01	4	0	1.036	2	9.2
A0A067EXD0	Uncharacterized protein OS=Citrus sinensis GN=CISIN_1g023541mg PE=4 SV=1 - [A0A067EXD0_CITSI]	142.52	0.1993	1	4	4	8	0.391	6	53.8	100	6	0	0.817	8	20	0.772	8	26.9	0.821	8	26.9	0.835	8	21.6	0.913	8	34.2	1.232	6	253.6	1.69	6	53.5	1.277	6	111.8	1.378	6	102.7	1.569	6	75.9	1.373	6	132	0.01	6	0
A0A067DS82	Uncharacterized protein OS=Citrus sinensis GN=CISIN_1g028305mg PE=4 SV=1 - [A0A067DS82_CITSI]	28.35	0.0476	1	1	1	1	0.362	1		100	1		0.732	1		0.821	1		0.943	1		0.881	1		1.051	1		17.305	1		2.066	1		2.288	1		2.577	1		2.599	1		2.973	1		0.01	1
A0A067F7N3	Uncharacterized protein OS=Citrus sinensis GN=CISIN_1g031320mg PE=3 SV=1 - [A0A067F7N3_CITSI]	46.16	0.1743	4	1	1	1	100	1		100	1		0.987	1		1.156	1		1.107	1		1.227	1		1.254	1		0.528	1		0.01	1		0.01	1		0.01	1		0.01	1		0.01	1		0.01	1
A0A067FX72	Uncharacterized protein OS=Citrus sinensis GN=CISIN_1g023103mg PE=3 SV=1 - [A0A067FX72_CITSI]	160.54	0.1951	5	3	4	12	0.857	6	41.3	100	5	0	0.921	9	13.2	1.035	9	29.3	0.952	9	13.2	0.985	9	22.5	0.834	9	13.7	5.993	3	62.7	1.016	6	62.9	0.931	6	40.4	0.975	6	43.5	1.319	6	33.2	0.906	6	42.8	0.01	5	0
A0A067FJB0	Uncharacterized protein OS=Citrus sinensis GN=CISIN_1g033334mg PE=4 SV=1 - [A0A067FJB0_CITSI]	33.24	0.0965	2	1	1	4	0.368	1		100	1		1.279	4	4.2	1.354	4	15.1	0.636	4	9.5	1.159	4	18.9	1.324	4	7.1				3.514	1		3.412	1		1.783	1		3.093	1		3.671	1		0.01	1
A0A067DY96	Uncharacterized protein (Fragment) OS=Citrus sinensis GN=CISIN_1g0020362mg PE=4 SV=1 - [A0A067DY96_CITSI]	36.95	0.0433	3	1	1	3	100	2	0	100	2	0	0.963	3	0.4	1.299	3	12.3	0.964	3	2	0.752	3	13.3	1.079	3	11.3	0.3	2	31.9	0.01	2	0	0.01	2	0	0.01	2	0	0.01	2	0	0.01	2	0	0.984	2	1.6
A0A067G9J7	Uncharacterized protein (Fragment) OS=Citrus sinensis GN=CISIN_1g0366032mg PE=4 SV=1 - [A0A067G9J7_CITSI]	133.49	0.1916	1	7	7	15	0.788	13	62.7	0.868	11	38.8	1.257	15	21.1	1.24	15	42.9	1.234	15	16.3	1.074	15	43.4	1.189	15	25.1	0.762	10	52.4	1.744	13	112.6	2.012	13	67.9	1.638	13	72.8	0.846	13	64.1	1.537	13	96.8	1.729	11	103.1
A0A067E5J5	Uncharacterized protein (Fragment) OS=Citrus sinensis GN=CISIN_1g0046352mg PE=4 SV=1 - [A0A067E5J5_CITSI]	55.89	0.0487	1	3	3	3	0.369	3	53.5	0.341	2	244.8	0.909	3	10	0.777	3	8.9	1.089	3	59.4	0.914	3	31.1	0.834	3	4.9	0.636	2	59.9	2.348	3	66.1	1.997	3	64.6	2.012	3	142.2	2.641	3	95.6	2.237	3	59.6	2.965	2	161.3
A0A067EZE3	Uncharacterized protein OS=Citrus sinensis GN=CISIN_1g045314mg PE=4 SV=1 - [A0A067EZE3_CITSI]	90.49	0.0373	1	4	4	4	1.369	3	5.6	0.424	2	13	1.127	4	18.5	1.063	4	10.5	1.304	4	18.9	1.517	4	5.3	1.289	4	11.1	0.618	1		1.127	3	24.8	0.934	3	25.9	1.045	3	34	1.182	3	17.8	1.112	3	37.2	2.834	2	10.7
A0A067GGM9	Uncharacterized protein OS=Citrus sinensis GN=CISIN_1g007800mg PE=3 SV=1 - [A0A067GGM9_CITSI]	126.98	0.1179	6	5	6	12	1.397	8	55.9	0.7	7	56.2	0.752	9	14.5	0.81	9	20.5	0.813	9	25.7	0.717	9	31.5	0.667	9	13.9	0.935	6	17.5	0.611	8	14.7	0.01	8	0	0.01	8	0	0.598	8	7.2	0.01	8	0	1.3	7	44.9
A0A067ES90	Uncharacterized protein OS=Citrus sinensis GN=CISIN_1g044559mg PE=3 SV=1 - [A0A067ES90_CITSI]	241.4	0.1846	2	8	9	23	0.915	13	125.8	0.909	9	31.3	0.91	20	19.5	0.956	20	24.3	0.913	20	29.3	0.936	20	18.3	0.894	20	35.7	1.475	9	190.9	1.046	13	100.1	1.075	13	71.9	1.134	13	71.1	1.285	13	77	1.19	13	73.6	1.184	9	29.6
A0A067FMF6	Coatomer subunit beta OS=Citrus sinensis GN=CISIN_1g002235mg PE=4 SV=1 - [A0A067FMF6_CITSI]	274.7	0.1465	2	9	9	12	0.798	10	125.8	0.689	7	48	0.971	12	31.1	0.914	12	24.5	0.987	12	32.4	1.067	12	23	1.067	12	38.9	0.732	7	99.9	1.109	10	121	1.004	10	58.8	1.094	10	64.2	1.3	10	157.9	1.164	10	91.7	1.343	7	10.4
A0A067EMA9	Uncharacterized protein (Fragment) OS=Citrus sinensis GN=CISIN_1g0162802mg PE=4 SV=1 - [A0A067EMA9_CITSI]	23.56	0.0461	2	1	1	2	1.314	2	50.7	0.495	2	35.2	1.195	2	1.3	1.352	2	9.6	1.757	2	12.1	0.832	2	38	1.449	2	14.1	0.688	2	13.7	0.927	2	49.2	1.036	2	39.7	1.32	2	65.8	0.676	2	11.2	1.127	2	34.9	2.252	2	33.8
A0A067EBM6	Uncharacterized protein OS=Citrus sinensis GN=CISIN_1g020710mg PE=4 SV=1 - [A0A067EBM6_CITSI]	56.2	0.0559	1	2	2	5	0.802	4	5.6	0.4	4	19.3	0.936	5	30.1	0.936	5	68.7	1.138	5	47.9	0.897	5	18.5	1.027	5	73.1	0.911	4	13.5	1.099	4	14.5	1.143	4	14.9	1.426	4	9.3	1.294	4	40.3	1.25	4	17.9	2.013	4	48.4
A0A067FKC9	Uncharacterized protein OS=Citrus sinensis GN=CISIN_1g000944mg PE=4 SV=1 - [A0A067FKC9_CITSI]	110.84	0.0643	1	6	6	6	1.286	4	64.1	0.865	5	39.3	1.444	6	17.9	1.464	6	6.8	1.709	6	19.6	1.238	6	63.6	1.6	6	8.1	0.649	4	66.3	1.141	4	103.1	1.115	4	69.7	1.367	4	84.5	0.653	4	16.5	1.295	4	79.8	1.713	5	100.8
A0A067G391	Uncharacterized protein OS=Citrus sinensis GN=CISIN_1g047434mg PE=3 SV=1 - [A0A067G391_CITSI]	29.14	0.129	1	1	1	2	0.727	2	49.6	0.326	2	45	1.072	2	5.9	1.414	2	13.5	1.275	2	6.9	0.808	2	19.9	0.987	2	3.5	0.819	2	3.9	1.504	2	56.7	1.958	2	66.2	1.732	2	41.7	1.186	2	27.7	1.388	2	53.8	3.065	2	51.9
A0A067G5C3	Uncharacterized protein OS=Citrus sinensis GN=CISIN_1g028808mg PE=4 SV=1 - [A0A067G5C3_CITSI]	66.13	0.0985	1	2	2	4	1.456	3	63	0.478	3	41.6	1.03	4	25.2	1.222	4	47.1	1.024	4	22.3	1.082	4	9.1	1.238	4	32.1	0.74	3	32.2	1.078	3	128.7	1.082	3	73.3	0.01	3	0	0.872	3	70.1	1.044	3	68.3	3.004	3	4.1
A0A067EV08	Uncharacterized protein OS=Citrus sinensis GN=CISIN_1g008377mg PE=3 SV=1 - [A0A067EV08_CITSI]	218.97	0.182	4	6	6	17	0.996	13	163.7	100	15	0	1.217	17	27.4	1.352	17	19.6	1.306	17	19.9	1.224	17	23	1.484	17	17.2	1.676	12	6262.2	0.924	13	88.6	1.004	13	58.7	0.898	13	30	1.029	13	107.5	1.076	13	74.4	0.01	15	0
Q38JC1	Temperature-induced lipocalin OS=Citrus sinensis GN=TIL PE=2 SV=1 - [Q38JC1_CITSI]	194.28	0.3978	3	6	6	38	2.088	20	4.4	100	17	0	0.582	38	27.8	0.656	38	34	0.426	38	44.6	0.624	38	37.1	0.584	38	47.5	1.78	15	63.7	0.01	20	0	0.01	20	0	0.01	20	0	0.01	20	0	0.01	20	0	0.01	17	0
A0A067F1U6	Uncharacterized protein OS=Citrus sinensis GN=CISIN_1g008548mg PE=4 SV=1 - [A0A067F1U6_CITSI]	21.5	0.016	1	1	1	1							1.364	1		1.587	1		1.399	1		1.625	1		1.574	1
A0A067FR38	Uncharacterized protein OS=Citrus sinensis GN=CISIN_1g032750mg PE=3 SV=1 - [A0A067FR38_CITSI]	73.36	0.2761	1	2	2	5	2.012	5	10	0.899	5	33.1	0.954	5	38.2	0.778	5	22.3	0.941	5	23	0.801	5	40.8	0.668	5	30.7	0.737	5	36.9	0.01	5	0	0.01	5	0	0.01	5	0	0.01	5	0	0.01	5	0	0.989	5	2.3
A0A067EN10	Mitochondrial pyruvate carrier OS=Citrus sinensis GN=CISIN_1g032596mg PE=3 SV=1 - [A0A067EN10_CITSI]	41.31	0.0926	2	1	1	7	0.818	6	84.5	1.104	5	1.8	0.612	7	32.4	0.595	7	42.5	0.734	7	35	0.727	7	9.6	0.539	7	16.6	2.82	5	95.5	0.884	6	78.8	0.98	6	54.2	1.015	6	50.5	0.909	6	66.7	0.911	6	43.5	0.01	5	0
A0A067DC96	Uncharacterized protein OS=Citrus sinensis GN=CISIN_1g011566mg PE=3 SV=1 - [A0A067DC96_CITSI]	265.54	0.2153	1	9	9	24	1.536	16	53.2	0.579	6	73.8	0.703	24	32.1	0.498	24	45.8	0.994	24	33.8	1.102	24	33.3	0.663	24	44.6	0.887	6	37.8	0.576	16	5.9	0.01	16	0	0.804	16	13.1	0.666	16	23.5	0.01	16	0	1.204	6	32.2
A0A067F1D7	Uncharacterized protein OS=Citrus sinensis GN=CISIN_1g016237mg PE=4 SV=1 - [A0A067F1D7_CITSI]	155.96	0.1505	4	3	3	7	1.781	6	28.5	0.771	5	32.7	1.404	7	30.3	1.606	7	33.1	1.277	7	24.3	1.036	7	31.4	1.039	7	14.7	0.401	4	32.2	0.633	6	16.8	0.01	6	0	0.01	6	0	0.581	6	2.9	0.01	6	0	1.476	5	32.1
A0A067GN12	Uncharacterized protein (Fragment) OS=Citrus sinensis GN=CISIN_1g0179612mg PE=4 SV=1 - [A0A067GN12_CITSI]	26.67	0.0348	2	1	1	1	0.727	1					0.965	1		0.794	1		0.898	1		0.848	1		0.73	1					1.353	1		1.099	1		1.219	1		1.244	1		1.027	1
A0A067E4P9	Coatomer subunit beta' OS=Citrus sinensis GN=CISIN_1g002496mg PE=3 SV=1 - [A0A067E4P9_CITSI]	115.65	0.0689	3	5	5	10	0.952	6	85.4	100	4	0	0.998	10	35.5	0.792	10	36.1	1.102	10	32.1	1.188	10	53.6	1.007	10	54.7	7.498	3	139.1	0.847	6	70.1	0.719	6	4.9	0.951	6	39.3	0.876	6	70.9	0.742	6	11.3	0.01	4	0
A0A067D9J3	Uncharacterized protein OS=Citrus sinensis GN=CISIN_1g038305mg PE=4 SV=1 - [A0A067D9J3_CITSI]	81.88	0.1304	1	4	4	5	100	5	0	100	3	0	1.03	5	12.5	1.176	5	30.3	1.099	5	11.2	0.957	5	18.8	1.09	5	28.6	0.35	3	49.6	0.01	5	0	0.01	5	0	0.01	5	0	0.01	5	0	0.01	5	0	0.01	3	0
A0A067E9C5	Uncharacterized protein OS=Citrus sinensis GN=CISIN_1g017492mg PE=3 SV=1 - [A0A067E9C5_CITSI]	1056.05	0.7571	10	21	23	227	1.032	138	103.1	0.866	125	39.1	1.09	205	34.2	1.051	205	44.8	0.974	205	42.1	1.204	205	58.9	0.987	205	55.5	0.81	106	54.4	1.155	138	100.3	1.162	138	88.6	0.959	138	40.8	1.119	138	118	0.998	138	59.8	1.439	125	63
A0A067EZY8	Uncharacterized protein (Fragment) OS=Citrus sinensis GN=CISIN_1g0476212mg PE=4 SV=1 - [A0A067EZY8_CITSI]	46.89	0.1104	1	3	3	4	0.469	2	22	100	2	0	0.882	4	60.1	0.693	4	41.9	0.841	4	31	0.961	4	23.7	0.831	4	47.3				1.32	2	22	1.136	2	10	1.445	2	12.8	1.838	2	6.1	1.339	2	13.1	0.01	2	0
A0A067GRB1	Uncharacterized protein OS=Citrus sinensis GN=CISIN_1g005496mg PE=4 SV=1 - [A0A067GRB1_CITSI]	26.36	0.042	6	1	1	1	1.637	1		0.62	1		1.103	1		1.015	1		0.971	1		0.965	1		1.097	1		0.691	1		0.687	1		0.01	1		0.01	1		0.629	1		0.01	1		1.659	1
A0A067F2E4	Uncharacterized protein OS=Citrus sinensis GN=CISIN_1g009287mg PE=3 SV=1 - [A0A067F2E4_CITSI]	505.54	0.3606	4	16	16	47	0.907	35	85.1	100	18	0	0.958	47	32.2	0.932	47	29.4	0.972	47	31.4	0.92	47	45.1	0.981	47	40.7	1.047	16	71.7	1.089	35	131.3	1.084	35	73.7	1.131	35	70.7	1.043	35	111.2	1.145	35	87.8	0.01	18	0
A0A067ET10	Glutamate dehydrogenase OS=Citrus sinensis GN=CISIN_1g014463mg PE=3 SV=1 - [A0A067ET10_CITSI]	21.27	0.0557	5	1	1	1	1.883	1		1.051	1		0.765	1		0.941	1		0.883	1		1.116	1		1.124	1		1.019	1		0.01	1		0.01	1		0.01	1		0.632	1		0.01	1		0.01	1
A0A067D6B2	Uncharacterized protein (Fragment) OS=Citrus sinensis GN=CISIN_1g047628mg PE=4 SV=1 - [A0A067D6B2_CITSI]	58.98	0.0765	1	3	3	6	0.524	6	65.5	0.48	3	194.9	1.179	6	6.4	1.323	6	19.4	1.402	6	6.2	1.437	6	19.1	1.357	6	14.2	1.815	3	22.6	2.234	6	62.5	2.26	6	58.9	2.435	6	61.7	3.025	6	61.1	2.532	6	75.5	2.134	3	169.4
A0A067FJ37	Eukaryotic translation initiation factor 3 subunit B OS=Citrus sinensis GN=CISIN_1g005140mg PE=3 SV=1 - [A0A067FJ37_CITSI]	137.05	0.1168	2	7	7	11	1.153	10	116.3	100	9	0	1.009	11	19.5	0.95	11	39.1	0.927	11	24.1	1.12	11	26.9	1.105	11	33	5.611	8	616.4	0.792	10	57.1	0.729	10	7	0.764	10	5.6	0.873	10	70.1	0.775	10	17.9	0.01	9	0
A0A067ELF6	Uncharacterized protein OS=Citrus sinensis GN=CISIN_1g042592mg PE=4 SV=1 - [A0A067ELF6_CITSI]	193.24	0.3	1	7	7	16	0.932	12	53.7	1.073	13	6.1	1.083	16	29.8	1.183	16	50	1.027	16	46.4	1.178	16	27.1	1.338	16	47.3	0.963	12	94.8	0.933	12	75.9	0.88	12	35.9	0.792	12	10.8	0.924	12	79.2	0.778	12	18.6	1.082	13	15.7
A0A067FZI0	Ferritin (Fragment) OS=Citrus sinensis GN=CISIN_1g0217031mg PE=3 SV=1 - [A0A067FZI0_CITSI]	68.74	0.3875	2	2	2	12	1.382	8	58.3	0.865	6	39.3	1.067	12	58.7	0.915	12	71.5	0.964	12	67.1	0.986	12	88.2	0.833	12	116.2	0.969	5	25.7	0.874	8	49.3	0.784	8	18	0.809	8	14	0.772	8	47.5	0.693	8	1.3	0.01	6	0
A0A067FDB9	Uncharacterized protein OS=Citrus sinensis GN=CISIN_1g011170mg PE=4 SV=1 - [A0A067FDB9_CITSI]	147.49	0.1463	1	6	6	16	0.914	8	103.5	100	10	0	1.181	16	24.2	1.004	16	18.9	1.168	16	29	1.156	16	30.3	1.164	16	38.8	3.292	6	11187.2	1.459	8	46	1.306	8	49.4	1.739	8	42.3	1.06	8	115.6	1.599	8	36.8	0.01	10	0
A0A067FT46	Uncharacterized protein (Fragment) OS=Citrus sinensis GN=CISIN_1g0024491mg PE=3 SV=1 - [A0A067FT46_CITSI]	271.01	0.1268	10	9	9	16	1.034	11	124.6	0.947	9	24.9	1.099	15	39.1	1.021	15	44.6	1.405	15	43.4	1.161	15	28	1.363	15	26.2	0.944	9	73.3	1.575	11	126.9	1.242	11	104.7	1.775	11	86.2	1.198	11	98.8	1.78	11	81.2	1.088	9	16.6
A0A067EPQ2	Uncharacterized protein OS=Citrus sinensis GN=CISIN_1g014576mg PE=4 SV=1 - [A0A067EPQ2_CITSI]	82.09	0.0877	2	3	3	5	0.658	5	41	100	4	0	0.967	5	12.2	0.824	5	29.8	0.836	5	15.3	0.894	5	13.2	0.946	5	20.7	4.381	4	1447.1	1.615	5	51.3	1.645	5	47	1.635	5	31.5	1.742	5	34.4	1.497	5	17.9	0.01	4	0
A0A067DLL8	Uncharacterized protein OS=Citrus sinensis GN=CISIN_1g015441mg PE=3 SV=1 - [A0A067DLL8_CITSI]	186.49	0.1429	2	5	5	12	1.084	10	115.5	100	9	0	0.96	12	31.7	0.996	12	57.1	0.884	12	52.5	0.94	12	23.7	0.978	12	67.6	0.751	8	69	1.305	10	57.6	1.18	10	52.1	0.989	10	40.8	0.953	10	80.7	0.984	10	57.1	0.01	9	0
A0A067DNZ4	Dolichyl-diphosphooligosaccharide--protein glycosyltransferase subunit 1 OS=Citrus sinensis GN=CISIN_1g012183mg PE=3 SV=1 - [A0A067DNZ4_CITSI]	67.52	0.0628	3	3	3	4	0.762	2	169.7	100	2	0	0.991	4	11.3	1.111	4	34.5	1.254	4	29.5	1.062	4	7.3	1.202	4	17.2	8.039	1		1.327	2	151.1	1.481	2	99.3	1.744	2	107.3	1.562	2	163.4	1.587	2	124.4	0.01	2	0
A0A067GJW3	Uncharacterized protein (Fragment) OS=Citrus sinensis GN=CISIN_1g0258351mg PE=4 SV=1 - [A0A067GJW3_CITSI]	64.43	0.112	1	2	2	5	0.568	5	20.9	0.536	4	150.5	0.845	5	35.8	0.827	5	49.2	0.921	5	29.6	1.048	5	51.6	0.975	5	39.6	1.516	4	88.3	1.651	5	47.1	1.281	5	51.8	1.763	5	14.7	1.418	5	69.8	1.933	5	24.1	1.679	4	96
A0A067DI47	Uncharacterized protein OS=Citrus sinensis GN=CISIN_1g003601mg PE=3 SV=1 - [A0A067DI47_CITSI]	77.61	0.0434	3	3	3	3	100	3	0	100	3	0	1.01	3	2	0.735	3	8.2	1.011	3	0.2	0.915	3	57.5	0.947	3	6.1	9.247	3	38617.3	0.01	3	0	0.01	3	0	0.01	3	0	0.01	3	0	0.01	3	0	0.01	3	0
A0A067GQZ9	Uncharacterized protein OS=Citrus sinensis GN=CISIN_1g033773mg PE=4 SV=1 - [A0A067GQZ9_CITSI]	20.8	0.1091	2	1	1	1	0.9	1		100	1		0.632	1		0.628	1		0.705	1		0.894	1		0.683	1		3.463	1		0.716	1		0.702	1		0.774	1		1.059	1		0.777	1		0.01	1
A0A067H773	Uncharacterized protein OS=Citrus sinensis GN=CISIN_1g015522mg PE=4 SV=1 - [A0A067H773_CITSI]	356.96	0.3605	4	1	11	28	0.751	2	173.5	0.86	2	40.3	0.846	3	10.6	0.982	3	14.8	0.991	3	1.4	0.967	3	8.5	0.845	3	10.2	8.305	2	67767.2	1.412	2	242.6	1.637	2	200.2	1.632	2	174	1.722	2	297.5	1.753	2	242	1.04	2	9.7
Q1XHJ8	Carotenoid cleavage dioxygenase1 (Fragment) OS=Citrus sinensis GN=CitCCD1 PE=2 SV=1 - [Q1XHJ8_CITSI]	400.42	0.3384	5	3	13	33	1.824	8	24.8	1.016	6	14.2	0.783	8	17.9	0.783	8	42.8	0.704	8	39.9	0.776	8	30.6	0.701	8	44.2	1.023	6	36	0.01	8	0	0.01	8	0	0.01	8	0	0.01	8	0	0.01	8	0	1.272	6	41.2
A0A067EWG5	Uncharacterized protein OS=Citrus sinensis GN=CISIN_1g043456mg PE=4 SV=1 - [A0A067EWG5_CITSI]	27.62	0.0336	1	1	1	1	0.61	1		0.297	1		0.915	1		1.3	1		1.226	1		0.448	1		1.633	1		0.889	1		1.528	1		2.144	1		1.983	1		0.783	1		2.736	1		2.869	1
A0A067GQH6	Annexin OS=Citrus sinensis GN=CISIN_1g035973mg PE=3 SV=1 - [A0A067GQH6_CITSI]	521.3	0.443	1	13	14	49	1.038	32	89.3	100	28	0	1.181	44	22.6	1.168	44	26.9	1.021	44	25.2	1	44	28.2	1.168	44	33.9	2.048	25	280.8	1.266	32	155.2	1.151	32	86.4	0.996	32	47.1	0.958	32	90	1.13	32	84.9	0.01	28	0
A0A067FQI8	Uncharacterized protein OS=Citrus sinensis GN=CISIN_1g042742mg PE=4 SV=1 - [A0A067FQI8_CITSI]	42.35	0.0336	1	2	2	2	0.679	2	35.1	0.609	2	111.6	1.254	2	28.7	1.146	2	19.1	1.122	2	5.8	0.895	2	6	0.886	2	27.1	1.988	2	304.6	1.885	2	5.9	1.701	2	15.2	1.632	2	41.5	1.407	2	28.7	1.335	2	7.5	2.037	2	151.9
A0A067DLM1	Uncharacterized protein OS=Citrus sinensis GN=CISIN_1g027325mg PE=3 SV=1 - [A0A067DLM1_CITSI]	88.45	0.16	2	2	3	5	1.298	2	86.7	100	3	0	1.138	3	15.7	1.26	3	7.3	1.198	3	5.7	1.115	3	11.5	1.16	3	25.5	1.463	2	1271.5	0.905	2	83.9	1.088	2	74.3	1.075	2	60.8	0.967	2	92.2	1.02	2	64	0.01	3	0
A0A067EY68	Uncharacterized protein (Fragment) OS=Citrus sinensis GN=CISIN_1g0437802mg PE=4 SV=1 - [A0A067EY68_CITSI]	90.48	0.1101	1	4	4	10	0.84	10	41.2	0.46	9	57.5	0.932	10	14.2	0.954	10	17.9	0.975	10	6.8	0.969	10	24.5	0.939	10	19.3	0.86	9	15.3	1.155	10	36.3	1.269	10	29.3	1.131	10	35.9	1.302	10	33.9	1.287	10	35.1	1.929	9	45.2
A0A067FR03	Uncharacterized protein OS=Citrus sinensis GN=CISIN_1g034649mg PE=4 SV=1 - [A0A067FR03_CITSI]	95.2	0.25	1	2	2	9	100	7	0	100	7	0	0.905	9	11.2	1.018	9	17.1	1.081	9	46.5	0.995	9	54.5	1.175	9	30.1	0.813	6	53.4	0.01	7	0	0.01	7	0	0.01	7	0	0.01	7	0	0.01	7	0	0.01	7	0
A0A067DPC5	Uncharacterized protein OS=Citrus sinensis GN=CISIN_1g022579mg PE=4 SV=1 - [A0A067DPC5_CITSI]	228.22	0.2996	8	7	7	26	0.925	17	113	100	12	0	1.174	26	26.4	1.087	26	33.7	1.013	26	32.5	1.351	26	30.3	1.153	26	44.5	2.183	8	131.3	1.39	17	104.8	1.196	17	95.3	1.19	17	81.1	1.673	17	152.6	1.266	17	112.7	0.01	12	0
A0A067E9U3	Uncharacterized protein OS=Citrus sinensis GN=CISIN_1g010650mg PE=4 SV=1 - [A0A067E9U3_CITSI]	43.91	0.0398	3	1	2	3	100	1		100	1		1.272	1		1.512	1		1.515	1		1.118	1		1.436	1		10.098	1		0.01	1		0.01	1		0.01	1		0.01	1		0.01	1		0.01	1
A0A067GKG3	Uncharacterized protein OS=Citrus sinensis GN=CISIN_1g001163mg PE=4 SV=1 - [A0A067GKG3_CITSI]	85.81	0.0273	17	1	3	3	0.707	1					0.839	1		0.866	1		0.979	1		0.912	1		0.943	1					1.21	1		1.234	1		1.367	1		1.375	1		1.364	1
A0A067GSW0	Uncharacterized protein OS=Citrus sinensis GN=CISIN_1g001190mg PE=4 SV=1 - [A0A067GSW0_CITSI]	91.79	0.054	9	2	4	4	1.13	2	121.9	100	1		0.935	2	20.3	0.971	2	17.6	0.933	2	19.6	0.91	2	34.6	0.932	2	43.7	0.341	1		0.881	2	78.1	1.009	2	59.7	1.001	2	48	0.862	2	67.6	0.913	2	43.9	0.01	1
A0A067DPW1	Uncharacterized protein OS=Citrus sinensis GN=CISIN_1g024983mg PE=4 SV=1 - [A0A067DPW1_CITSI]	58.19	0.0742	3	2	2	8	0.394	8	43.2	0.208	8	68.1	1.003	8	19.3	0.858	8	10.4	0.917	8	24.6	0.855	8	22	0.813	8	30.8	0.902	8	6.8	2.474	8	32.1	2.119	8	52.1	2.216	8	61.7	2.145	8	37.7	1.895	8	44.9	4.481	8	59.5
A0A067GFJ4	Uncharacterized protein OS=Citrus sinensis GN=CISIN_1g025273mg PE=4 SV=1 - [A0A067GFJ4_CITSI]	77.15	0.1593	3	3	3	3	0.911	3	157.4	100	3	0	1.182	3	1.5	1.057	3	49	1.095	3	36.3	0.972	3	25.7	1.197	3	5.7	0.762	3	229.3	1.324	3	13.3	1.169	3	21.3	1.188	3	18.8	1.138	3	26.7	1.262	3	9.3	0.01	3	0
A0A067E2Y6	Uncharacterized protein (Fragment) OS=Citrus sinensis GN=CISIN_1g0026962mg PE=4 SV=1 - [A0A067E2Y6_CITSI]	120.96	0.1643	2	5	5	8	0.699	5	218.3	100	5	0	1.113	8	42.3	1.414	8	37.1	1.217	8	51.6	1.375	8	52.5	1.436	8	59.7	5.728	5	3291.4	1.327	5	209.3	2.161	5	317.7	1.798	5	218.3	1.089	5	123.1	2.528	5	297.2	0.01	5	0
A0A067HDU9	Uncharacterized protein OS=Citrus sinensis GN=CISIN_1g011065mg PE=3 SV=1 - [A0A067HDU9_CITSI]	126.26	0.1485	2	4	4	5	1.119	3	75.6	1.002	4	9.7	0.969	5	28.6	1.058	5	7	1.333	5	10.7	1.33	5	12.9	1.209	5	38.7	3.763	3	191.2	1.067	3	116.1	0.974	3	53.2	1.12	3	68.8	1.268	3	175.8	1.105	3	80	1.075	4	14.7
A0A067E793	Uncharacterized protein OS=Citrus sinensis GN=CISIN_1g024570mg PE=3 SV=1 - [A0A067E793_CITSI]	36.42	0.0954	3	2	2	2				100	1		1.154	2	19.3	1.153	2	34.2	1.435	2	12	0.971	2	55.9	1.21	2	19.2																			0.01	1
A0A067G3X7	Uncharacterized protein OS=Citrus sinensis GN=CISIN_1g024982mg PE=4 SV=1 - [A0A067G3X7_CITSI]	107.76	0.1983	2	3	3	8	0.724	8	25.3	0.4	8	35.7	0.971	8	31	1.021	8	44.7	0.829	8	29.3	0.908	8	13.5	0.888	8	31.8	0.859	8	20.8	1.41	8	56.2	1.393	8	58.8	1.177	8	41.7	1.44	8	42	1.199	8	68.7	2.633	8	68.2
A0A067G4F5	Uncharacterized protein OS=Citrus sinensis GN=CISIN_1g030889mg PE=4 SV=1 - [A0A067G4F5_CITSI]	103.68	0.2663	1	4	4	22	1.925	17	16.6	100	12	0	0.842	22	24.7	0.738	22	19	0.852	22	20.4	0.888	22	21.4	0.792	22	28.1	0.961	12	63.7	0.01	17	0	0.01	17	0	0.01	17	0	0.01	17	0	0.01	17	0	0.01	12	0
A0A067HD33	3-phosphoshikimate 1-carboxyvinyltransferase OS=Citrus sinensis GN=CISIN_1g010070mg PE=3 SV=1 - [A0A067HD33_CITSI]	169.71	0.1561	4	7	7	14	0.677	7	57.2	100	7	0	1.047	14	19.6	1.064	14	20	1.098	14	18.5	1.11	14	18.7	1.077	14	18.2	2.757	5	607.1	1.46	7	53.5	1.456	7	73.6	1.428	7	67.9	1.489	7	63.3	1.286	7	28.5	0.01	7	0
A0A067HDT6	Phosphomannomutase OS=Citrus sinensis GN=CISIN_1g038498mg PE=3 SV=1 - [A0A067HDT6_CITSI]	330.08	0.4556	1	10	10	19	1.044	15	109.4	100	9	0	0.939	19	22.3	0.799	19	21.4	1.016	19	21.8	1	19	18.9	0.877	19	40.2	3.373	9	206.9	0.918	15	87.1	0.703	15	1.6	1.106	15	66.2	0.928	15	82.9	0.778	15	18.5	0.01	9	0
A0A067G596	Uncharacterized protein OS=Citrus sinensis GN=CISIN_1g013483mg PE=4 SV=1 - [A0A067G596_CITSI]	198.6	0.1682	5	5	5	24	1.793	15	27.4	100	21	0	1.268	24	25.6	1.376	24	25	1.121	24	37.4	1.157	24	47.5	1.476	24	26	0.726	15	119.7	1.053	15	96.4	0.766	15	14.4	0.827	15	17.3	0.789	15	51.2	0.996	15	59.3	1.052	21	11.5
A0A067DSE8	Uncharacterized protein (Fragment) OS=Citrus sinensis GN=CISIN_1g040101mg PE=4 SV=1 - [A0A067DSE8_CITSI]	38.41	0.1386	2	1	1	1	1.007	1		100	1		1.694	1		1.596	1		1.498	1		1.7	1		1.619	1		13.492	1		1.715	1		1.596	1		1.468	1		1.8	1		1.643	1		0.01	1
A0A067GW89	Uncharacterized protein OS=Citrus sinensis GN=CISIN_1g009270mg PE=4 SV=1 - [A0A067GW89_CITSI]	174.38	0.171	2	6	8	20	0.47	9	28.2	0.373	8	69.4	0.883	10	37.2	0.962	10	43.7	1.35	10	47.9	0.886	10	21.7	1.331	10	44.5	0.927	8	58.7	1.786	9	16.4	1.417	9	43.5	1.673	9	32.5	1.836	9	28.8	1.722	9	27.8	3.302	8	41.5
A0A067EY13	Uncharacterized protein OS=Citrus sinensis GN=CISIN_1g007602mg PE=4 SV=1 - [A0A067EY13_CITSI]	116.17	0.1074	1	2	5	13	1.143	1		0.656	1		0.821	2	15.6	0.61	2	37.2	0.834	2	17.3	0.677	2	45.1	0.724	2	44.7	1.048	1		0.66	1		0.01	1		0.01	1		0.01	1		0.01	1		1.051	1
A0A067F9X0	Lactoylglutathione lyase OS=Citrus sinensis GN=CISIN_1g0260302mg PE=3 SV=1 - [A0A067F9X0_CITSI]	101.06	0.2324	6	4	4	9	0.794	5	67.5	0.689	3	81.8	0.658	9	21.9	0.659	9	27.7	0.59	9	48.6	0.659	9	9.2	0.584	9	12.6	2.433	3	358.5	0.661	5	26.9	0.01	5	0	0.01	5	0	0.608	5	9.7	0.01	5	0	0.01	3	0
A0A067E1W0	Signal peptidase I OS=Citrus sinensis GN=CISIN_1g030248mg PE=3 SV=1 - [A0A067E1W0_CITSI]	56	0.211	5	2	2	3	1.324	3	45.1	0.598	2	15.8	1.067	3	10.8	1.317	3	3.9	1.411	3	31	1.318	3	6.2	1.37	3	25.2	0.644	2	21.2	0.822	3	33.1	1.001	3	36.8	1.147	3	26.9	0.734	3	12.4	1.058	3	18.4	1.837	2	1
A0A067E4J3	Uncharacterized protein (Fragment) OS=Citrus sinensis GN=CISIN_1g0268311mg PE=4 SV=1 - [A0A067E4J3_CITSI]	141.93	0.313	1	1	3	16	1.302	7	86.1	0.998	4	16.8	1.239	11	20	1.375	11	14.1	1.295	11	11.7	1.326	11	35.1	1.356	11	14.7	0.937	4	158.4	0.844	7	69.4	0.964	7	51.5	0.936	7	36.8	1.182	7	149.1	1.019	7	63.8	1.093	4	17.3
A0A067DWB7	Chlorophyll a-b binding protein, chloroplastic OS=Citrus sinensis GN=CISIN_1g0225291mg PE=3 SV=1 - [A0A067DWB7_CITSI]	603.77	0.5666	11	14	14	104	0.937	60	97.2	100	43	0	1.058	104	36.9	0.972	104	52.4	0.704	104	55.9	1.067	104	54.4	0.926	104	52.2	0.854	38	93.7	0.927	60	89.3	0.81	60	23	0.01	60	0	1.058	60	115	0.836	60	29.5	0.01	43	0
A0A067E691	Tubulin-specific chaperone A (Fragment) OS=Citrus sinensis GN=CISIN_1g038806mg PE=3 SV=1 - [A0A067E691_CITSI]	36.78	0.0556	1	1	1	1	0.793	1		0.426	1		0.77	1		0.578	1		0.753	1		0.883	1		0.978	1		0.981	1		0.99	1		0.734	1		0.937	1		1.188	1		1.261	1		1.685	1
A0A067DIA7	Uncharacterized protein OS=Citrus sinensis GN=CISIN_1g037444mg PE=4 SV=1 - [A0A067DIA7_CITSI]	110.98	0.1327	3	1	3	11	1.923	5	16.7	100	5	0	0.856	9	25.6	0.971	9	22.5	0.751	9	18.7	0.914	9	11.8	0.952	9	26.9	1.197	4	59	0.01	5	0	0.01	5	0	0.01	5	0	0.01	5	0	0.01	5	0	0.01	5	0
A0A067DRQ5	Uncharacterized protein OS=Citrus sinensis GN=CISIN_1g019042mg PE=4 SV=1 - [A0A067DRQ5_CITSI]	212.72	0.2421	5	4	6	8	100	5	0	100	5	0	1.14	6	18.6	1.109	6	33.8	0.838	6	21.6	0.994	6	20.6	1.156	6	58.1	0.331	4	128	0.01	5	0	0.01	5	0	0.01	5	0	0.01	5	0	0.01	5	0	0.01	5	0
A0A067DE95	Uncharacterized protein OS=Citrus sinensis GN=CISIN_1g018404mg PE=4 SV=1 - [A0A067DE95_CITSI]	94.29	0.1561	2	4	5	6	1.322	5	16.9	1.087	4	4.1	0.927	5	22	0.866	5	26.3	0.945	5	32.2	1.025	5	54	0.941	5	33.4	1.988	4	580.3	0.781	5	4.8	0.01	5	0	0.01	5	0	0.875	5	40.1	0.01	5	0	1.036	4	9.2
A0A067ELS5	Uncharacterized protein OS=Citrus sinensis GN=CISIN_1g016043mg PE=3 SV=1 - [A0A067ELS5_CITSI]	30.78	0.0408	2	1	1	1	1.029	1		0.371	1		1.634	1		2.048	1		2.628	1		1.144	1		1.896	1		0.658	1		1.619	1		2.003	1		2.521	1		1.186	1		1.884	1		4.106	1
A0A067H203	Uncharacterized protein OS=Citrus sinensis GN=CISIN_1g033893mg PE=4 SV=1 - [A0A067H203_CITSI]	90.13	0.3761	1	3	3	8	1.15	5	115.8	0.879	4	36.6	1.066	8	7.7	1.01	8	21.7	1.12	8	3.9	1.143	8	8.8	1.014	8	13.3	0.87	4	1345.8	0.949	5	92.8	0.873	5	34.7	0.942	5	37.9	0.905	5	77.5	0.883	5	38.5	1.101	4	18.3
A0A067H9M2	Uncharacterized protein OS=Citrus sinensis GN=CISIN_1g004756mg PE=4 SV=1 - [A0A067H9M2_CITSI]	396.12	0.2404	4	15	15	27	1.675	18	38.4	100	17	0	1.192	27	39	1.277	27	43.7	1.023	27	32.5	0.875	27	43.1	1.287	27	55.5	0.849	14	98.9	0.621	18	17.1	0.01	18	0	0.01	18	0	0.01	18	0	0.01	18	0	0.01	17	0
A0A067F7L8	Uncharacterized protein OS=Citrus sinensis GN=CISIN_1g029494mg PE=4 SV=1 - [A0A067F7L8_CITSI]	102.58	0.3438	3	5	5	8	0.586	4	29.7	100	3	0	0.995	8	22.4	1.013	8	16.2	0.857	8	17.2	0.985	8	27.8	0.983	8	18.7	6.517	2	833.4	1.632	4	15.7	1.396	4	31.4	1.359	4	19	1.799	4	16.4	1.536	4	33.1	0.01	3	0
A0A067EEL7	Uncharacterized protein OS=Citrus sinensis GN=CISIN_1g022158mg PE=4 SV=1 - [A0A067EEL7_CITSI]	36.6	0.0961	2	2	2	2	0.904	2	14	0.339	1		0.961	2	45.2	0.965	2	74.1	0.99	2	60.4	0.603	2	3.9	0.877	2	93	0.752	1		1.085	2	62	1.133	2	82.9	1.129	2	70.3	0.712	2	18	1.13	2	84.9	3.536	1
A0A067ERW0	Pyruvate kinase OS=Citrus sinensis GN=CISIN_1g007936mg PE=3 SV=1 - [A0A067ERW0_CITSI]	78.05	0.0702	2	3	3	4	1.09	4	66.8	0.703	3	5.8	1.191	4	32.1	1.36	4	25.3	1.344	4	23.8	1.571	4	27	1.337	4	39	0.802	3	13.3	1.232	4	146	1.256	4	94.8	1.212	4	85.3	1.585	4	123.6	1.255	4	100.7	1.283	3	5
A0A067EW41	Transmembrane 9 superfamily member OS=Citrus sinensis GN=CISIN_1g035744mg PE=3 SV=1 - [A0A067EW41_CITSI]	12.78	0.0214	1	1	1	1	100	1		100	1		1.037	1		0.926	1		0.925	1		0.686	1		0.813	1		0.514	1		0.01	1		0.01	1		0.01	1		0.01	1		0.01	1		0.01	1
A0A067HDM6	Uncharacterized protein OS=Citrus sinensis GN=CISIN_1g013559mg PE=4 SV=1 - [A0A067HDM6_CITSI]	32.41	0.034	1	1	1	1	100	1		100	1		0.963	1		0.898	1		1.101	1		1.008	1		1.026	1		0.208	1		0.01	1		0.01	1		0.01	1		0.01	1		0.01	1		0.01	1
A0A067FP57	Malate dehydrogenase OS=Citrus sinensis GN=CISIN_1g016424mg PE=3 SV=1 - [A0A067FP57_CITSI]	629.25	0.6054	8	8	13	71	1.251	32	95.3	0.752	31	64.2	0.8	44	33.4	0.943	44	34	0.606	44	39.2	0.849	44	37.6	0.749	44	49.1	0.857	29	52.8	0.811	32	61.5	0.89	32	37.9	0.01	32	0	0.976	32	94.3	0.746	32	12.2	1.104	31	18.8
A0A067H879	Uncharacterized protein OS=Citrus sinensis GN=CISIN_1g013267mg PE=4 SV=1 - [A0A067H879_CITSI]	41.43	0.0549	2	2	2	2	0.622	2	173.7	0.385	2	332.9	0.915	2	65.5	0.906	2	113.8	1.037	2	50.4	0.812	2	93.3	0.902	2	117.4	1.14	2	43	1.658	2	362.2	2.043	2	344.3	1.923	2	256.5	1.731	2	375.5	2.056	2	360.3	3.059	2	409.9
A0A067E0S8	Uncharacterized protein (Fragment) OS=Citrus sinensis GN=CISIN_1g0230911mg PE=4 SV=1 - [A0A067E0S8_CITSI]	27.66	0.0647	1	1	1	1							0.596	1		0.547	1		0.688	1		0.733	1		0.471	1
A0A067FKY9	Uncharacterized protein OS=Citrus sinensis GN=CISIN_1g004010mg PE=4 SV=1 - [A0A067FKY9_CITSI]	83.63	0.0707	2	4	4	4	100	3	0	100	3	0	0.956	4	11.3	0.979	4	16	0.94	4	27.2	1.237	4	10.8	1.005	4	26.6	0.763	3	73.8	0.01	3	0	0.01	3	0	0.01	3	0	0.01	3	0	0.01	3	0	0.01	3	0
A0A067EDP6	Uncharacterized protein OS=Citrus sinensis GN=CISIN_1g000645mg PE=4 SV=1 - [A0A067EDP6_CITSI]	500.95	0.1668	3	18	18	32	0.828	20	64.2	100	19	0	1.044	32	36.3	1.152	32	36.6	1.198	32	30	1.04	32	34.7	1.256	32	38.7	0.933	15	153.6	1.548	20	100.6	1.572	20	112.7	1.501	20	100.5	1.449	20	91.7	1.573	20	111.7	0.01	19	0
A0A067DF90	Uncharacterized protein OS=Citrus sinensis GN=CISIN_1g045216mg PE=4 SV=1 - [A0A067DF90_CITSI]	28.4	0.1111	1	1	1	8	100	3	0	100	5	0	0.868	8	26	0.882	8	7.1	0.791	8	26.1	0.768	8	24.8	0.783	8	16.3	2.214	2	220.1	0.01	3	0	0.01	3	0	0.01	3	0	0.01	3	0	0.01	3	0	0.01	5	0
A0A067GC66	Uncharacterized protein OS=Citrus sinensis GN=CISIN_1g010751mg PE=4 SV=1 - [A0A067GC66_CITSI]	62.82	0.1364	3	3	3	5	1.395	4	70.6	0.531	3	78.3	1.13	5	29.5	1.22	5	7.9	1.261	5	42.5	0.993	5	30.4	1.179	5	10.8	0.928	3	143.7	1.093	4	20.6	0.853	4	31	0.999	4	41.5	0.828	4	51	0.938	4	48.7	2.35	3	72.5
A0A067H2J8	Proteasome subunit beta type OS=Citrus sinensis GN=CISIN_1g022125mg PE=3 SV=1 - [A0A067H2J8_CITSI]	109.43	0.1838	3	4	4	8	0.929	5	5.2	0.973	5	20.7	0.89	8	19.8	0.933	8	10.5	0.869	8	26.8	0.92	8	16.8	0.973	8	27.2	0.956	4	15.9	0.808	5	60.9	0.948	5	13.8	0.754	5	3.5	0.983	5	30.1	0.879	5	37.6	0.01	5	0
A0A067G5J2	Uncharacterized protein OS=Citrus sinensis GN=CISIN_1g026476mg PE=4 SV=1 - [A0A067G5J2_CITSI]	315.84	0.4958	2	10	10	25	0.683	18	122.5	100	11	0	0.777	25	28.1	0.697	25	26.7	0.638	25	20.5	0.717	25	24.5	0.576	25	39.4	1.64	11	109.2	1.09	18	124.9	0.899	18	39.4	0.826	18	17.2	1.159	18	125.7	0.89	18	39.8	0.01	11	0
A0A067E5Y2	Uncharacterized protein OS=Citrus sinensis GN=CISIN_1g001822mg PE=4 SV=1 - [A0A067E5Y2_CITSI]	437.46	0.2078	4	17	17	26	1.15	21	116.9	0.908	18	31.5	1.119	26	29.8	1.157	26	33.6	1.073	26	40	1.079	26	37.4	1.169	26	44.2	0.8	15	174.1	1.134	21	145	1.294	21	115.5	0.957	21	40.5	1.309	21	189.2	1.276	21	114.7	1.495	18	66.2
A0A067FPY5	Uncharacterized protein (Fragment) OS=Citrus sinensis GN=CISIN_1g0081813mg PE=3 SV=1 - [A0A067FPY5_CITSI]	39.12	0.0253	1	1	1	1				100	1		1.972	1		3.126	1		2.585	1		1.931	1		2.811	1																				1.152	1
A0A067E2C7	Uncharacterized protein OS=Citrus sinensis GN=CISIN_1g025316mg PE=4 SV=1 - [A0A067E2C7_CITSI]	128.4	0.1929	1	4	4	8	0.665	5	75.4	0.842	4	43.8	0.95	8	28.4	0.844	8	30.8	1.032	8	14.1	1.064	8	39.5	1.013	8	57.6	2.743	3	135.2	1.658	5	36.5	1.655	5	5.2	1.754	5	54.6	1.61	5	59.7	1.642	5	59.9	1.069	4	13.9
A0A067FXJ1	Uncharacterized protein OS=Citrus sinensis GN=CISIN_1g015066mg PE=4 SV=1 - [A0A067FXJ1_CITSI]	251.59	0.1812	2	7	7	31	2.037	17	8.1	100	16	0	0.942	31	22.8	0.893	31	38.1	0.746	31	25	1.056	31	21.8	0.88	31	35.7	1.22	11	125.6	0.01	17	0	0.01	17	0	0.01	17	0	0.01	17	0	0.01	17	0	0.01	16	0
B2L042	Phospholipase D OS=Citrus sinensis PE=2 SV=1 - [B2L042_CITSI]	858.57	0.4115	2	3	27	108	0.764	3	173.6	0.967	2	21.7	1.063	5	39.4	1.231	5	7.3	1.129	5	22.8	1.222	5	43.2	1.228	5	29.1	3.596	2	106.5	1.098	3	49.2	1.191	3	90.1	1.458	3	121.6	1.706	3	109.6	1.31	3	76.9	0.01	2	0
A0A067E3Y9	Phospholipase D OS=Citrus sinensis GN=CISIN_1g004579mg PE=3 SV=1 - [A0A067E3Y9_CITSI]	861.32	0.4812	3	4	28	107	1.128	4	101	100	3	0	1.239	4	24.9	1.183	4	26.7	1.153	4	27.2	1.383	4	44.2	1.211	4	48.1	0.489	3	414.1	1.111	4	138.3	1.29	4	114.6	1.179	4	79.2	1.31	4	189.5	1.438	4	152.1	0.01	3	0
A0A067E5A1	Phospho-2-dehydro-3-deoxyheptonate aldolase (Fragment) OS=Citrus sinensis GN=CISIN_1g036421mg PE=3 SV=1 - [A0A067E5A1_CITSI]	183.2	0.1588	6	5	6	16	0.892	12	64.2	0.798	13	53.2	1.003	13	28.7	1.352	13	33.9	1.409	13	27	0.883	13	28.3	1.464	13	39.1	0.968	12	59.8	1.035	12	102.2	1.632	12	59.1	1.778	12	89.2	0.968	12	91	1.761	12	50.8	1.362	13	53
A0A067H835	Uncharacterized protein (Fragment) OS=Citrus sinensis GN=CISIN_1g0194371mg PE=4 SV=1 - [A0A067H835_CITSI]	205.39	0.5693	2	6	6	22	1.185	14	108.9	0.991	15	17.9	1.226	22	24.6	1.283	22	27.3	0.996	22	33.4	1.163	22	25	1.263	22	29.1	0.793	12	71.5	0.965	14	75.4	1.008	14	49.8	0.802	14	12.8	1.066	14	88.3	0.903	14	42.2	0.01	15	0
A0A067FRH3	Uncharacterized protein (Fragment) OS=Citrus sinensis GN=CISIN_1g0022562mg PE=3 SV=1 - [A0A067FRH3_CITSI]	334.74	0.2379	5	9	10	20	1.494	15	58.2	100	11	0	0.958	18	33.9	0.788	18	43.5	1.05	18	40.9	1.238	18	19	1	18	42.9	1.757	9	158	0.768	15	51.6	0.01	15	0	0.822	15	16.4	0.903	15	77.1	0.74	15	11	0.01	11	0
A0A067DCF3	Uncharacterized protein (Fragment) OS=Citrus sinensis GN=CISIN_1g040329mg PE=4 SV=1 - [A0A067DCF3_CITSI]	101.22	0.1951	1	3	3	17	1.334	11	80.7	0.788	8	55.5	0.728	17	25.2	0.657	17	31.7	0.468	17	39.4	0.659	17	26.5	0.57	17	36.2	1.011	8	45.3	0.01	11	0	0.01	11	0	0.01	11	0	0.59	11	5.2	0.01	11	0	1.27	8	40.9
A0A067H7Y4	Uncharacterized protein OS=Citrus sinensis GN=CISIN_1g009679mg PE=4 SV=1 - [A0A067H7Y4_CITSI]	42.4	0.0697	5	2	2	5	1.572	4	35.6	0.68	3	40.5	1.319	5	20	1.219	5	21.4	1.214	5	14.6	1.427	5	17.5	1.308	5	30.3	0.707	3	80.2	0.712	4	32.5	0.711	4	3.3	0.754	4	3.6	0.77	4	12.3	0.716	4	3.2	2.056	3	7.1
A0A067FQP0	Eukaryotic translation initiation factor 6 OS=Citrus sinensis GN=EIF6 PE=3 SV=1 - [A0A067FQP0_CITSI]	27.45	0.0833	5	1	1	1	0.884	1					1.452	1		1.399	1		1.243	1		1.418	1		1.422	1					1.676	1		1.595	1		1.389	1		1.712	1		1.645	1
A0A067FWR3	Uncharacterized protein (Fragment) OS=Citrus sinensis GN=CISIN_1g0098531mg PE=4 SV=1 - [A0A067FWR3_CITSI]	181.72	0.3042	1	7	7	12	0.831	11	62.7	1.047	9	9.7	1.19	12	16.7	1.184	12	18.6	1.001	12	16.8	1.133	12	26.7	1.161	12	25.9	2.072	9	87.3	1.472	11	121.2	1.509	11	62.5	1.207	11	84.3	1.4	11	114.8	1.403	11	110.5	1.057	9	12.2
A0A067HG38	Uncharacterized protein OS=Citrus sinensis GN=CISIN_1g026531mg PE=3 SV=1 - [A0A067HG38_CITSI]	103.88	0.2953	2	5	5	5	1.368	4	74.8	0.754	4	23.1	0.864	5	43.6	0.647	5	24.1	0.698	5	24.6	0.71	5	37.5	0.9	5	70.4	0.929	3	54.7	0.86	4	72.9	1.092	4	75.2	1.103	4	65.7	0.814	4	56.7	1.284	4	116.5	1.176	4	21.6
A0A067G7I2	Uncharacterized protein OS=Citrus sinensis GN=CISIN_1g000940mg PE=4 SV=1 - [A0A067G7I2_CITSI]	44.53	0.0135	3	1	1	1	0.902	1		0.333	1		1.732	1		1.661	1		1.862	1		0.799	1		1.765	1		0.675	1		1.958	1		1.854	1		2.037	1		0.945	1		2	1		4.843	1
A0A067DTG2	Uncharacterized protein OS=Citrus sinensis GN=CISIN_1g022992mg PE=4 SV=1 - [A0A067DTG2_CITSI]	140.64	0.2007	2	5	5	9	0.618	9	90.8	0.578	6	126.6	1.134	9	24.8	1.619	9	26.9	1.632	9	24.3	1.052	9	54	1.23	9	32.9	0.855	6	37.1	2.076	9	55.8	2.613	9	63.8	2.911	9	40.9	1.475	9	80.4	2.02	9	77.5	1.836	6	119.2
A0A067DZ72	Delta-1-pyrroline-5-carboxylate synthase OS=Citrus sinensis GN=CISIN_1g004665mg PE=3 SV=1 - [A0A067DZ72_CITSI]	210.48	0.1161	8	8	8	15	1.227	12	100	0.852	11	41.8	1.37	15	50.1	1.316	15	29.8	1.249	15	30.2	1.2	15	20.9	1.268	15	16.5	0.646	11	94.2	1.489	12	250.8	1.274	12	111.2	1.219	12	86.5	1.12	12	131.5	1.238	12	104.6	1.566	11	80.1
A0A067EZV8	Uncharacterized protein OS=Citrus sinensis GN=CISIN_1g028224mg PE=4 SV=1 - [A0A067EZV8_CITSI]	20.33	0.0425	1	1	1	1	0.995	1		0.466	1		0.924	1		0.883	1		1.059	1		0.767	1		0.684	1		0.855	1		0.948	1		0.893	1		1.051	1		0.822	1		0.703	1		1.85	1
A0A067GMZ1	Uncharacterized protein OS=Citrus sinensis GN=CISIN_1g024061mg PE=4 SV=1 - [A0A067GMZ1_CITSI]	23.31	0.0336	2	1	1	1	1.466	1		100	1		0.547	1		0.508	1		0.563	1		0.596	1		0.502	1		2.245	1		0.01	1		0.01	1		0.01	1		0.01	1		0.01	1		0.01	1
A0A067EFU0	Transmembrane 9 superfamily member OS=Citrus sinensis GN=CISIN_1g012251mg PE=3 SV=1 - [A0A067EFU0_CITSI]	31.14	0.0214	1	1	1	1	2.138	1		0.624	1		1.437	1		0.996	1		1.257	1		0.793	1		1.037	1		0.533	1		0.686	1		0.01	1		0.01	1		0.01	1		0.01	1		2.149	1
A0A067FX03	Uncharacterized protein OS=Citrus sinensis GN=CISIN_1g007327mg PE=4 SV=1 - [A0A067FX03_CITSI]	310.52	0.2286	3	10	10	23	1.16	15	114.6	100	14	0	0.884	23	21.9	0.873	23	30.7	1.03	23	25.5	0.837	23	26.2	0.969	23	46.5	1.057	11	273	0.815	15	62.6	0.83	15	26.6	0.848	15	21.1	0.733	15	38.7	0.86	15	34.2	0.01	14	0
A0A067EKM6	Uncharacterized protein OS=Citrus sinensis GN=CISIN_1g011822mg PE=3 SV=1 - [A0A067EKM6_CITSI]	72.3	0.0488	4	2	2	2	1.349	1		100	1		1.071	2	12.3	1.178	2	15.1	1.366	2	25.9	1.357	2	29.8	1.357	2	6.8				0.746	1		0.795	1		1.187	1		1.307	1		1.077	1		0.01	1
A0A067FXX5	Uncharacterized protein OS=Citrus sinensis GN=CISIN_1g018224mg PE=4 SV=1 - [A0A067FXX5_CITSI]	189.4	0.2122	3	6	6	13	1.595	8	46.6	100	8	0	1.016	12	12.4	1.057	12	17	1.077	12	11.2	0.967	12	14.3	1.046	12	21	1.726	7	536.7	0.773	8	52.8	0.95	8	48.8	0.918	8	33.6	0.713	8	34.2	1.02	8	63.8	0.01	8	0
A0A067F5R2	Uncharacterized protein (Fragment) OS=Citrus sinensis GN=CISIN_1g0284552mg PE=4 SV=1 - [A0A067F5R2_CITSI]	20.16	0.0651	2	1	1	2	0.663	2	94.6	0.711	2	75.4	0.974	2	30.7	0.97	2	17.6	1.091	2	12.4	0.627	2	13.5	1.196	2	27.9	2.205	2	374.8	1.499	2	53.2	1.473	2	125.9	1.624	2	76.1	1.039	2	110.1	1.845	2	56.4	1.548	2	77.6
A0A067E8N0	Uncharacterized protein (Fragment) OS=Citrus sinensis GN=CISIN_1g01611221mg PE=4 SV=1 - [A0A067E8N0_CITSI]	63.01	0.1137	1	2	2	4	100	3	0	0.762	2	61.7	1.114	4	4.5	1.409	4	13.4	1.462	4	15.6	0.924	4	69.1	1.269	4	13.4	1.033	2	187.7	0.01	3	0	0.01	3	0	0.01	3	0	0.01	3	0	0.01	3	0	1.412	2	59.5
A0A067DW69	Uncharacterized protein OS=Citrus sinensis GN=CISIN_1g028667mg PE=4 SV=1 - [A0A067DW69_CITSI]	218.52	0.3951	4	8	8	16	0.499	9	97.3	100	7	0	0.64	16	42.3	0.748	16	34.7	0.581	16	35.7	0.774	16	27.1	0.767	16	49.7	2.686	6	173.9	1.554	9	61.4	1.551	9	102.1	1.212	9	79.9	1.794	9	51.6	1.641	9	112.5	0.01	7	0
A0A067FAN6	Uncharacterized protein OS=Citrus sinensis GN=CISIN_1g011856mg PE=3 SV=1 - [A0A067FAN6_CITSI]	312.37	0.2405	4	9	9	32	0.794	20	130.2	100	13	0	0.888	32	18.9	0.823	32	47.9	0.749	32	40.7	0.976	32	32.1	0.787	32	50.6	2.582	11	300.6	1.265	20	111.1	1.213	20	98.8	1.04	20	54.8	1.427	20	121.7	0.972	20	55	0.01	13	0
A0A067EPK9	Uncharacterized protein (Fragment) OS=Citrus sinensis GN=CISIN_1g043909mg PE=4 SV=1 - [A0A067EPK9_CITSI]	58.97	0.2568	1	2	2	4	100	3	0	100	3	0	1.194	4	6.7	0.944	4	10.4	0.706	4	22.6	1.068	4	28.1	1.123	4	21.9	0.532	3	32.3	0.01	3	0	0.01	3	0	0.01	3	0	0.01	3	0	0.01	3	0	0.01	3	0
A0A067EYB2	Uncharacterized protein (Fragment) OS=Citrus sinensis GN=CISIN_1g0174261mg PE=3 SV=1 - [A0A067EYB2_CITSI]	221.74	0.3285	4	1	6	24	100	1		100	1		0.975	2	14.8	1.094	2	5.7	0.814	2	5.1	0.977	2	9.4	1.059	2	0.8	0.216	1		0.01	1		0.01	1		0.01	1		0.01	1		0.01	1		0.01	1
A0A067DVZ5	Uncharacterized protein OS=Citrus sinensis GN=CISIN_1g010460mg PE=4 SV=1 - [A0A067DVZ5_CITSI]	140.13	0.1059	2	4	4	9	1.682	7	37.7	0.692	5	50.4	1.485	9	50.8	1.366	9	62.9	1.228	9	50.3	1.192	9	32	1.251	9	72.7	0.545	5	413.9	0.972	7	73.8	0.831	7	26.9	0.01	7	0	0.827	7	59.7	0.741	7	11.1	2.818	5	57.1
A0A067F2V2	Uncharacterized protein OS=Citrus sinensis GN=CISIN_1g010453mg PE=4 SV=1 - [A0A067F2V2_CITSI]	183.01	0.1611	3	5	5	16	1.304	15	63.1	0.791	15	54.8	1.074	16	20.4	1.078	16	21.7	1.157	16	22.8	1.029	16	18.2	1.122	16	14.4	0.768	14	65.8	0.857	15	72.3	0.906	15	40.8	0.986	15	45.4	0.735	15	39.1	0.955	15	51.7	1.198	15	31.4
A0A067GIG5	Inositol-1-monophosphatase OS=Citrus sinensis GN=CISIN_1g021904mg PE=3 SV=1 - [A0A067GIG5_CITSI]	130.8	0.2407	4	6	6	8	0.955	4	58	0.4	4	52.5	1.058	8	25.2	0.965	8	66.8	1.022	8	59	0.95	8	5.8	1.132	8	38.6	0.764	4	11.2	1.278	4	76.8	1.134	4	83.1	1.178	4	79	1.313	4	66.7	1.49	4	73.6	2.791	4	69.8
A0A067FP39	Uncharacterized protein OS=Citrus sinensis GN=CISIN_1g024125mg PE=3 SV=1 - [A0A067FP39_CITSI]	40.4	0.0596	2	1	1	4	0.563	4	41	0.283	4	49.9	1.06	4	7.5	1.09	4	21.3	1.177	4	4.7	0.636	4	24.8	1.084	4	19.1	0.872	4	8.5	1.604	4	74	1.696	4	65.8	1.89	4	56.2	1.106	4	55.9	1.869	4	49.9	2.917	4	85
A0A067EN72	Uncharacterized protein OS=Citrus sinensis GN=CISIN_1g024994mg PE=3 SV=1 - [A0A067EN72_CITSI]	116.53	0.2327	2	4	4	14	1.027	9	152.4	100	10	0	0.951	14	21	0.918	14	36.5	0.971	14	40.1	0.87	14	28.7	1.042	14	37.6	1.07	9	230.9	1.303	9	140.8	1.04	9	65.5	0.942	9	37.8	0.695	9	30.2	1.284	9	116.5	0.01	10	0
A0A067FYT0	Uncharacterized protein (Fragment) OS=Citrus sinensis GN=CISIN_1g0244891mg PE=3 SV=1 - [A0A067FYT0_CITSI]	49.53	0.124	1	1	2	4	100	1		0.794	1		1.009	1		0.845	1		0.916	1		0.702	1		0.634	1		0.64	1		0.01	1		0.01	1		0.01	1		0.01	1		0.01	1		1.185	1
A0A067EZR0	Uncharacterized protein (Fragment) OS=Citrus sinensis GN=CISIN_1g0107621mg PE=4 SV=1 - [A0A067EZR0_CITSI]	64.38	0.1489	1	3	3	6	0.912	3	120.2	100	5	0	1.158	6	42.4	1.337	6	14.6	1.511	6	31.6	1.232	6	38.5	1.308	6	27	4.11	3	36.6	1.19	3	71.2	1.417	3	0.3	1.617	3	2.7	1.505	3	4.6	1.333	3	3.8	0.01	5	0
A0A067DYT8	Uncharacterized protein OS=Citrus sinensis GN=CISIN_1g016578mg PE=3 SV=1 - [A0A067DYT8_CITSI]	29.63	0.0379	2	1	1	1	100	1		0.701	1		1.287	1		1.349	1		1.136	1		0.883	1		1.355	1		0.544	1		0.558	1		0.01	1		0.01	1		0.01	1		0.01	1		1.712	1
A0A067FT08	Phosphotransferase OS=Citrus sinensis GN=CISIN_1g010895mg PE=3 SV=1 - [A0A067FT08_CITSI]	200.56	0.157	11	5	6	11	0.951	7	24.2	100	6	0	0.933	8	32.1	0.893	8	28.1	0.85	8	28.3	1	8	22.4	0.908	8	43.6	8.991	5	7.8	0.96	7	36.4	1	7	58	0.942	7	28.2	1.099	7	31	1.015	7	33.9	0.01	6	0
A0A067E876	Uncharacterized protein OS=Citrus sinensis GN=CISIN_1g042110mg PE=4 SV=1 - [A0A067E876_CITSI]	62.47	0.0662	2	2	2	13	1.231	9	90.8	100	9	0	0.958	13	9.9	0.95	13	14	0.919	13	7.9	1.074	13	25.2	0.974	13	8.5	0.84	7	222.3	0.774	9	53	0.777	9	16.5	0.01	9	0	0.745	9	41.5	0.7	9	2.7	0.01	9	0
A0A067DRI8	Uncharacterized protein (Fragment) OS=Citrus sinensis GN=CISIN_1g0163702mg PE=4 SV=1 - [A0A067DRI8_CITSI]	42.83	0.1515	1	2	2	2	0.776	1		100	2	0	0.865	2	32.2	0.735	2	16.1	0.911	2	12	0.961	2	32.1	0.792	2	32.7	6.265	1		0.92	1		0.855	1		1.068	1		1.07	1		0.842	1		0.01	2	0
A0A067GJX2	Uncharacterized protein OS=Citrus sinensis GN=CISIN_1g005922mg PE=4 SV=1 - [A0A067GJX2_CITSI]	131.21	0.0942	3	5	5	9	1.122	6	79.2	1.051	3	1.1	0.887	9	38.1	0.952	9	26.5	0.947	9	31.3	1.054	9	16.4	0.897	9	22.1	2.814	3	167.8	0.951	6	78	0.993	6	51.4	0.971	6	42.7	1.067	6	80.4	0.921	6	45.5	0.01	3	0
A0A067GD39	Uncharacterized protein (Fragment) OS=Citrus sinensis GN=CISIN_1g0046341mg PE=4 SV=1 - [A0A067GD39_CITSI]	95.9	0.0982	1	3	3	5	0.783	2	41	1.053	3	8.8	1.815	5	67.5	1.924	5	21.1	1.522	5	47.8	1.892	5	75.4	2.492	5	9.9	1.265	2	64.3	1.78	2	2.6	2.305	2	29.6	1.559	2	8.7	1.794	2	14.3	2.053	2	30.3	1.608	3	85.9
A0A067GWV9	Polyadenylate-binding protein OS=Citrus sinensis GN=CISIN_1g006282mg PE=3 SV=1 - [A0A067GWV9_CITSI]	153.65	0.0957	4	3	5	10	0.282	1		100	1		1.73	3	97.2	1.393	3	70.6	1.859	3	181.9	1.748	3	123.5	2.188	3	236.2				3.609	1		3.241	1		2.881	1		3.456	1		3.144	1		4.139	1
A0A067H541	Pyruvate dehydrogenase E1 component subunit alpha OS=Citrus sinensis GN=CISIN_1g016175mg PE=4 SV=1 - [A0A067H541_CITSI]	145.65	0.1751	4	7	7	14	0.674	10	115.1	100	8	0	0.808	14	12.7	0.849	14	36	0.84	14	23.1	0.873	14	28.2	0.709	14	41.2	1.054	7	53.9	1.115	10	139.5	1.075	10	72	1.13	10	70.5	1.395	10	152.8	0.99	10	58.2	0.01	8	0
A0A067EBZ5	Uncharacterized protein OS=Citrus sinensis GN=CISIN_1g025529mg PE=3 SV=1 - [A0A067EBZ5_CITSI]	282.48	0.4593	5	7	9	31	1.211	19	71.8	0.946	12	25.1	0.498	24	56.5	0.49	24	58.4	0.499	24	61.2	0.566	24	47.4	0.408	24	80.8	1.547	11	126.5	0.01	19	0	0.01	19	0	0.01	19	0	0.01	19	0	0.01	19	0	1.038	12	9.4
A0A067GTF7	Uncharacterized protein OS=Citrus sinensis GN=CISIN_1g025970mg PE=3 SV=1 - [A0A067GTF7_CITSI]	98.05	0.2	1	1	4	9	0.689	1		100	1		1.293	1		1.118	1		1.384	1		1.054	1		0.915	1		3.134	1		1.913	1		1.633	1		1.982	1		1.63	1		1.357	1		1.019	1
A0A067HED4	Uncharacterized protein OS=Citrus sinensis GN=CISIN_1g0032382mg PE=4 SV=1 - [A0A067HED4_CITSI]	42.12	0.0232	2	1	1	2	1.072	1		0.701	2	78.3	1.349	2	25.4	1.499	2	40.4	1.663	2	30	1.147	2	18.5	1.577	2	21	0.749	1		1.084	1		1.083	1		1.257	1		1.009	1		1.308	1		1.534	2	75.8
A0A067GA93	Thiamine thiazole synthase, chloroplastic OS=Citrus sinensis GN=THI1 PE=3 SV=1 - [A0A067GA93_CITSI]	291.09	0.2563	2	3	7	27	1.257	8	44.1	0.795	10	53.8	1.039	13	29.4	1.312	13	27.5	0.843	13	45	0.889	13	18.8	0.945	13	53	0.814	8	12.8	0.794	8	17.4	1.004	8	29.6	0.772	8	7.1	0.734	8	31.7	0.828	8	28	1.603	10	76.3
A0A067ECZ8	Thiamine thiazole synthase, chloroplastic OS=Citrus sinensis GN=THI1 PE=3 SV=1 - [A0A067ECZ8_CITSI]	167.85	0.1657	4	1	5	17	1.361	2	49.4	1.019	3	13.7	1.355	3	62.1	1.382	3	61.7	1.052	3	49.5	0.926	3	90.7	1.508	3	17.8	1.235	2	32.5	0.878	2	77.2	0.987	2	55.7	0.878	2	26.5	0.978	2	94.8	1.033	2	66.4	0.01	3	0
A0A067GSR5	Pyrophosphate--fructose 6-phosphate 1-phosphotransferase subunit beta OS=Citrus sinensis GN=PFP-BETA PE=3 SV=1 - [A0A067GSR5_CITSI]	217.7	0.1466	1	6	6	17	100	10	0	0.997	11	17	1.15	17	26.3	1.046	17	49.3	1.215	17	30.8	0.979	17	45.3	0.973	17	37.5	0.554	7	59.2	0.57	10	4.3	0.01	10	0	0.01	10	0	0.01	10	0	0.01	10	0	1.204	11	32.3
A0A067GL85	Vacuolar protein sorting-associated protein 29 OS=Citrus sinensis GN=CISIN_1g029673mg PE=3 SV=1 - [A0A067GL85_CITSI]	32.98	0.0737	2	1	1	1
A0A067F3J0	Uncharacterized protein (Fragment) OS=Citrus sinensis GN=CISIN_1g046091mg PE=4 SV=1 - [A0A067F3J0_CITSI]	145.49	0.1749	1	6	6	14	0.888	11	81.7	100	11	0	0.934	14	9.1	0.828	14	22.1	0.787	14	29.3	0.728	14	11.1	0.697	14	31.7	2.486	10	233.1	1.031	11	116	0.745	11	10.3	0.804	11	13.1	1.266	11	109.3	1.084	11	75.9	0.01	11	0
A0A067F2C0	T-complex protein 1 subunit gamma OS=Citrus sinensis GN=CISIN_1g036490mg PE=3 SV=1 - [A0A067F2C0_CITSI]	81.18	0.0503	4	3	3	3	1.038	1		0.691	2	81.3	0.984	3	23.2	1.039	3	9.9	0.855	3	1.2	1.118	3	9.2	1.008	3	29.3	0.752	1		1.128	1		1.077	1		1.297	1		1.222	1		1.205	1		1.562	2	79.5
A0A067FMI5	Uncharacterized protein OS=Citrus sinensis GN=CISIN_1g039842mg PE=4 SV=1 - [A0A067FMI5_CITSI]	79.33	0.1162	1	3	3	6	0.584	3	25.1	0.88	3	34.4	0.737	6	28	0.679	6	27.3	0.636	6	24.3	0.713	6	25.3	0.708	6	18.5	2.752	3	115.2	1.634	3	6.8	1.505	3	9.1	1.58	3	27	1.3	3	61.9	1.437	3	9.1	0.01	3	0
A0A067FXF0	Uncharacterized protein (Fragment) OS=Citrus sinensis GN=CISIN_1g0098532mg PE=4 SV=1 - [A0A067FXF0_CITSI]	33.04	0.0294	1	1	1	1							0.976	1		1.266	1		1.132	1		1.131	1		1.151	1
A0A067E0Q6	Uncharacterized protein OS=Citrus sinensis GN=CISIN_1g028884mg PE=4 SV=1 - [A0A067E0Q6_CITSI]	83.03	0.22	2	3	3	3	0.722	2	37.6	0.612	2	53.7	1.004	2	12.8	0.981	2	5.8	0.873	2	19.8	0.846	2	17.9	0.966	2	9	1.547	2	105.9	1.419	2	52.3	1.368	2	44.1	1.194	2	60.7	1.25	2	58.3	1.369	2	27.9	1.531	2	38.9
A0A067GCK8	Uncharacterized protein OS=Citrus sinensis GN=CISIN_1g029029mg PE=4 SV=1 - [A0A067GCK8_CITSI]	18.26	0.0791	1	1	1	1	0.712	1		0.341	1		0.935	1		0.856	1		1.161	1		1.027	1		0.931	1		0.875	1		1.339	1		1.21	1		1.61	1		1.538	1		1.337	1		2.555	1
A0A067D1B1	Uncharacterized protein OS=Citrus sinensis GN=CISIN_1g032233mg PE=4 SV=1 - [A0A067D1B1_CITSI]	262.39	0.5362	3	6	7	48	1.151	22	74.2	1.088	16	4	0.916	37	10.4	0.841	37	28.4	0.843	37	23.1	1.064	37	35.1	0.775	37	27.9	1.138	15	67.9	0.781	22	54.7	0.01	22	0	0.01	22	0	1.012	22	87.5	0.01	22	0	0.01	16	0
A0A067GWE7	Eukaryotic translation initiation factor 3 subunit L OS=Citrus sinensis GN=CISIN_1g009775mg PE=3 SV=1 - [A0A067GWE7_CITSI]	59.8	0.0913	1	3	3	4	0.605	4	51.8	0.633	4	38.4	1.058	4	12.3	1.087	4	4.3	1.098	4	9.4	1.136	4	2.6	1	4	12.3	2.489	4	37.9	1.643	4	48.2	1.809	4	47.8	1.723	4	54.6	2.001	4	48.8	1.617	4	24.9	1.623	4	57.9
A0A067H9U2	Glucose-6-phosphate isomerase OS=Citrus sinensis GN=CISIN_1g007374mg PE=3 SV=1 - [A0A067H9U2_CITSI]	234.22	0.2161	3	9	9	18	0.988	12	101	100	9	0	0.988	18	12.4	1.011	18	18.6	0.943	18	17.2	1.153	18	15	1.04	18	25.2	2.86	8	271.8	1.054	12	122	1.185	12	89.7	0.997	12	47.3	1.087	12	79.2	1.216	12	93.8	0.01	9	0
A0A067EGW7	Uncharacterized protein OS=Citrus sinensis GN=CISIN_1g026285mg PE=4 SV=1 - [A0A067EGW7_CITSI]	132.34	0.2872	4	6	6	14	1.149	12	47.8	100	9	0	0.934	13	32.8	1	13	18.5	0.897	13	30.5	0.92	13	50.7	0.984	13	33	1.199	9	113.7	0.891	12	59.8	0.883	12	36.5	0.775	12	7.6	0.899	12	66	0.949	12	50.6	0.01	9	0
A0A067FEU3	Uncharacterized protein (Fragment) OS=Citrus sinensis GN=CISIN_1g044904mg PE=3 SV=1 - [A0A067FEU3_CITSI]	92.05	0.3032	1	4	4	7	0.535	6	200.4	0.137	3	50.6	0.812	7	37.6	0.848	7	22.3	0.673	7	26.1	0.598	7	43.7	0.674	7	36.2	1.001	3	20.5	1.588	6	165.1	1.419	6	143.5	1.163	6	76.3	1.428	6	74.2	1.384	6	105.4	4.336	3	558
A0A067FN26	Glutathione peroxidase OS=Citrus sinensis GN=CISIN_1g030845mg PE=3 SV=1 - [A0A067FN26_CITSI]	97.19	0.1765	3	3	3	7	1.832	6	19.6	100	6	0	1.046	7	15.7	1.082	7	24.1	1.089	7	38.2	1.063	7	42.6	0.972	7	33.3	0.719	5	116.4	0.674	6	29.9	0.719	6	5	0.01	6	0	0.654	6	20.6	0.747	6	12.3	0.01	6	0
A0A067GMI1	Uncharacterized protein OS=Citrus sinensis GN=CISIN_1g002876mg PE=4 SV=1 - [A0A067GMI1_CITSI]	132.09	0.0711	4	5	5	9	1.898	7	18.7	100	7	0	1.268	9	27.4	1.4	9	59.1	1.275	9	35.4	1.077	9	26.8	1.297	9	55	0.749	5	1916.4	0.763	7	50.6	0.831	7	27	0.785	7	9.6	0.754	7	43.4	0.923	7	45.9	0.01	7	0
A0A067FJV1	Uncharacterized protein OS=Citrus sinensis GN=CISIN_1g012718mg PE=4 SV=1 - [A0A067FJV1_CITSI]	28.66	0.0217	2	1	1	1	0.498	1		0.731	1		1.09	1		0.799	1		0.786	1		0.606	1		0.707	1		2.68	1		2.23	1		1.615	1		1.557	1		1.298	1		1.452	1		1.389	1
A0A067DC44	Pectin acetylesterase OS=Citrus sinensis GN=CISIN_1g013734mg PE=3 SV=1 - [A0A067DC44_CITSI]	438.97	0.4436	9	12	12	49	1.119	37	124.9	0.97	20	21.2	0.477	49	49.3	0.533	49	45.8	1.16	49	53.5	1.048	49	47.1	0.562	49	50.1	0.94	19	92.3	0.01	37	0	0.01	37	0	1.135	37	71.4	1.108	37	128.1	0.01	37	0	0.01	20	0
A0A067FTT2	Uncharacterized protein OS=Citrus sinensis GN=CISIN_1g035463mg PE=3 SV=1 - [A0A067FTT2_CITSI]	47.97	0.1846	1	1	1	2	0.894	2	210.7	0.242	1		0.37	2	41.5	0.375	2	55.1	0.69	2	38.6	0.67	2	36.9	0.441	2	38.3	1.189	1		0.858	2	72.5	1	2	58	1.317	2	105	0.928	2	82.9	1.035	2	66.7	1.867	1
A0A067F6X7	Uncharacterized protein (Fragment) OS=Citrus sinensis GN=CISIN_1g0386102mg PE=4 SV=1 - [A0A067F6X7_CITSI]	41.55	0.0981	1	2	2	5	0.134	4	16.5	0.784	4	25.4	1.751	5	70.8	3.134	5	6.1	2.079	5	145.7	0.855	5	27.9	1.062	5	33.1	10.084	4	8.6	17.317	4	15.5	24.273	4	15	22.355	4	48.4	6.331	4	13.5	10.928	4	24.8	2.831	4	8.7
A0A067GU97	Uncharacterized protein (Fragment) OS=Citrus sinensis GN=CISIN_1g0464512mg PE=4 SV=1 - [A0A067GU97_CITSI]	59.56	0.0818	1	2	2	4	1.168	2	24.9	1.097	2	2.8	0.8	4	36	0.715	4	38.8	0.781	4	34.6	0.671	4	10.3	0.681	4	35.8	4.022	1		1.025	2	19.1	0.984	2	30.2	0.983	2	20.8	1	2	58.4	0.999	2	40.8	0.01	2	0
A0A067EGN9	Uncharacterized protein (Fragment) OS=Citrus sinensis GN=CISIN_1g0187342mg PE=4 SV=1 - [A0A067EGN9_CITSI]	22.92	0.172	6	1	1	2	0.904	2	39.5	0.617	2	40.6	1.615	2	58.1	2.122	2	85.4	2.083	2	61.8	1.156	2	22.2	1.901	2	19.3	1.246	2	90.3	1.823	2	115.4	2.365	2	158.6	2.276	2	121	1.365	2	16.3	2.151	2	62.2	2.442	2	14.9
A0A067FIX8	Aspartate aminotransferase (Fragment) OS=Citrus sinensis GN=CISIN_1g047180mg PE=4 SV=1 - [A0A067FIX8_CITSI]	41.79	0.0356	1	1	1	2	100	2	0	100	2	0	0.889	2	18.4	0.832	2	30.8	0.777	2	28.1	0.951	2	17.9	0.819	2	5.5	0.324	2	425.4	0.01	2	0	0.01	2	0	0.01	2	0	0.01	2	0	0.01	2	0	0.01	2	0
A0A067FEE9	S-(hydroxymethyl)glutathione dehydrogenase OS=Citrus sinensis GN=CISIN_1g016978mg PE=3 SV=1 - [A0A067FEE9_CITSI]	453.17	0.4528	8	13	13	66	0.76	41	93.4	0.669	33	88.4	0.814	64	23.7	0.756	64	23.3	0.796	64	20.1	0.834	64	22.7	0.73	64	28.7	0.999	32	29.5	0.999	41	93.2	0.936	41	46.3	0.953	41	39.7	1.067	41	95.7	0.89	41	39.8	1.309	33	46.1
A0A067GQ09	Peptidyl-prolyl cis-trans isomerase OS=Citrus sinensis GN=CISIN_1g024818mg PE=3 SV=1 - [A0A067GQ09_CITSI]	149.89	0.2328	1	4	4	25	1.385	25	72.8	0.928	20	28.1	0.794	25	39.8	0.643	25	43.1	0.55	25	53.6	0.605	25	39.7	0.586	25	42.6	1.028	20	68.3	0.581	25	7.3	0.01	25	0	0.01	25	0	0.01	25	0	0.01	25	0	0.01	20	0
A0A067HC25	Malic enzyme OS=Citrus sinensis GN=CISIN_1g040403mg PE=3 SV=1 - [A0A067HC25_CITSI]	518.79	0.3018	1	13	13	55	1.397	44	71.2	1.002	36	16.3	1.177	55	25.9	1.257	55	31	1.152	55	32.3	1.081	55	25.9	1.199	55	40.8	0.834	33	185.6	0.848	44	70.2	0.845	44	29.6	0.81	44	14.2	0.823	44	58.9	0.859	44	33.9	1.13	36	22.3
A0A067FRD8	Uncharacterized protein (Fragment) OS=Citrus sinensis GN=CISIN_1g0022561mg PE=4 SV=1 - [A0A067FRD8_CITSI]	102.2	0.1146	1	3	3	7	1.573	5	49	100	5	0	0.743	7	25.9	0.598	7	23.4	0.821	7	9.7	0.804	7	31.8	0.634	7	16.2	0.876	4	34.6	0.811	5	37.8	0.01	5	0	0.769	5	6.5	0.672	5	24.9	0.01	5	0	0.01	5	0
A0A067F8D7	Transmembrane 9 superfamily member OS=Citrus sinensis GN=CISIN_1g006643mg PE=3 SV=1 - [A0A067F8D7_CITSI]	37.06	0.0394	4	1	2	3	1.472	2	61	0.479	1		0.741	2	30.9	0.548	2	21.7	0.927	2	27.3	0.787	2	16.2	0.6	2	30.8	0.869	1		0.714	2	39.1	0.01	2	0	0.895	2	29.6	0.728	2	37.5	0.716	2	6	1.769	1
A0A067DCF9	Uncharacterized protein (Fragment) OS=Citrus sinensis GN=CISIN_1g0455451mg PE=4 SV=1 - [A0A067DCF9_CITSI]	43.58	0.0671	1	1	1	7	0.552	4	111.5	100	5	0	1.085	7	46.5	1.407	7	5.6	1.544	7	17.4	1.083	7	22.8	1.376	7	16.1	2.719	3	307.3	2.775	4	145	2.719	4	233	2.766	4	160.7	1.667	4	115.6	2.693	4	177.9	0.01	5	0
A0A067CZC4	Uncharacterized protein (Fragment) OS=Citrus sinensis GN=CISIN_1g046608mg PE=4 SV=1 - [A0A067CZC4_CITSI]	38.71	0.043	4	1	1	5	0.596	4	20.2	0.168	2	55.9	1.314	5	25.1	1.299	5	22.1	1.517	5	14.2	1.338	5	3.8	1.481	5	9	0.811	2	7.3	2.382	4	53.2	2.126	4	35.6	2.725	4	40.6	2.146	4	6.5	2.357	4	25.4	9.066	2	65.3
A0A067DS13	Uncharacterized protein OS=Citrus sinensis GN=CISIN_1g001845mg PE=4 SV=1 - [A0A067DS13_CITSI]	59.56	0.0169	1	2	2	2	1.331	2	32.8	100	1		0.655	2	30.1	0.627	2	14.5	0.817	2	13.9	0.668	2	1.8	0.657	2	0.1	2.958	1		0.648	2	23.8	0.01	2	0	0.779	2	8.4	0.619	2	12.3	0.01	2	0	0.01	1
A0A067DSY6	Uncharacterized protein OS=Citrus sinensis GN=CISIN_1g016330mg PE=3 SV=1 - [A0A067DSY6_CITSI]	43	0.0512	3	2	2	3	100	3	0	0.968	3	14	1.453	3	2.6	1.284	3	2.7	1.407	3	5.8	1.277	3	8.6	1.167	3	12	0.307	3	16.4	0.01	3	0	0.01	3	0	0.01	3	0	0.01	3	0	0.01	3	0	1.425	3	11.4
A0A067FQ20	Transmembrane 9 superfamily member OS=Citrus sinensis GN=CISIN_1g040848mg PE=3 SV=1 - [A0A067FQ20_CITSI]	74.92	0.0733	1	3	3	9	1.286	4	88.8	100	4	0	1.169	5	35.3	1.081	5	24.3	1.605	5	18.9	1.289	5	7	1.459	5	36.5	0.417	4	982.6	0.785	4	55.6	0.992	4	56.5	1.232	4	88.8	1.009	4	102.5	1.15	4	88.8	1.018	4	6.6
A0A067FTC0	Uncharacterized protein (Fragment) OS=Citrus sinensis GN=CISIN_1g0242011mg PE=4 SV=1 - [A0A067FTC0_CITSI]	198.97	0.7237	1	5	5	20	0.806	11	66.7	0.77	9	59.7	0.895	19	47.5	0.772	19	46.4	0.613	19	54.9	1.182	19	51.4	0.922	19	66	0.914	7	124	0.724	11	41.5	0.767	11	14.5	0.01	11	0	1.434	11	44	0.78	11	18.8	1.512	9	72.8
A0A067DUQ7	Serine/threonine-protein phosphatase OS=Citrus sinensis GN=CISIN_1g001895mg PE=3 SV=1 - [A0A067DUQ7_CITSI]	35.68	0.0267	11	2	2	2	2.063	2	6.2	1.037	1		0.848	2	27.1	0.804	2	13.1	0.825	2	16.4	0.729	2	20.5	0.824	2	9	0.621	1		0.01	2	0	0.01	2	0	0.01	2	0	0.01	2	0	0.01	2	0	0.01	1
A0A067GKL0	Eukaryotic translation initiation factor 3 subunit D OS=Citrus sinensis GN=CISIN_1g008215mg PE=3 SV=1 - [A0A067GKL0_CITSI]	57.25	0.0576	1	2	2	2	1.032	2	84.7	0.638	2	39.9	1.98	2	13.1	1.988	2	53	2.276	2	57.3	1.146	2	10	1.804	2	64.7	1.129	2	158.3	1.958	2	105.7	1.94	2	189	2.178	2	199.9	1.185	2	70.6	1.788	2	219.4	2.894	2	25.8
A0A067CZW1	Uncharacterized protein OS=Citrus sinensis GN=CISIN_1g028755mg PE=4 SV=1 - [A0A067CZW1_CITSI]	36.17	0.1728	3	2	2	2	1.448	2	64.1	100	2	0	0.558	2	33.4	0.54	2	21.8	0.535	2	37.9	0.483	2	16.7	0.503	2	37.4	3.814	2	56.5	0.01	2	0	0.01	2	0	0.01	2	0	0.01	2	0	0.01	2	0	0.01	2	0
A0A067DQ88	Uncharacterized protein OS=Citrus sinensis GN=CISIN_1g018374mg PE=4 SV=1 - [A0A067DQ88_CITSI]	123.57	0.1556	5	1	4	11	100	1		100	1		1.209	1		1.352	1		1.195	1		1.586	1		1.244	1		0.222	1		0.01	1		0.01	1		0.01	1		0.01	1		0.01	1		0.01	1
A0A067E2G3	Uncharacterized protein OS=Citrus sinensis GN=CISIN_1g0192001mg PE=4 SV=1 - [A0A067E2G3_CITSI]	132.69	0.157	1	1	5	14							0.935	2	14.7	1.133	2	38.5	0.863	2	10	1.095	2	25.6	1.056	2	37.7
A0A067EBT2	Uncharacterized protein OS=Citrus sinensis GN=CISIN_1g027254mg PE=3 SV=1 - [A0A067EBT2_CITSI]	206.68	0.385	2	6	6	25	1.576	14	48.6	0.591	12	111.4	0.689	25	24	0.709	25	30.3	0.624	25	28.9	0.665	25	34.8	0.672	25	28.8	1.113	10	29.6	0.574	14	5.5	0.01	14	0	0.01	14	0	0.592	14	5.6	0.01	14	0	1.019	12	6.7
A0A067F531	Citrate synthase OS=Citrus sinensis GN=CISIN_1g010304mg PE=3 SV=1 - [A0A067F531_CITSI]	105.6	0.115	2	5	5	6	1.873	6	20.7	1.043	5	10.2	1.094	6	30	1.059	6	34.7	1.305	6	54.1	1.142	6	30.4	1.141	6	77.3	0.57	5	121.2	0.01	6	0	0.01	6	0	0.01	6	0	0.01	6	0	0.01	6	0	0.01	5	0
A0A067DGN9	Glucose-6-phosphate 1-dehydrogenase OS=Citrus sinensis GN=CISIN_1g010132mg PE=3 SV=1 - [A0A067DGN9_CITSI]	254.25	0.1838	4	8	8	11	1.302	11	86	100	5	0	1.129	11	35.3	1.386	11	34.5	1.578	11	23.7	1.479	11	67.1	1.331	11	64.8	0.901	5	93.3	1.098	11	95.8	1.489	11	76.6	1.208	11	84.5	1.819	11	85.1	1.663	11	136.4	0.01	5	0
A0A067F610	Eukaryotic translation initiation factor 3 subunit I OS=Citrus sinensis GN=CISIN_1g020461mg PE=3 SV=1 - [A0A067F610_CITSI]	108.1	0.1374	4	3	3	8	100	6	0	100	6	0	0.767	8	33.6	0.721	8	28.5	0.772	8	28.6	0.66	8	55.4	0.66	8	89.1	1.086	6	250.9	0.631	6	19.6	0.01	6	0	0.01	6	0	0.01	6	0	0.01	6	0	0.982	6	1.3
A0A067GBR2	Uncharacterized protein OS=Citrus sinensis GN=CISIN_1g019012mg PE=4 SV=1 - [A0A067GBR2_CITSI]	16.74	0.0375	1	1	1	1	100	1		100	1		0.962	1		1.156	1		1.234	1		1.015	1		1.124	1		0.637	1		0.01	1		0.01	1		0.01	1		0.01	1		0.01	1		0.01	1
A0A067E3H5	Uncharacterized protein OS=Citrus sinensis GN=CISIN_1g019853mg PE=4 SV=1 - [A0A067E3H5_CITSI]	268.42	0.2909	6	7	7	21	0.643	12	59	100	12	0	1.092	20	29.1	1.081	20	31.4	0.875	20	24.9	1.26	20	26.6	1.068	20	23.7	3.746	9	241.6	1.606	12	61.1	1.588	12	51	1.226	12	55.4	2.046	12	29.6	1.501	12	41	0.01	12	0
A0A067EQ43	Alpha-galactosidase (Fragment) OS=Citrus sinensis GN=CISIN_1g0388171mg PE=3 SV=1 - [A0A067EQ43_CITSI]	31.18	0.069	1	1	1	4	0.32	4	25.5	0.452	4	224.6	0.807	4	9.7	0.878	4	4.7	0.842	4	15.5	0.824	4	37.3	0.856	4	3.9	1.118	4	27.8	2.703	4	17.4	2.769	4	15	2.994	4	9.2	2.153	4	46.1	2.495	4	21.7	2.069	4	157.6
A0A067F2L2	Inosine-5'-monophosphate dehydrogenase OS=Citrus sinensis GN=CISIN_1g010640mg PE=3 SV=1 - [A0A067F2L2_CITSI]	77.19	0.0376	1	1	1	1	0.227	1		0.258	1		1.481	1		1.429	1		1.266	1		1.436	1		1.503	1		2.073	1		6.639	1		6.326	1		5.494	1		6.733	1		6.755	1		5.346	1
A0A067FN46	Uncharacterized protein OS=Citrus sinensis GN=CISIN_1g017578mg PE=4 SV=1 - [A0A067FN46_CITSI]	131.63	0.1572	2	5	5	17	1.388	14	72.5	0.488	6	126	0.388	17	42.1	0.291	17	40.5	0.61	17	29.3	0.706	17	41	0.385	17	65.2	1.195	6	13.6	0.01	14	0	0.01	14	0	0.01	14	0	0.634	14	16	0.01	14	0	1.467	6	48.1
A0A067DNB5	Uncharacterized protein (Fragment) OS=Citrus sinensis GN=CISIN_1g0004612mg PE=4 SV=1 - [A0A067DNB5_CITSI]	1182.2	0.4069	1	34	34	118	0.961	68	92.6	100	60	0	1.094	114	28.7	1.08	115	30.9	0.778	114	28.2	1.002	115	32.9	0.987	115	36.7	0.973	49	68.4	1.073	67	109.9	1.07	68	71	0.809	67	14.1	1.077	68	103.6	0.941	68	49.1	0.01	59	0
A0A067GMZ6	Phospho-2-dehydro-3-deoxyheptonate aldolase (Fragment) OS=Citrus sinensis GN=CISIN_1g0097281mg PE=3 SV=1 - [A0A067GMZ6_CITSI]	72.62	0.1255	2	2	3	5	2.092	1		0.569	1		1.183	2	54.2	1.348	2	40.2	1.526	2	15.7	1.454	2	19	1.43	2	89.1	0.497	1		0.812	1		0.842	1		0.8	1		0.842	1		1.17	1		2.728	1
A0A067H5H8	Uncharacterized protein OS=Citrus sinensis GN=CISIN_1g010908mg PE=3 SV=1 - [A0A067H5H8_CITSI]	33.88	0.0199	5	1	1	4	1.025	4	64.1	100	2	0	0.777	4	7.9	0.691	4	14	0.964	4	12.3	0.63	4	18.3	0.624	4	14.1	3.264	2	143.1	0.745	4	46.2	0.785	4	18.1	0.915	4	33.1	0.741	4	34	0.813	4	25.2	0.01	2	0
A0A067H747	Uncharacterized protein (Fragment) OS=Citrus sinensis GN=CISIN_1g043713mg PE=3 SV=1 - [A0A067H747_CITSI]	200.88	0.4474	1	9	9	15	0.979	14	98	1.029	9	12.3	0.907	15	20.2	0.902	15	13.1	1.056	15	15.8	1.167	15	27.4	0.914	15	13.8	2.283	9	129.3	1.004	14	108.6	1.091	14	75	1.092	14	63.9	1.089	14	89.5	1.018	14	63.5	0.01	9	0
A0A067F2Q7	Uncharacterized protein OS=Citrus sinensis GN=CISIN_1g012363mg PE=3 SV=1 - [A0A067F2Q7_CITSI]	23.41	0.02	2	1	1	2	1.188	2	30.3	100	1		0.891	2	1.1	0.884	2	7.9	1.053	2	1.4	0.611	2	16	0.713	2	8.3	6.931	1		0.764	2	29.1	0.819	2	24.7	0.883	2	27.4	0.652	2	20.2	0.738	2	10.6	0.01	1
A0A067H4L9	Uncharacterized protein OS=Citrus sinensis GN=CISIN_1g010398mg PE=3 SV=1 - [A0A067H4L9_CITSI]	128.46	0.0802	3	3	3	3	0.678	3	108.2	0.693	2	80.8	1.458	3	24.5	1.508	3	19.1	1.658	3	7	0.93	3	49.8	1.371	3	30.9	3.421	2	2801.5	1.338	3	33.8	1.16	3	26.6	1.251	3	32.2	1.065	3	53.8	1.072	3	26.7	1.905	2	130
A0A067FK49	Uncharacterized protein (Fragment) OS=Citrus sinensis GN=CISIN_1g0088211mg PE=4 SV=1 - [A0A067FK49_CITSI]	168.58	0.1417	4	5	6	7	0.917	5	90.3	100	5	0	0.981	6	13.2	0.986	6	24.6	0.962	6	22	1.043	6	14.1	1.05	6	37.1	8.658	5	155.5	1.245	5	117.8	1.231	5	102.3	1.128	5	70.1	1.344	5	173.6	1.265	5	112.4	0.01	5	0
A0A067G5H4	Uncharacterized protein (Fragment) OS=Citrus sinensis GN=CISIN_1g0265101mg PE=4 SV=1 - [A0A067G5H4_CITSI]	33.76	0.2174	1	1	1	2	0.533	1					0.641	2	20.9	0.747	2	18.8	0.589	2	18.7	0.814	2	1.4	0.791	2	2.1				1.066	1		1.243	1		0.962	1		1.643	1		1.495	1
A0A067EU32	Uncharacterized protein OS=Citrus sinensis GN=CISIN_1g001249mg PE=4 SV=1 - [A0A067EU32_CITSI]	87.41	0.0365	7	4	4	6	0.728	5	37.9	0.362	4	58.7	1.334	6	67	1.272	6	80.6	1.256	6	60.1	1.31	6	45.8	1.321	6	89.5	1.36	4	123.4	2.431	5	56.4	2.797	5	46.1	2.387	5	33.5	2.307	5	80.6	2.523	5	41	3.563	4	191.5
A0A067DGR7	Uncharacterized protein OS=Citrus sinensis GN=CISIN_1g000934mg PE=4 SV=1 - [A0A067DGR7_CITSI]	136.01	0.0677	4	7	7	9	1.002	7	78.2	0.442	4	73.6	1.15	9	22.9	1.05	9	26.1	1.114	9	22.9	1.125	9	20.3	1.189	9	34.2	1.161	4	68.3	1.227	7	27.9	1.39	7	17.2	1.412	7	39.2	1.431	7	56.7	1.334	7	16	2.159	4	58.8
A0A067GTW8	Uncharacterized protein (Fragment) OS=Citrus sinensis GN=CISIN_1g0064861mg PE=4 SV=1 - [A0A067GTW8_CITSI]	25.53	0.0418	6	1	1	1	0.65	1		100	1		0.988	1		0.937	1		1.062	1		1.244	1		1.035	1		78.291	1		1.549	1		1.45	1		1.613	1		2.04	1		1.628	1		0.01	1
A0A067G127	Uncharacterized protein (Fragment) OS=Citrus sinensis GN=CISIN_1g036991mg PE=3 SV=1 - [A0A067G127_CITSI]	106.1	0.2262	1	2	4	9	0.683	2	413.1	0.627	2	104.2	1.124	2	3.6	1.512	2	7.8	1.179	2	7.4	1.09	2	77.1	1.223	2	10.4	0.648	2	1255.5	1.69	2	380.8	2.153	2	394.4	2.039	2	296.2	1.388	2	217.3	1.924	2	304.2	1.684	2	96.6
A0A067GKF5	Secretory carrier-associated membrane protein OS=Citrus sinensis GN=CISIN_1g019268mg PE=3 SV=1 - [A0A067GKF5_CITSI]	48.5	0.0943	5	2	2	2	100	2	0	100	2	0	0.907	2	15.4	0.904	2	18.6	0.891	2	16.3	0.965	2	17	0.96	2	17	0.689	2	43.3	0.01	2	0	0.01	2	0	0.01	2	0	0.01	2	0	0.01	2	0	0.01	2	0
A0A067FVR0	Phosphoserine aminotransferase OS=Citrus sinensis GN=CISIN_1g043610mg PE=3 SV=1 - [A0A067FVR0_CITSI]	245.79	0.2465	1	9	9	15	1.17	12	100.8	100	10	0	1.002	15	15.1	0.942	15	15.2	1.204	15	23.1	1.039	15	24.2	1.077	15	13.7	0.761	10	97.8	0.944	12	93.5	0.887	12	37.3	1.12	12	68.8	0.88	12	71.8	1.005	12	61.1	0.01	10	0
A0A067E2E7	Uncharacterized protein OS=Citrus sinensis GN=CISIN_1g031174mg PE=4 SV=1 - [A0A067E2E7_CITSI]	89.09	0.189	3	1	2	7	0.333	2	41.2	100	1		0.888	2	1.7	1.018	2	22.6	1.043	2	8.1	1.025	2	6.6	0.981	2	0.2	7.264	1		2.72	2	43.2	3.08	2	68.4	3.093	2	50.5	3.286	2	48.8	3.015	2	41	0.01	1
A0A067E2F2	Uncharacterized protein (Fragment) OS=Citrus sinensis GN=CISIN_1g0192002mg PE=4 SV=1 - [A0A067E2F2_CITSI]	113.39	0.4406	3	3	4	9	0.659	4	100.2	0.37	1		1.049	4	8.7	1.484	4	14.9	1.216	4	16.3	1.473	4	15	1.374	4	31.1	2.555	1		1.706	4	61.4	2.359	4	57.5	1.822	4	75.5	2.385	4	82.6	2.133	4	56.9	2.506	1
A0A067G0Q1	Uncharacterized protein (Fragment) OS=Citrus sinensis GN=CISIN_1g048621mg PE=4 SV=1 - [A0A067G0Q1_CITSI]	222.26	0.2018	10	6	6	8	0.831	6	22.5	100	4	0	1.224	8	16.3	1.376	8	63.9	1.405	8	46.2	1.083	8	40.3	1.436	8	42.7	2.99	2	64.1	1.311	6	59.4	1.377	6	119.4	1.335	6	105.5	1.151	6	67.1	1.26	6	109.4	0.01	4	0
A0A067FKY6	Uncharacterized protein (Fragment) OS=Citrus sinensis GN=CISIN_1g0100101mg PE=4 SV=1 - [A0A067FKY6_CITSI]	43.46	0.0683	2	2	2	3	1.459	3	62.7	0.993	3	17.6	1.223	3	28.4	1.313	3	44.1	1.286	3	38.2	0.94	3	3.2	1.196	3	48.5	0.605	3	2.5	1.043	3	119.2	1.204	3	97	1.698	3	66	0.687	3	28.4	1.367	3	105.8	1.149	3	24.9
A0A067F2P8	Uncharacterized protein OS=Citrus sinensis GN=CISIN_1g004109mg PE=4 SV=1 - [A0A067F2P8_CITSI]	41.43	0.0301	3	2	2	3	0.436	1					1.353	1		1.268	1		1.708	1		1.202	1		1.242	1					3.163	1		2.928	1		3.867	1		2.941	1		2.911	1
A0A067H7P1	ATP-dependent Clp protease proteolytic subunit OS=Citrus sinensis GN=CISIN_1g021957mg PE=3 SV=1 - [A0A067H7P1_CITSI]	156.84	0.1508	1	4	4	8	0.789	7	34.6	100	6	0	0.992	8	27.7	1.031	8	24.6	0.778	8	18.4	1.103	8	38.9	0.864	8	24.9	5.011	6	111.2	1.196	7	31.9	1.143	7	50.1	0.777	7	7.9	1.172	7	63.3	1.095	7	70.9	0.01	6	0
A0A067DCJ1	Uncharacterized protein OS=Citrus sinensis GN=CISIN_1g015634mg PE=4 SV=1 - [A0A067DCJ1_CITSI]	13.09	0.0282	4	1	1	1	1.139	1		100	1		1.123	1		1.116	1		1.4	1		0.854	1		1.178	1		7.16	1		1.006	1		0.987	1		1.214	1		0.8	1		1.058	1		0.01	1
A0A067DTF7	Uncharacterized protein OS=Citrus sinensis GN=CISIN_1g021693mg PE=4 SV=1 - [A0A067DTF7_CITSI]	255.37	0.288	3	8	8	15	0.733	11	67	1	7	16.6	1.069	15	27.7	1.046	15	35.7	0.872	15	22.3	1.017	15	26.4	0.988	15	29.1	1.185	6	85.8	1.441	11	22.2	1.555	11	36.7	1.227	11	54.6	1.512	11	27.3	1.348	11	76.3	1.266	7	40.4
A0A067HH07	Uncharacterized protein OS=Citrus sinensis GN=CISIN_1g033169mg PE=4 SV=1 - [A0A067HH07_CITSI]	86.53	0.24	1	2	3	6	1.046	3	7.9	0.349	2	48	0.961	3	29.2	1.007	3	3.8	1.289	3	9.2	0.727	3	7.1	1.421	3	18.6	0.827	2	0.1	0.937	3	48.5	0.97	3	52.4	1.217	3	74.4	0.897	3	45.4	1.39	3	140.3	2.829	2	65.6
A0A067DWJ6	V-type proton ATPase subunit C OS=Citrus sinensis GN=CISIN_1g017251mg PE=3 SV=1 - [A0A067DWJ6_CITSI]	190.16	0.2574	3	6	6	9	0.719	8	45.9	0.901	6	32.7	1.074	9	18.8	1.131	9	47	1.048	9	56.8	1.112	9	46.1	1.055	9	54.2	0.725	5	46.1	1.569	8	35.7	1.498	8	32.6	1.29	8	29.6	1.401	8	62.5	1.465	8	27.2	1.257	6	39.3
A0A067FFN0	Uncharacterized protein (Fragment) OS=Citrus sinensis GN=CISIN_1g0093231mg PE=4 SV=1 - [A0A067FFN0_CITSI]	180.44	0.2485	5	6	6	15	1.161	14	77.1	0.62	12	101.1	1.279	15	15.5	1.36	15	14.6	1.443	15	24.1	1.345	15	37.6	1.526	15	14.1	0.676	12	34.1	1.155	14	75.8	1.22	14	91.6	1.219	14	78.7	1.013	14	103.6	1.026	14	64.9	2.089	12	90.9
A0A067GD38	Uncharacterized protein OS=Citrus sinensis GN=CISIN_1g007263mg PE=3 SV=1 - [A0A067GD38_CITSI]	157.87	0.1358	4	6	6	9	0.925	8	110.7	0.73	6	47	1.019	9	28.5	1.199	9	36.7	1.584	9	28.7	0.909	9	55.7	0.929	9	50.1	0.894	5	58.8	0.844	8	69.3	0.807	8	22.4	0.912	8	28.5	0.863	8	67.9	0.811	8	24.9	1.402	6	44.7
A0A067FYQ8	Uncharacterized protein (Fragment) OS=Citrus sinensis GN=CISIN_1g0404353mg PE=4 SV=1 - [A0A067FYQ8_CITSI]	110.04	0.1143	1	4	4	12	100	7	0	100	6	0	0.978	12	31.3	0.882	12	35	0.955	12	49.5	0.974	12	33.2	0.883	12	51.9	0.758	6	46.7	0.588	7	9.1	0.01	7	0	1.01	7	49.6	0.01	7	0	0.77	7	17	1.083	6	15.9
A0A067FYU4	Uncharacterized protein OS=Citrus sinensis GN=CISIN_1g017689mg PE=4 SV=1 - [A0A067FYU4_CITSI]	116.67	0.1741	6	4	4	5	1.351	5	78	100	3	0	1.189	5	5.9	1.4	5	27.8	1.149	5	29	1.007	5	22.3	1.229	5	24.8	2.551	3	58.7	0.934	5	90.9	0.995	5	57.2	1.017	5	50.8	1.013	5	103.5	1.071	5	73.4	0.01	3	0
A0A067EEX9	Coatomer subunit alpha OS=Citrus sinensis GN=CISIN_1g000933mg PE=4 SV=1 - [A0A067EEX9_CITSI]	530.36	0.2174	3	18	18	44	1.243	34	96.7	100	31	0	1.099	44	21.5	1.017	44	22	1.274	44	25.4	1.246	44	25.3	1.142	44	21.7	0.898	29	144.6	0.926	34	89	0.906	34	40.8	1.106	34	66.2	0.967	34	92.1	1.056	34	70.6	0.01	31	0
A0A067GTK7	Uncharacterized protein (Fragment) OS=Citrus sinensis GN=CISIN_1g0397901mg PE=4 SV=1 - [A0A067GTK7_CITSI]	148.23	0.0611	1	5	5	7	0.847	6	27.4	100	7	0	1.002	7	20.6	1.129	7	34	1.303	7	15.1	1.063	7	41.4	1.375	7	13.9	0.772	6	21.6	1.316	6	31.6	1.345	6	36.3	1.243	6	76.2	1.193	6	57.4	1.398	6	58.3	0.01	7	0
A0A067GLT7	Uncharacterized protein (Fragment) OS=Citrus sinensis GN=CISIN_1g0029712mg PE=4 SV=1 - [A0A067GLT7_CITSI]	44.29	0.0482	2	2	2	2	0.425	2	4.4	0.532	2	153.5	0.713	2	20.2	0.808	2	10.8	0.86	2	5.7	0.673	2	18.8	0.795	2	16.4	2.318	2	169.6	1.713	2	24.7	1.917	2	15.2	1.999	2	1.3	1.692	2	23.3	1.914	2	20.9	1.495	2	70.5
A0A067GQT6	Uncharacterized protein OS=Citrus sinensis GN=CISIN_1g008797mg PE=4 SV=1 - [A0A067GQT6_CITSI]	35.24	0.0579	4	2	2	5	1.223	4	25.9	0.666	4	35.6	1.251	5	12.6	1.158	5	42.6	1.636	5	28.6	0.857	5	50.3	1.895	5	77.3	0.683	3	8.5	0.913	4	19.1	1.094	4	42	1.203	4	24.8	1.055	4	76.3	1.383	4	44.5	1.968	4	16.8
A0A067FAW1	Uncharacterized protein (Fragment) OS=Citrus sinensis GN=CISIN_1g0374702mg PE=3 SV=1 - [A0A067FAW1_CITSI]	36.93	0.0683	1	2	2	2	0.966	2	100.3	1.008	2	15.3	0.792	2	2.1	0.968	2	10.1	0.94	2	19.3	0.717	2	23.3	0.923	2	18.4	1.957	2	136.6	0.907	2	84.4	1.073	2	71.5	1.044	2	55.5	0.962	2	90.9	1.021	2	64	0.01	2	0
A0A067GVI9	Uncharacterized protein OS=Citrus sinensis GN=CISIN_1g006359mg PE=3 SV=1 - [A0A067GVI9_CITSI]	85.59	0.0615	6	3	3	8	2.101	5	3.5	100	7	0	1.055	8	12.2	1.121	8	31.4	1.002	8	8.4	0.862	8	9.7	1.076	8	21.8	0.636	4	11.5	0.01	5	0	0.01	5	0	0.01	5	0	0.01	5	0	0.01	5	0	0.01	7	0
A0A067FC21	Uncharacterized protein (Fragment) OS=Citrus sinensis GN=CISIN_1g045485mg PE=4 SV=1 - [A0A067FC21_CITSI]	288.68	0.6037	1	8	8	26	1.068	14	134.9	100	15	0	1.182	24	22.8	1.049	24	32.2	0.874	24	33.1	1.197	24	28	1.129	24	30.4	3.776	10	7237.6	1.025	14	114.2	0.915	14	42.5	0.75	14	2.8	1.203	14	155.4	0.908	14	43	0.01	15	0
A0A067HBF6	Uncharacterized protein OS=Citrus sinensis GN=CISIN_1g004921mg PE=3 SV=1 - [A0A067HBF6_CITSI]	951.59	0.4302	6	25	25	101	1.01	71	98	1.012	59	14.8	0.979	93	30.5	1.029	93	40.1	0.828	92	37.7	0.961	93	47.5	0.93	93	43.7	0.941	54	77.3	0.98	71	87	1.012	71	60.3	0.784	70	9.4	0.848	71	64.5	0.918	71	44.9	0.01	59	0
A0A067EGC1	Uncharacterized protein OS=Citrus sinensis GN=CISIN_1g018528mg PE=4 SV=1 - [A0A067EGC1_CITSI]	37.08	0.113	1	2	2	2	0.727	2	16.9	0.436	1		0.986	2	38	0.925	2	31.3	0.908	2	37.3	1.057	2	34.1	0.922	2	27.6	0.977	1		1.383	2	57.6	1.281	2	50.1	1.232	2	56.8	1.55	2	53.2	1.296	2	46.1	1.647	1
A0A067DRZ4	V-type proton ATPase subunit G OS=Citrus sinensis GN=CISIN_1g033870mg PE=3 SV=1 - [A0A067DRZ4_CITSI]	134.41	0.4364	1	3	3	7	0.98	7	40.6	100	1		0.536	7	54.4	0.505	7	54.5	0.673	7	26.4	0.679	7	96.4	0.487	7	60.1	4.565	1		0.01	7	0	0.01	7	0	0.01	7	0	0.641	7	17.6	0.01	7	0	0.01	1
A0A067EGR4	Uncharacterized protein OS=Citrus sinensis GN=CISIN_1g000334mg PE=4 SV=1 - [A0A067EGR4_CITSI]	293.13	0.1272	8	10	10	19	1.301	16	68.8	0.741	16	67	1.068	19	29.1	1.309	19	46.4	1.421	19	16.5	1.218	19	35.2	1.34	19	49.1	0.663	14	44.1	0.954	16	93	1.134	16	83.1	1.038	16	54.4	0.924	16	81.9	1.109	16	80.9	1.478	16	68.3
A0A067G577	Uncharacterized protein (Fragment) OS=Citrus sinensis GN=CISIN_1g0002574mg PE=4 SV=1 - [A0A067G577_CITSI]	57.35	0.0678	1	2	2	3	1.323	3	82.5	100	2	0	1.332	3	14.1	1.055	3	4.7	1.769	3	20.1	1.224	3	1.2	1.254	3	13.5	0.188	2	1.83451e+06	0.934	3	90.8	0.865	3	33.2	1.062	3	58.6	0.995	3	98.9	0.969	3	54.3	1.081	2	1.4
A0A067GK35	Glycine cleavage system P protein OS=Citrus sinensis GN=CISIN_1g001531mg PE=3 SV=1 - [A0A067GK35_CITSI]	1136.04	0.445	7	32	32	170	0.858	110	112.7	100	90	0	0.998	167	34.9	0.911	167	39.6	0.858	167	43.4	1.121	167	43.4	0.847	167	46.8	0.997	76	191.4	1.152	110	110.3	1.029	110	63.4	0.971	110	42.8	1.307	110	138.1	0.885	110	38.7	0.982	90	1.2
A0A067GKK4	Uncharacterized protein OS=Citrus sinensis GN=CISIN_1g0212822mg PE=4 SV=1 - [A0A067GKK4_CITSI]	242.52	0.3429	5	5	9	16	0.624	8	177.3	100	4	0	0.891	9	32.6	1.118	9	85.7	1.042	9	47.3	0.755	9	43.3	1.033	9	67.7	6.834	4	2555.8	1.434	8	173.9	1.393	8	137.4	1.521	8	147.6	1.157	8	116	1.219	8	102.8	0.01	4	0
A0A067FP68	Uncharacterized protein (Fragment) OS=Citrus sinensis GN=CISIN_1g0081811mg PE=3 SV=1 - [A0A067FP68_CITSI]	90.19	0.1392	1	2	3	4	0.962	2	177.3	100	3	0	1.893	3	58.3	2.554	3	31.9	2.186	3	28.8	1.602	3	136.7	3.35	3	15.7	6.765	2	696.7	1.575	2	317.5	2.038	2	341.9	1.921	2	256	1.503	2	263.1	2.465	2	592	0.01	3	0
A0A067ELF3	Uncharacterized protein OS=Citrus sinensis GN=CISIN_1g023794mg PE=4 SV=1 - [A0A067ELF3_CITSI]	24.11	0.0433	1	1	1	1	100	1		0.671	1		1.366	1		1.085	1		1.141	1		0.877	1		0.852	1		0.529	1		0.601	1		0.01	1		0.01	1		0.01	1		0.01	1		1.898	1
A0A067FEH5	Uncharacterized protein OS=Citrus sinensis GN=CISIN_1g030613mg PE=4 SV=1 - [A0A067FEH5_CITSI]	69.32	0.2241	4	3	3	7	1.166	6	113.1	1.03	6	12.1	1.008	7	14.7	0.716	7	60.2	0.702	7	34.6	0.599	7	34.2	0.63	7	48.3	0.804	5	2434	0.935	6	91.3	0.757	6	12.5	0.01	6	0	0.627	6	14.3	0.01	6	0	0.01	6	0
A0A067EXH3	Peroxidase OS=Citrus sinensis GN=CISIN_1g048664mg PE=3 SV=1 - [A0A067EXH3_CITSI]	244.14	0.3262	1	7	8	19	0.778	13	140.8	0.915	7	30.3	0.756	17	23.1	0.619	17	30.6	0.768	17	26.1	0.901	17	37.8	0.721	17	44.2	1.154	6	147.5	0.761	13	50	0.01	13	0	0.01	13	0	0.966	13	91.9	0.01	13	0	1.001	7	4
A0A067H6D4	Peroxidase OS=Citrus sinensis GN=CISIN_1g019629mg PE=3 SV=1 - [A0A067H6D4_CITSI]	217.59	0.3609	1	7	8	20	0.648	14	51.2	0.347	10	33.7	0.68	18	52.8	0.624	18	72.2	0.727	18	44	0.691	18	36.2	0.721	18	53.7	0.916	10	24.9	1.255	14	63	1.319	14	77.1	1.292	14	73.4	0.93	14	80.2	1.468	14	91.9	2.323	10	108.9
A0A067DPJ0	Uncharacterized protein OS=Citrus sinensis GN=CISIN_1g023059mg PE=4 SV=1 - [A0A067DPJ0_CITSI]	132.74	0.1424	1	1	3	13	0.772	2	41	100	1		1.074	2	9.9	1.112	2	11.4	1.24	2	7.9	1.102	2	10.4	1.217	2	3.9	100	1		1.418	2	30.2	1.451	2	54.2	1.586	2	32.3	1.523	2	29.6	1.612	2	45.5	0.01	1
A0A067EP29	Uncharacterized protein OS=Citrus sinensis GN=CISIN_1g033711mg PE=4 SV=1 - [A0A067EP29_CITSI]	26.47	0.115	2	1	1	1				100	1		1.084	1		0.85	1		0.798	1		1.031	1		1.023	1																				0.01	1
A0A067EUX5	Uncharacterized protein (Fragment) OS=Citrus sinensis GN=CISIN_1g0094261mg PE=3 SV=1 - [A0A067EUX5_CITSI]	102.4	0.209	2	5	5	7	0.8	7	45.7	1.04	6	10.7	0.944	7	33.7	0.862	7	12.7	1.005	7	22.5	1.068	7	56.4	0.884	7	28.8	1.031	6	147.7	1.259	7	42.4	1.169	7	20	1.232	7	45.8	1.117	7	32.3	1.153	7	12.5	1.122	6	21.2
A0A067FMD1	Uncharacterized protein (Fragment) OS=Citrus sinensis GN=CISIN_1g0228281mg PE=4 SV=1 - [A0A067FMD1_CITSI]	50.69	0.1	1	2	2	5	0.617	3	64	0.79	1		0.706	5	4.6	0.662	5	5.1	0.634	5	12.3	0.701	5	14.3	0.67	5	13.1	1.575	1		1.204	3	144.3	1.045	3	66.3	1.016	3	50.5	1.335	3	198	1.111	3	81.1	0.01	1
A0A067DW48	Arginine biosynthesis bifunctional protein ArgJ, chloroplastic OS=Citrus sinensis GN=CISIN_1g012099mg PE=3 SV=1 - [A0A067DW48_CITSI]	60.91	0.1045	2	3	3	6	0.869	6	147	0.447	6	33.3	1.127	6	15.2	1.552	6	36.1	1.154	6	26.1	0.909	6	24.4	1.358	6	17.8	0.776	6	166.6	1.349	6	82.4	1.665	6	119.6	1.226	6	58.9	0.953	6	88.9	1.598	6	107.2	2.68	6	27.3
A0A067FQW5	Uncharacterized protein OS=Citrus sinensis GN=CISIN_1g012806mg PE=3 SV=1 - [A0A067FQW5_CITSI]	576.76	0.3904	3	14	15	126	1.003	65	161	0.866	64	39.1	0.945	114	31.6	0.862	116	37.7	0.705	116	31.7	0.945	114	27.1	0.806	116	32.4	0.837	53	69	0.933	65	90.6	0.837	65	28	0.01	65	0	0.972	65	93.5	0.736	65	10.1	1.261	62	39.8
A0A067DQH0	Glutathione peroxidase OS=Citrus sinensis GN=CISIN_1g028736mg PE=3 SV=1 - [A0A067DQH0_CITSI]	107.56	0.1294	3	1	3	6	0.875	1		0.454	1		0.803	1		0.784	1		0.875	1		0.753	1		0.829	1		0.948	1		0.936	1		0.902	1		0.988	1		0.918	1		0.969	1		1.649	1
A0A067GFI3	Uncharacterized protein OS=Citrus sinensis GN=CISIN_1g027438mg PE=4 SV=1 - [A0A067GFI3_CITSI]	104.7	0.157	8	1	3	9	100	2	0	100	1		0.858	2	19.8	0.919	2	9.9	1.18	2	41	1.196	2	1.8	0.99	2	22.2	0.112	1		0.01	2	0	0.01	2	0	0.01	2	0	0.01	2	0	0.01	2	0	0.01	1
A0A067EHW3	Uncharacterized protein (Fragment) OS=Citrus sinensis GN=CISIN_1g0404812mg PE=4 SV=1 - [A0A067EHW3_CITSI]	60.31	0.1913	7	1	2	11	0.552	5	42.3	0.909	6	31.2	1.055	7	15.1	0.985	7	18.9	1.018	7	9	1.123	7	13.7	1.013	7	30.6	0.774	4	52.3	1.603	5	79	1.582	5	100.5	1.679	5	22.2	1.979	5	14.7	1.823	5	10.7	1.191	6	30.5
A0A067H4J0	Peptidyl-prolyl cis-trans isomerase OS=Citrus sinensis GN=CISIN_1g024387mg PE=3 SV=1 - [A0A067H4J0_CITSI]	159.78	0.2574	5	5	5	25	0.974	17	151.3	100	16	0	0.997	25	26.1	0.803	25	38.9	0.715	25	28.8	0.676	25	35.7	0.735	25	34.7	0.844	14	103.8	1.009	17	110.1	0.911	17	41.7	0.01	17	0	0.876	17	70.8	0.773	17	17.5	0.01	16	0
A0A067G5Y4	Serine/threonine-protein phosphatase OS=Citrus sinensis GN=CISIN_1g021077mg PE=3 SV=1 - [A0A067G5Y4_CITSI]	18.94	0.0925	9	1	1	2	1.686	2	37.3	0.625	1		0.898	2	2.7	0.846	2	8.4	0.796	2	8.1	1.14	2	22.8	0.894	2	0.7	0.864	1		0.614	2	15.5	0.01	2	0	0.01	2	0	0.781	2	49.5	0.691	2	0.8	1.315	1
A0A067F980	Uncharacterized protein OS=Citrus sinensis GN=CISIN_1g030784mg PE=4 SV=1 - [A0A067F980_CITSI]	33.93	0.0529	2	1	1	1	1.018	1		0.487	1		0.895	1		0.787	1		0.567	1		0.45	1		0.666	1		0.874	1		0.897	1		0.778	1		0.01	1		0.01	1		0.01	1		1.715	1
A0A067DQM1	Uncharacterized protein (Fragment) OS=Citrus sinensis GN=CISIN_1g0206413mg PE=4 SV=1 - [A0A067DQM1_CITSI]	40	0.1486	1	2	3	3	0.58	1		0.804	1		0.507	2	59.2	0.461	2	23	0.675	2	56.1	0.654	2	86.6	0.536	2	37.4	2.53	1		0.615	1		0.01	1		0.807	1		0.726	1		0.739	1		0.01	1
A0A067E0J6	Aldose 1-epimerase OS=Citrus sinensis GN=CISIN_1g019518mg PE=3 SV=1 - [A0A067E0J6_CITSI]	22.12	0.0276	1	1	1	1	1.26	1		0.538	1		1.018	1		0.742	1		0.913	1		0.87	1		1.054	1		0.78	1		0.823	1		0.01	1		0.01	1		0.736	1		0.856	1		1.763	1
A0A067HC49	Uncharacterized protein (Fragment) OS=Citrus sinensis GN=CISIN_1g0137322mg PE=4 SV=1 - [A0A067HC49_CITSI]	28.43	0.0945	4	1	1	1							1.406	1		1.731	1		1.433	1		1.421	1		1.584	1
A0A067DYS6	Uncharacterized protein OS=Citrus sinensis GN=CISIN_1g003355mg PE=3 SV=1 - [A0A067DYS6_CITSI]	99.92	0.058	6	4	4	4	100	3	0	100	4	0	1.095	4	22.1	1.141	4	25.8	1.284	4	30.3	1.191	4	12.4	1.242	4	27.6	0.838	3	24.3	0.01	3	0	0.01	3	0	0.01	3	0	0.01	3	0	0.01	3	0	0.01	4	0
A0A067DZS6	Uncharacterized protein OS=Citrus sinensis GN=CISIN_1g014397mg PE=4 SV=1 - [A0A067DZS6_CITSI]	195.22	0.2024	2	6	6	11	0.571	8	55	0.364	8	72.3	0.759	9	32.6	0.913	9	52.7	0.83	9	23.2	0.82	9	35.6	0.848	9	53.8	0.931	8	48.7	1.939	8	38.9	2.218	8	18.5	1.834	8	23.5	1.719	8	54.3	1.856	8	41.4	2.404	8	65.5
A0A067F700	Uncharacterized protein OS=Citrus sinensis GN=CISIN_1g014555mg PE=4 SV=1 - [A0A067F700_CITSI]	144.75	0.154	1	5	5	11	1.02	6	64.7	100	6	0	1.158	11	17.8	1.301	11	44.2	1.234	11	38.7	1.134	11	31.4	1.237	11	50.6	4.89	3	17.4	1.318	6	74.2	1.213	6	45.4	1.301	6	61.4	1.389	6	54.8	1.381	6	60.9	0.01	6	0
A0A067ES40	Uncharacterized protein (Fragment) OS=Citrus sinensis GN=CISIN_1g01470512mg PE=4 SV=1 - [A0A067ES40_CITSI]	33.35	0.0367	4	1	1	1				100	1		1.387	1		1.31	1		1.247	1		1.145	1		1.248	1																				0.01	1
A0A067E137	Uncharacterized protein OS=Citrus sinensis GN=CISIN_1g015463mg PE=4 SV=1 - [A0A067E137_CITSI]	66.97	0.1176	2	3	3	4	0.492	4	88.1	0.418	4	44.6	1.379	4	4.9	1.422	4	31.7	1.6	4	32.1	1.402	4	43.4	1.47	4	28.2	1.163	4	79	2.765	4	80.9	2.703	4	122.9	2.663	4	93.8	2.6	4	119.7	2.902	4	123	3.027	4	41.8
A0A067FHG9	Uncharacterized protein OS=Citrus sinensis GN=CISIN_1g012041mg PE=3 SV=1 - [A0A067FHG9_CITSI]	150.65	0.0911	2	3	3	3	1.028	3	40.7	0.452	3	15.8	0.863	3	49.5	1.065	3	59.6	0.91	3	63.2	0.85	3	48.8	1.052	3	73.6	0.892	3	26.8	1.174	3	18.4	1.387	3	14.6	1.246	3	1.4	0.881	3	7.1	1.253	3	9.1	2.081	3	40.3
A0A067GBP2	Uncharacterized protein OS=Citrus sinensis GN=CISIN_1g030638mg PE=4 SV=1 - [A0A067GBP2_CITSI]	73.78	0.1552	5	3	3	8	0.897	5	43.4	100	3	0	1.126	8	13.6	0.958	8	16	0.923	8	8.5	1.021	8	22.6	0.948	8	16.7	11.582	3	863.6	1.047	5	119.8	1.043	5	65.9	1.066	5	32.3	1.131	5	78.6	1.092	5	77.6	0.01	3	0
A0A067F584	Uncharacterized protein OS=Citrus sinensis GN=CISIN_1g008538mg PE=4 SV=1 - [A0A067F584_CITSI]	25.17	0.0178	1	1	1	1	0.266	1					0.578	1		0.843	1		0.487	1		1.282	1		0.694	1					2.213	1		3.189	1		1.807	1		5.138	1		2.667	1
A0A067F8B8	Uncharacterized protein OS=Citrus sinensis GN=CISIN_1g022181mg PE=4 SV=1 - [A0A067F8B8_CITSI]	66.75	0.1329	1	3	3	5	1.684	2	37.5	100	5	0	1.188	5	56.5	1.164	5	36.5	1.246	5	46	1.404	5	27.6	1.472	5	32	1.074	2	27.6	0.919	2	87.2	0.886	2	37.1	0.961	2	41.1	0.84	2	62.8	0.913	2	44	0.01	5	0
A0A067E6M3	Phenylalanine ammonia-lyase OS=Citrus sinensis GN=CISIN_1g005031mg PE=3 SV=1 - [A0A067E6M3_CITSI]	239.25	0.1281	3	3	7	15	1.123	4	62.7	1.094	4	3.1	1.132	4	24.9	1.24	4	19.2	1.885	4	84.2	1.302	4	24.3	1.274	4	26	1.94	4	45.4	1.213	4	58	1.265	4	51.6	2.326	4	56.1	1.454	4	70.9	1.379	4	51.9	0.01	4	0
A0A067E5T0	Phenylalanine ammonia-lyase OS=Citrus sinensis GN=CISIN_1g004955mg PE=3 SV=1 - [A0A067E5T0_CITSI]	215.41	0.1039	2	1	6	21	1.04	1		0.435	1		1.109	1		1.095	1		1.897	1		1.118	1		1.081	1		0.764	1		1.087	1		1.06	1		1.801	1		1.147	1		1.063	1		2.374	1
A0A067FMM9	Uncharacterized protein OS=Citrus sinensis GN=CISIN_1g030270mg PE=4 SV=1 - [A0A067FMM9_CITSI]	27.38	0.0774	2	1	1	1	100	1		100	1		1.021	1		0.986	1		0.76	1		1.128	1		1.255	1		0.483	1		0.01	1		0.01	1		0.01	1		0.01	1		0.01	1		0.01	1
A0A067G028	Uncharacterized protein (Fragment) OS=Citrus sinensis GN=CISIN_1g043767mg PE=4 SV=1 - [A0A067G028_CITSI]	59.65	0.2	1	1	2	6	1.416	1		0.604	1		0.621	3	6	0.653	3	1.2	1.63	3	15.6	1.536	3	35.7	0.87	3	3.4	0.779	1		0.705	1		0.803	1		1.679	1		0.604	1		0.994	1		1.512	1
A0A067FE64	Uncharacterized protein OS=Citrus sinensis GN=CISIN_1g041177mg PE=4 SV=1 - [A0A067FE64_CITSI]	72.79	0.1055	1	3	3	7	1.497	5	57.8	100	3	0	0.903	7	22.7	1.07	7	18.2	1.059	7	12	0.961	7	8.6	0.926	7	15.9	5.397	2	835182	0.716	5	39.5	0.813	5	23.5	0.745	5	1.8	0.647	5	19	0.01	5	0	0.01	3	0
A0A067G820	Uncharacterized protein (Fragment) OS=Citrus sinensis GN=CISIN_1g0132242mg PE=4 SV=1 - [A0A067G820_CITSI]	22.25	0.0515	1	1	1	1	1.402	1		0.727	1		0.806	1		0.73	1		0.794	1		0.712	1		0.716	1		0.947	1		0.586	1		0.01	1		0.01	1		0.01	1		0.01	1		1.034	1
A0A067GN67	Uncharacterized protein (Fragment) OS=Citrus sinensis GN=CISIN_1g0117072mg PE=4 SV=1 - [A0A067GN67_CITSI]	112.84	0.1734	1	4	4	9	1.017	4	89.8	100	7	0	1.129	9	24.7	1.28	9	21.3	1.241	9	25.4	1.313	9	43.6	1.261	9	25.6	0.814	3	7.6	1.05	4	98.9	1.2	4	92.6	1.388	4	72.1	1.226	4	162.5	1.323	4	86.8	0.01	7	0
A0A067G141	Uncharacterized protein OS=Citrus sinensis GN=CISIN_1g017842mg PE=4 SV=1 - [A0A067G141_CITSI]	417.03	0.3658	2	8	8	56	0.733	33	77.5	0.602	34	114.8	1.013	56	24.4	0.982	56	34.8	0.674	56	34.5	1.01	56	26.7	0.824	56	38.5	0.857	30	28.7	1.389	33	57.4	1.388	33	64.5	0.947	33	38.6	1.346	33	75.4	1.237	33	81.6	1.439	34	63
A0A067DSS6	Uncharacterized protein OS=Citrus sinensis GN=CISIN_1g032116mg PE=4 SV=1 - [A0A067DSS6_CITSI]	146.24	0.4906	9	4	4	24	0.934	12	169.6	100	10	0	0.814	17	21.2	0.817	17	20.5	0.604	17	17	0.959	17	36	0.708	17	34.7	0.996	9	12.1	1.003	12	108.3	0.908	12	41.2	0.758	12	4.2	1.235	12	165	0.8	12	22.7	0.01	10	0
A0A067EDD8	Uncharacterized protein (Fragment) OS=Citrus sinensis GN=CISIN_1g0474482mg PE=4 SV=1 - [A0A067EDD8_CITSI]	132.34	0.2404	1	4	4	6	0.951	5	35.2	100	3	0	1.179	6	21.3	1.282	6	29.6	1.313	6	20.9	0.881	6	13.5	1.326	6	39.4	0.783	3	182.4	0.903	5	83.3	0.994	5	56.8	1.005	5	48.6	0.955	5	89.4	1.102	5	79.5	1.278	3	42
A0A067ED20	Alanine--tRNA ligase OS=Citrus sinensis GN=CISIN_1g001826mg PE=3 SV=1 - [A0A067ED20_CITSI]	168.02	0.0796	9	7	7	11	0.865	6	73	0.97	6	21.2	1.075	11	40.5	1.465	11	19.8	1.275	11	28.4	0.896	11	47	1.21	11	56.7	1.174	6	112.7	1.748	6	62.1	1.697	6	93.6	1.592	6	92.1	0.935	6	72.2	1.43	6	76.9	1.077	6	15
A0A067H2A2	Uncharacterized protein OS=Citrus sinensis GN=CISIN_1g009750mg PE=4 SV=1 - [A0A067H2A2_CITSI]	76.98	0.1096	4	2	3	3	1.443	2	12.6	0.517	2	29.2	1.361	2	42.1	1.819	2	64.8	1.826	2	32.9	0.792	2	19.7	1.645	2	29.8	0.654	2	16.2	0.962	2	56.8	1.27	2	82	1.25	2	46.9	0.591	2	5.6	1.166	2	43.6	2.455	2	78.1
A0A067EQT1	Beta-galactosidase OS=Citrus sinensis GN=CISIN_1g004525mg PE=3 SV=1 - [A0A067EQT1_CITSI]	23.73	0.0148	2	1	1	1	100	1		1.012	1		1.081	1		0.794	1		1.362	1		0.751	1		0.845	1		0.56	1		0.01	1		0.01	1		0.01	1		0.01	1		0.01	1		0.996	1
A0A067FZN4	Thioredoxin reductase OS=Citrus sinensis GN=CISIN_1g016820mg PE=3 SV=1 - [A0A067FZN4_CITSI]	79.38	0.1073	1	3	3	3	1.06	2	141.6				0.708	3	27.7	0.636	3	31.4	0.721	3	10.6	0.655	3	30.1	0.682	3	9.2				0.875	2	76.5	0.923	2	43.9	1.001	2	48.1	0.873	2	70.2	0.958	2	52.3
A0A067FMQ1	Carboxypeptidase OS=Citrus sinensis GN=CISIN_1g012982mg PE=3 SV=1 - [A0A067FMQ1_CITSI]	120.8	0.135	1	5	5	8	0.556	6	15.5	100	3	0	1.023	8	31.7	0.942	8	29.5	0.9	8	17.5	1.115	8	49.4	0.939	8	23.3	0.63	2	16.5	1.618	6	55.6	1.501	6	72.6	1.56	6	42.9	1.964	6	106.4	1.641	6	59.7	0.01	3	0
A0A067H0B5	Uncharacterized protein (Fragment) OS=Citrus sinensis GN=CISIN_1g0163112mg PE=3 SV=1 - [A0A067H0B5_CITSI]	76.21	0.0958	1	3	3	7	1.243	7	96.8	0.807	6	43.5	1.038	7	14.7	1.012	7	15.6	1.01	7	17.3	0.718	7	9.2	0.967	7	8.7	0.693	6	35.9	0.691	7	34	0.819	7	24.7	0.803	7	12.9	0.579	7	2.5	0.75	7	12.9	1.095	6	17.6
A0A067GNP2	Uncharacterized protein OS=Citrus sinensis GN=CISIN_1g0093292mg PE=3 SV=1 - [A0A067GNP2_CITSI]	91.96	0.0726	4	3	3	3	100	3	0	100	3	0	1.089	3	25.4	1.302	3	10.4	1.327	3	5.6	1.434	3	0.9	1.139	3	8.5	0.593	3	29.3	0.01	3	0	0.01	3	0	0.01	3	0	0.01	3	0	0.01	3	0	0.01	3	0
A0A067DZB9	Uncharacterized protein OS=Citrus sinensis GN=CISIN_1g009957mg PE=4 SV=1 - [A0A067DZB9_CITSI]	15.34	0.0345	2	1	1	1	0.535	1		0.222	1		1.807	1		1.933	1		1.655	1		0.575	1		1.261	1		0.759	1		3.443	1		3.638	1		3.053	1		1.146	1		2.409	1		7.576	1
A0A067DH07	Uncharacterized protein OS=Citrus sinensis GN=CISIN_1g034639mg PE=4 SV=1 - [A0A067DH07_CITSI]	45.12	0.2955	1	1	2	3							1.132	2	12.8	0.96	2	10.1	0.812	2	1.2	0.97	2	41.1	1.023	2	1
A0A067GLY9	Uncharacterized protein OS=Citrus sinensis GN=CISIN_1g013883mg PE=4 SV=1 - [A0A067GLY9_CITSI]	109.56	0.0945	1	3	3	5	1.003	4	96.6	100	2	0	0.795	5	29.2	0.772	5	28.2	0.866	5	28.1	0.683	5	19.1	0.635	5	40	4.78	2	670.1	0.86	4	53.7	0.866	4	33.3	0.865	4	24.3	0.897	4	36.8	0.749	4	12.8	0.01	2	0
A0A067DQU8	Uncharacterized protein (Fragment) OS=Citrus sinensis GN=CISIN_1g0145142mg PE=4 SV=1 - [A0A067DQU8_CITSI]	98.11	0.105	7	4	4	6	0.863	4	56.3	100	4	0	0.892	6	23.9	0.79	6	32.3	0.975	6	19.1	1.06	6	8.7	1.042	6	47	4.389	3	3329.7	1.758	4	3.4	1.849	4	12.1	1.867	4	13.6	1.324	4	71.9	2.128	4	11.6	0.01	4	0
A0A067H5B1	Uncharacterized protein OS=Citrus sinensis GN=CISIN_1g018270mg PE=3 SV=1 - [A0A067H5B1_CITSI]	180.24	0.2006	3	5	6	24	0.959	12	129.6	100	12	0	1.034	22	19.5	1.101	22	25.8	1.121	22	21.3	1.115	22	28.9	1.218	22	32.5	3.844	9	328.6	1.345	12	105.1	1.254	12	104.6	1.249	12	82.6	1.365	12	127.5	1.555	12	125.4	0.01	12	0
A0A067GPK8	Uncharacterized protein OS=Citrus sinensis GN=CISIN_1g039449mg PE=4 SV=1 - [A0A067GPK8_CITSI]	56.91	0.1186	1	2	2	2	1.272	2	37.2	0.597	1		0.969	2	25	1.184	2	28.9	1.022	2	19.3	1.153	2	0.6	1.199	2	35	0.673	1		0.777	2	11.5	0.937	2	7.7	0.809	2	14.1	0.967	2	37.9	0.964	2	2	1.785	1
A0A067GEB7	Uncharacterized protein OS=Citrus sinensis GN=CISIN_1g004368mg PE=4 SV=1 - [A0A067GEB7_CITSI]	147.07	0.1644	4	7	7	12	0.71	9	47.4	0.531	9	154.1	0.991	12	33.7	1.067	12	34	1.15	12	23.7	0.691	12	24.1	1.074	12	34.4	0.812	6	7.8	1.53	9	40.1	1.617	9	103.6	1.731	9	76.2	1.342	9	36.5	1.583	9	97	1.691	9	97.6
A0A067G4G2	Protein disulfide-isomerase OS=Citrus sinensis GN=CISIN_1g007850mg PE=3 SV=1 - [A0A067G4G2_CITSI]	330.05	0.2577	6	12	12	29	1.12	18	93.1	100	16	0	0.964	29	19.1	0.985	29	19.4	1.004	29	18.6	1.017	29	15.5	1.033	29	24.2	0.899	14	434.4	0.786	18	55.7	0.805	18	22	0.754	18	3.6	0.776	18	48.4	0.807	18	24.1	0.01	16	0
A0A067ELZ3	Uncharacterized protein OS=Citrus sinensis GN=CISIN_1g013527mg PE=4 SV=1 - [A0A067ELZ3_CITSI]	62.97	0.1156	1	3	3	3	0.982	3	1.1	100	2	0	0.839	3	86.8	0.667	3	94.4	1.233	3	91.6	0.84	3	18.9	0.876	3	97	8.152	2	314.1	1.567	3	13.9	1.19	3	81.7	2.183	3	5.7	1.028	3	17.7	1.396	3	18.6	0.986	2	1.8
A0A067GI19	Uncharacterized protein (Fragment) OS=Citrus sinensis GN=CISIN_1g0071512mg PE=3 SV=1 - [A0A067GI19_CITSI]	177.37	0.1202	6	6	6	10	0.754	8	135.5	0.928	8	28.1	1.439	10	18	1.582	10	20.7	1.655	10	21.2	0.999	10	75.9	1.512	10	27.4	0.852	7	67.9	1.946	8	457.8	2.19	8	367.6	2.233	8	326.9	2.18	8	25.7	2.344	8	512.7	1.112	8	19.8
A0A067ERY3	RuvB-like helicase OS=Citrus sinensis GN=CISIN_1g012719mg PE=3 SV=1 - [A0A067ERY3_CITSI]	72.98	0.056	2	2	2	3	0.474	3	12	0.467	2	208.4	0.967	3	13.4	0.817	3	16.2	0.855	3	48.8	0.62	3	50.1	0.636	3	41.5	2.458	2	370.3	2.079	3	83.6	1.734	3	127.3	1.78	3	204.6	1.395	3	116.7	1.371	3	136	2.606	2	272.3
A0A067FI42	Uncharacterized protein OS=Citrus sinensis GN=CISIN_1g010278mg PE=4 SV=1 - [A0A067FI42_CITSI]	70.41	0.0505	7	2	2	3	0.661	3	19.6	0.466	3	29.4	1.365	3	12.6	1.566	3	29.2	1.437	3	3.4	1.15	3	26.8	1.438	3	15.1	0.868	3	62.9	1.481	3	101.9	1.759	3	72.2	2.147	3	16.2	1.722	3	39	1.497	3	105.2	2.849	3	6.3
A0A067GRY5	Uncharacterized protein OS=Citrus sinensis GN=CISIN_1g030448mg PE=4 SV=1 - [A0A067GRY5_CITSI]	78.2	0.1412	1	1	1	2	0.616	2	13.6	0.505	2	53	1.115	2	61.9	1.014	2	8.8	1.319	2	4	1.065	2	27.4	0.982	2	29.5	1.497	2	70.2	1.845	2	80.2	1.657	2	22.7	2.112	2	9.5	1.843	2	42.2	1.63	2	44.4	2.058	2	7.2
A0A067FT57	Uncharacterized protein OS=Citrus sinensis GN=CISIN_1g008624mg PE=3 SV=1 - [A0A067FT57_CITSI]	94.33	0.0826	6	3	3	8	0.479	6	24.1	100	3	0	0.788	8	22.1	0.783	8	35.4	0.776	8	13.1	0.965	8	37.7	0.834	8	32.6	1.706	3	123.6	1.293	6	32.2	1.348	6	31.7	1.26	6	35.8	2.033	6	17.7	1.261	6	39.6	0.01	3	0
A0A067G448	Uncharacterized protein OS=Citrus sinensis GN=CISIN_1g043025mg PE=4 SV=1 - [A0A067G448_CITSI]	21.69	0.0248	1	1	1	1	0.779	1		0.368	1		0.948	1		0.822	1		0.95	1		0.815	1		0.794	1		0.863	1		1.242	1		1.062	1		1.204	1		1.116	1		1.043	1		2.402	1
A0A067DB37	Uncharacterized protein (Fragment) OS=Citrus sinensis GN=CISIN_1g039466mg PE=3 SV=1 - [A0A067DB37_CITSI]	41.94	0.0837	1	1	2	5				100	1		1.013	2	60.4	1.176	2	38.8	1.378	2	14.1	1.537	2	5.6	1.536	2	16.2																			0.983	1
A0A067DZ46	S-formylglutathione hydrolase (Fragment) OS=Citrus sinensis GN=CISIN_1g0233241mg PE=3 SV=1 - [A0A067DZ46_CITSI]	243.12	0.2298	2	4	4	25	100	18	0	1.097	15	2.7	0.963	25	42.4	0.99	25	31	0.857	25	45	1.029	25	23.4	1.02	25	37.6	0.704	14	77	0.01	18	0	0.01	18	0	0.01	18	0	0.01	18	0	0.01	18	0	1.076	15	14.8
A0A067F9Z8	Uncharacterized protein OS=Citrus sinensis GN=CISIN_1g023621mg PE=4 SV=1 - [A0A067F9Z8_CITSI]	155.46	0.2583	3	5	5	14	0.626	12	56.7	0.386	10	143.9	0.752	14	29.2	0.651	14	43.6	0.732	14	35.3	0.814	14	21.2	0.859	14	73.9	1.236	10	69.5	1.135	12	94.3	0.952	12	46.7	1.14	12	72.3	1.499	12	44	1.282	12	111.1	1.273	10	41.3
A0A067GJJ8	Lactoylglutathione lyase OS=Citrus sinensis GN=CISIN_1g016689mg PE=3 SV=1 - [A0A067GJJ8_CITSI]	179.79	0.2737	6	4	8	15	0.859	4	86.9	0.544	2	34.4	0.804	4	49.1	0.675	4	38.6	0.536	4	30.9	0.705	4	45.9	0.61	4	57.5	1.022	2	50.6	0.727	4	33.8	0.705	4	2	0.01	4	0	0.725	4	36.9	0.01	4	0	1.187	2	22.7
A0A067FGF3	Lactoylglutathione lyase OS=Citrus sinensis GN=CISIN_1g018011mg PE=3 SV=1 - [A0A067FGF3_CITSI]	233.24	0.2901	4	4	8	16	1.098	2	130.5	100	3	0	0.818	5	25.9	0.677	5	12.6	0.558	5	57.8	0.768	5	21.6	0.628	5	18.5	1.064	2	21.3	0.78	2	54.5	0.882	2	36.4	0.851	2	21.7	0.836	2	61.8	0.82	2	26.5	0.01	3	0
A0A067EG00	Uncharacterized protein OS=Citrus sinensis GN=CISIN_1g021186mg PE=4 SV=1 - [A0A067EG00_CITSI]	53.97	0.083	3	2	2	2	0.981	2	161.8	0.964	2	22.2	1.278	2	40	1.046	2	52.4	0.945	2	30.6	0.975	2	24	1.005	2	50.2	1.828	2	239.6	1.431	2	250.5	1.495	2	162.1	1.357	2	112.8	1.234	2	164.8	1.46	2	157.4	1.213	2	13.8
A0A067GJA8	Tryptophan synthase OS=Citrus sinensis GN=CISIN_1g012476mg PE=4 SV=1 - [A0A067GJA8_CITSI]	65.99	0.0508	6	1	1	6	1.703	4	35.7	0.819	4	48.5	0.839	6	5.8	0.757	6	7.3	0.856	6	6	0.855	6	14.7	0.712	6	9.6	0.847	4	11.2	0.628	4	19	0.01	4	0	0.01	4	0	0.595	4	6.4	0.01	4	0	1.184	4	29.6
A0A067G6U6	Uncharacterized protein OS=Citrus sinensis GN=CISIN_1g015559mg PE=4 SV=1 - [A0A067G6U6_CITSI]	17.51	0.0272	1	1	1	1							0.716	1		0.657	1		0.747	1		0.828	1		0.69	1
Q9LKX1	Cinnamate 4-hydroxylase CYP73 OS=Citrus sinensis GN=C4H2 PE=2 SV=1 - [Q9LKX1_CITSI]	67.74	0.0906	1	4	4	5	1.563	4	47.4	0.976	3	20.2	0.808	5	24.5	0.863	5	41.5	0.979	5	36	1.058	5	47.8	0.894	5	61.5	1.185	3	51.5	0.611	4	14.8	0.01	4	0	0.01	4	0	0.578	4	2.1	0.01	4	0	0.01	3	0
A0A067FES1	Uncharacterized protein (Fragment) OS=Citrus sinensis GN=CISIN_1g0115533mg PE=3 SV=1 - [A0A067FES1_CITSI]	34.44	0.1765	3	2	2	5	0.651	3	59.2	0.992	2	17.8	0.774	5	16.8	0.681	5	20.9	0.791	5	5.5	0.931	5	28.9	0.657	5	1.8	3.468	2	4.5	0.603	3	12.7	0.01	3	0	0.01	3	0	2.239	3	54.8	1.046	3	68.7	1.303	2	45.2
A0A067DT17	Uncharacterized protein OS=Citrus sinensis GN=CISIN_1g012505mg PE=4 SV=1 - [A0A067DT17_CITSI]	81.43	0.115	2	4	4	5	1.027	4	46.2	0.462	5	80.1	0.979	5	7.4	1.039	5	42.8	0.939	5	43.8	0.878	5	49	0.955	5	39.3	0.814	4	10.3	0.983	4	37.1	1.097	4	22.8	1.041	4	36.9	0.961	4	43.5	1.041	4	37.1	1.921	5	63.4
A0A067DMZ0	Uncharacterized protein OS=Citrus sinensis GN=CISIN_1g008311mg PE=4 SV=1 - [A0A067DMZ0_CITSI]	77.08	0.0719	1	3	3	4	1.459	4	62.7	0.642	4	98.1	1.48	4	61.3	1.919	4	36.6	1.807	4	79	0.718	4	32.7	1.719	4	46.2	0.755	4	8	1.029	4	90.1	1.126	4	81.6	1.241	4	67.5	0.8	4	6.9	1.155	4	89.8	2.403	4	106.2
A0A067E4I5	Uncharacterized protein OS=Citrus sinensis GN=CISIN_1g009973mg PE=4 SV=1 - [A0A067E4I5_CITSI]	84.92	0.0691	1	3	3	5	0.485	3	14	1.049	4	9.3	1.097	5	59.8	1.186	5	69	1.064	5	84.8	1.009	5	10.9	1.156	5	42.7	3.375	3	56.9	3.651	3	44.9	5.563	3	8	5.824	3	37.3	1.98	3	16.1	4.531	3	34.5	1.326	4	48.3
A0A067EBU4	Uncharacterized protein OS=Citrus sinensis GN=CISIN_1g009278mg PE=4 SV=1 - [A0A067EBU4_CITSI]	290.96	0.2171	2	11	11	23	0.696	17	76.2	100	15	0	1.093	23	30.8	1.011	23	53.8	1.087	23	33	1.003	23	32.1	1.025	23	54.6	2.509	13	292.9	1.738	17	72.5	1.905	17	100.6	1.596	17	109.2	1.972	17	114.3	1.761	17	109.1	0.997	15	3.4
A0A067GFS1	Ubiquitinyl hydrolase 1 OS=Citrus sinensis GN=CISIN_1g003533mg PE=3 SV=1 - [A0A067GFS1_CITSI]	67.56	0.0705	2	4	4	5	0.638	4	16.6	0.954	5	23.8	0.995	5	25.8	1.199	5	8.1	1.213	5	14.5	0.997	5	8.7	1.055	5	19.2	0.898	4	90.3	1.571	4	3.8	1.63	4	20.2	1.752	4	39.7	0.996	4	95.8	1.402	4	37.9	1.37	5	54.1
A0A067ELG4	Uncharacterized protein OS=Citrus sinensis GN=CISIN_1g009634mg PE=3 SV=1 - [A0A067ELG4_CITSI]	62.29	0.0633	3	2	3	4	1.079	2	135.8	100	1		1.053	2	6.3	1.088	2	12	0.976	2	25.1	1.235	2	15.7	1.149	2	5	0.418	1		1.025	2	114.3	1.139	2	84.1	1.053	2	57	1.117	2	130.6	1.201	2	99.1	0.01	1
A0A067ENK4	Uncharacterized protein OS=Citrus sinensis GN=CISIN_1g001707mg PE=4 SV=1 - [A0A067ENK4_CITSI]	26.33	0.0117	2	1	1	1	1.024	1		0.558	1		0.764	1		0.643	1		0.877	1		0.669	1		0.617	1		0.995	1		0.761	1		0.01	1		0.846	1		0.697	1		0.01	1		1.277	1
A0A067F424	Uncharacterized protein OS=Citrus sinensis GN=CISIN_1g007822mg PE=4 SV=1 - [A0A067F424_CITSI]	40.14	0.025	3	1	1	1	0.429	1		0.384	1		1.15	1		1.096	1		1.332	1		1.248	1		1.278	1		1.635	1		2.734	1		2.574	1		3.067	1		3.104	1		3.048	1		2.791	1
A0A067G089	Uncharacterized protein (Fragment) OS=Citrus sinensis GN=CISIN_1g044309mg PE=4 SV=1 - [A0A067G089_CITSI]	76.11	0.1004	1	2	2	5	0.791	3	21	100	5	0	1.127	5	5.2	1.084	5	24.3	1.143	5	10.5	0.858	5	13.2	0.931	5	47.9	3.058	3	1351.4	1.403	3	32	1.218	3	40.9	1.426	3	10.3	1.266	3	8.8	1.204	3	14.1	0.01	5	0
A0A067FQD5	Uncharacterized protein OS=Citrus sinensis GN=CISIN_1g022890mg PE=4 SV=1 - [A0A067FQD5_CITSI]	28.33	0.0414	1	1	1	1	0.537	1		0.242	1		1.213	1		1.29	1		1.117	1		0.356	1		1.747	1		0.822	1		2.303	1		2.417	1		2.053	1		0.707	1		3.325	1		4.674	1
A0A067FTS6	Uncharacterized protein OS=Citrus sinensis GN=CISIN_1g020099mg PE=4 SV=1 - [A0A067FTS6_CITSI]	65.82	0.1004	4	2	2	7	0.586	4	107.3	100	5	0	1.936	7	71.3	1.745	7	98	1.681	7	43.6	2.285	7	133.7	1.878	7	75.7	3.067	3	1239.8	4.241	4	153.4	5.239	4	170.5	3.445	4	114.1	6.126	4	204.7	4.297	4	130.3	0.01	5	0
A0A067GD80	Purple acid phosphatase OS=Citrus sinensis GN=CISIN_1g011679mg PE=3 SV=1 - [A0A067GD80_CITSI]	85.48	0.1009	7	4	4	6	100	5	0	0.934	4	25.6	1.072	6	17	1.052	6	25	1.058	6	20.6	1.128	6	52.9	1.094	6	27.9	1.549	4	203.5	0.01	5	0	0.01	5	0	0.01	5	0	0.621	5	12.7	0.01	5	0	1.086	4	16.2
A0A067FSA0	Uncharacterized protein (Fragment) OS=Citrus sinensis GN=CISIN_1g0038272mg PE=4 SV=1 - [A0A067FSA0_CITSI]	268.58	0.231	3	6	7	34	1.263	17	72.2	0.972	14	20.8	1.146	25	26.5	1.24	25	47.4	0.88	25	34.7	1.134	25	43.9	1.111	25	50.5	0.754	13	82.9	0.923	17	80.9	0.99	17	56.1	0.01	17	0	1.096	17	93.7	0.722	17	7.4	1.259	14	39.5
A0A067H584	Serine/threonine-protein phosphatase OS=Citrus sinensis GN=CISIN_1g021866mg PE=3 SV=1 - [A0A067H584_CITSI]	85.33	0.2096	5	3	3	9	0.646	7	54.4	0.909	7	31.4	0.981	8	13.4	1.066	8	22.3	1.07	8	12.1	1.097	8	4.8	1.05	8	30.2	1.581	7	200.9	1.69	7	6	1.708	7	38.1	1.695	7	11.8	1.798	7	86.7	1.784	7	25.8	1.027	7	7.9
A0A067HBM4	Uncharacterized protein OS=Citrus sinensis GN=CISIN_1g001211mg PE=4 SV=1 - [A0A067HBM4_CITSI]	23.52	0.0108	2	1	1	1	0.749	1		100	1		1.399	1		1.401	1		1.801	1		1.795	1		1.917	1		9.584	1		1.904	1		1.883	1		2.373	1		2.555	1		2.616	1		0.01	1
A0A067FQW4	Uncharacterized protein (Fragment) OS=Citrus sinensis GN=CISIN_1g0115531mg PE=4 SV=1 - [A0A067FQW4_CITSI]	83.14	0.1304	1	4	4	10	0.96	6	63.9	100	2	0	0.998	10	16.3	1.026	10	20.5	1.049	10	10.1	1.2	10	16.8	0.981	10	23.4	1.518	1		1.289	6	36	1.367	6	16	1.505	6	32.1	1.476	6	49.4	1.316	6	33.6	0.01	2	0
A0A067GD34	Uncharacterized protein (Fragment) OS=Citrus sinensis GN=CISIN_1g0046342mg PE=3 SV=1 - [A0A067GD34_CITSI]	324.64	0.3133	2	12	12	22	1.081	14	135.4	100	12	0	1.2	22	36.1	1.411	22	36.2	1.061	22	31.1	1.326	22	31.2	1.308	22	51.7	0.964	9	72.6	0.847	14	69.9	1.02	14	61.7	0.781	14	8.7	1.085	14	122	0.934	14	47.8	0.01	12	0
A0A067GMR6	Uncharacterized protein OS=Citrus sinensis GN=CISIN_1g012346mg PE=4 SV=1 - [A0A067GMR6_CITSI]	38.55	0.0667	2	2	2	3	100	3	0	100	3	0	0.769	3	31.4	0.589	3	5	0.697	3	4.1	0.641	3	14.1	0.634	3	28.7	1.055	3	77	0.01	3	0	0.01	3	0	0.01	3	0	0.01	3	0	0.01	3	0	0.01	3	0
A0A067FPH1	Uncharacterized protein OS=Citrus sinensis GN=CISIN_1g033992mg PE=4 SV=1 - [A0A067FPH1_CITSI]	97.36	0.217	1	2	2	14	0.946	8	152	100	7	0	0.848	14	20.2	0.852	14	35.4	0.634	14	22.8	0.785	14	34.2	0.687	14	30.7	1.579	7	132.1	0.662	8	27	0.697	8	0.3	0.01	8	0	0.682	8	27.1	0.01	8	0	0.01	7	0
A0A067G3H0	Uncharacterized protein (Fragment) OS=Citrus sinensis GN=CISIN_1g0068983mg PE=4 SV=1 - [A0A067G3H0_CITSI]	53.32	0.0837	2	1	2	4	0.571	2	9.7	0.815	2	49.5	1.116	3	20.3	1.002	3	31.4	1.028	3	22.1	1.036	3	1.5	0.972	3	37	12.992	2	7696.1	1.662	2	38.7	1.696	2	27.4	1.683	2	20.4	1.997	2	4.9	1.639	2	36.1	1.398	2	57.6
A0A067F3I5	Uncharacterized protein OS=Citrus sinensis GN=CISIN_1g012307mg PE=4 SV=1 - [A0A067F3I5_CITSI]	54.25	0.0708	1	3	3	4	0.265	4	63.9	0.359	4	34.4	1.511	4	67.8	1.723	4	79.7	2.434	4	2.1	1.111	4	73.9	1.242	4	69.2	2.423	4	28.5	6.333	4	186.5	7.13	4	168.1	9.061	4	66.6	2.552	4	797.3	4.79	4	195	3.926	4	153.8
A0A067G3M8	Uncharacterized protein OS=Citrus sinensis GN=CISIN_1g001751mg PE=3 SV=1 - [A0A067G3M8_CITSI]	40.94	0.0343	2	2	2	4	0.283	3	3.7	0.862	2	39.9	0.745	4	7.6	0.678	4	5.2	0.78	4	27.8	0.839	4	12.2	0.71	4	15.7	6.927	2	86.7	2.768	3	2.2	2.457	3	14.1	3.348	3	2.1	3.533	3	24.3	2.986	3	5.7	1.045	2	10.5
A0A067FIV0	Uncharacterized protein (Fragment) OS=Citrus sinensis GN=CISIN_1g0217142mg PE=4 SV=1 - [A0A067FIV0_CITSI]	34.6	0.0798	1	1	1	1	100	1		0.673	1		1.366	1		1.253	1		1.431	1		1.045	1		1.424	1		0.525	1		0.595	1		0.01	1		0.01	1		0.01	1		0.01	1		1.891	1
A0A067FJ96	Uncharacterized protein (Fragment) OS=Citrus sinensis GN=CISIN_1g0197952mg PE=4 SV=1 - [A0A067FJ96_CITSI]	41.02	0.1129	1	2	2	3	0.655	3	20.9	100	2	0	0.93	3	5.5	0.938	3	1.1	1.032	3	0.2	0.87	3	30.3	1.053	3	18.7	11.87	2	10.4	1.417	3	2.4	1.494	3	5.2	1.554	3	21	1.416	3	9	1.437	3	5.8	0.01	2	0
A0A067GMQ4	Uncharacterized protein OS=Citrus sinensis GN=CISIN_1g024461mg PE=4 SV=1 - [A0A067GMQ4_CITSI]	107.91	0.2285	2	5	5	6	100	3	0	0.949	3	24.5	1.064	6	21.6	1.237	6	11.9	1.301	6	41.2	1.25	6	18.2	1.416	6	44.4	0.535	3	15	0.01	3	0	0.01	3	0	0.01	3	0	0.01	3	0	0.01	3	0	1.044	3	10.3
A0A067D8E5	Mitochondrial pyruvate carrier (Fragment) OS=Citrus sinensis GN=CISIN_1g038954mg PE=3 SV=1 - [A0A067D8E5_CITSI]	34.16	0.1449	2	1	1	2	1.124	2	118.4	0.963	1		0.697	2	34.8	0.613	2	27.4	0.699	2	40.3	0.64	2	35.5	0.558	2	42.2	0.832	1		0.724	2	41.4	0.774	2	15.9	0.809	2	14	0.718	2	35.4	0.707	2	4.1	0.01	1
A0A067FKE9	Uncharacterized protein OS=Citrus sinensis GN=CISIN_1g007251mg PE=3 SV=1 - [A0A067FKE9_CITSI]	161.8	0.1465	6	6	6	7	0.409	5	75.4	100	3	0	1.073	7	33.6	0.987	7	35.2	1.075	7	24.8	1.189	7	9.1	1.149	7	14.1	3.912	2	340.4	1.842	5	60.3	1.549	5	83.3	1.415	5	30.8	1.962	5	51.1	1.392	5	11.6	0.01	3	0
A0A067DTK4	Uncharacterized protein OS=Citrus sinensis GN=CISIN_1g041500mg PE=4 SV=1 - [A0A067DTK4_CITSI]	130.75	0.2229	1	1	3	8	1.386	5	72.7	0.507	5	92.9	1.067	5	18	1.32	5	4.8	1.025	5	29.7	1.055	5	3.2	1.254	5	17.8	0.77	5	16.9	0.922	5	88	0.959	5	50.4	1.124	5	69.4	0.83	5	60.4	1.042	5	68.1	2.303	5	142.7
A0A067DI13	Uncharacterized protein OS=Citrus sinensis GN=CISIN_1g033498mg PE=4 SV=1 - [A0A067DI13_CITSI]	141.82	0.4831	1	2	4	5	0.827	1		0.595	2	117.9	1.755	2	10.3	2.253	2	11.7	0.995	2	54.9	1.487	2	16.8	1.845	2	12.2	0.7	1		2.018	1		2.535	1		0.84	1		2.146	1		2.101	1		2.407	2	136.9
A0A067FS19	Uncharacterized protein (Fragment) OS=Citrus sinensis GN=CISIN_1g0219952mg PE=4 SV=1 - [A0A067FS19_CITSI]	25.83	0.125	1	1	1	2	1.502	2	57.2	0.667	2	89.3	1.202	2	22	1.098	2	13.4	1.028	2	24.4	1.329	2	3.7	1.401	2	6.7	0.501	2	50.9	0.865	2	74.3	0.896	2	38.9	0.915	2	33.2	0.867	2	68.8	0.991	2	58.5	1.782	2	111
A0A067H3Y4	Uncharacterized protein OS=Citrus sinensis GN=CISIN_1g016265mg PE=4 SV=1 - [A0A067H3Y4_CITSI]	438.71	0.4286	3	13	15	61	1.627	41	43.2	0.97	38	21.2	0.795	57	33.2	0.773	57	40.4	0.462	57	54.1	0.707	57	35.1	0.691	57	44.5	0.996	37	72.2	0.01	41	0	0.01	41	0	0.01	41	0	0.01	41	0	0.01	41	0	0.994	38	3
A0A067FFS0	Uncharacterized protein OS=Citrus sinensis GN=CISIN_1g021628mg PE=4 SV=1 - [A0A067FFS0_CITSI]	120.84	0.1452	1	2	4	6	1.272	2	91.3	100	1		0.683	2	54	0.847	2	17.1	0.762	2	55.9	0.71	2	14.5	0.886	2	32.3	4.378	1		0.849	2	70.4	0.94	2	46.9	1.023	2	51.7	0.795	2	52.5	1.012	2	62.3	0.01	1
A0A067GAX2	Uncharacterized protein OS=Citrus sinensis GN=CISIN_1g019790mg PE=4 SV=1 - [A0A067GAX2_CITSI]	166.57	0.2462	4	5	5	15	1.348	10	45.6	0.847	9	31.8	0.824	14	20.8	0.805	14	21.1	0.725	14	28.8	0.9	14	21.3	0.78	14	22.1	0.858	9	38	0.611	10	14.7	0.01	10	0	0.01	10	0	0.01	10	0	0.01	10	0	0.01	9	0
A0A067GU27	Uncharacterized protein OS=Citrus sinensis GN=CISIN_1g027367mg PE=4 SV=1 - [A0A067GU27_CITSI]	47.74	0.0507	2	1	1	1	1.113	1		100	1		1.122	1		1.103	1		0.641	1		1.013	1		0.867	1		8.605	1		1.029	1		0.998	1		0.01	1		0.971	1		0.797	1		0.01	1
A0A067FP73	Uncharacterized protein OS=Citrus sinensis GN=CISIN_1g022875mg PE=4 SV=1 - [A0A067FP73_CITSI]	166.03	0.2096	2	6	6	17	0.71	7	66.4	100	7	0	0.792	17	32.6	0.676	17	34.2	0.595	17	38.7	0.572	17	47.4	0.655	17	40.9	1.953	5	601.9	0.667	7	28.2	0.697	7	0.3	0.01	7	0	0.874	7	70.3	0.01	7	0	0.01	7	0
A0A067E6D6	Uncharacterized protein (Fragment) OS=Citrus sinensis GN=CISIN_1g0165561mg PE=4 SV=1 - [A0A067E6D6_CITSI]	22.79	0.0559	1	1	1	2	100	1		100	1		0.893	2	11.2	0.785	2	9.8	0.636	2	6.8	0.782	2	25.5	0.771	2	15.8	0.832	1		0.01	1		0.01	1		0.01	1		0.01	1		0.01	1		0.01	1
A0A067E7I7	Uncharacterized protein OS=Citrus sinensis GN=CISIN_1g022834mg PE=4 SV=1 - [A0A067E7I7_CITSI]	225.92	0.284	3	5	5	10	0.604	10	88.3	0.702	9	78	0.948	10	17.2	1.037	10	17.9	0.917	10	14	0.96	10	20.3	0.973	10	13.3	0.928	9	20.9	1.576	10	112	1.305	10	115.2	1.322	10	97.3	1.619	10	73.6	1.34	10	129	1.236	9	36.5
A0A067F7T7	Uncharacterized protein (Fragment) OS=Citrus sinensis GN=CISIN_1g0040341mg PE=4 SV=1 - [A0A067F7T7_CITSI]	67.31	0.0739	3	3	3	3	0.686	2	22.5	0.595	2	118.2	1.216	3	31.1	1.381	3	23.8	1.381	3	8.7	0.901	3	83.5	1.254	3	46.7	0.725	1		1.604	2	26.2	1.479	2	24.8	1.471	2	22.5	1.096	2	64	1.416	2	19.1	2.069	2	157.6
A0A067FWF8	Uncharacterized protein (Fragment) OS=Citrus sinensis GN=CISIN_1g039945mg PE=4 SV=1 - [A0A067FWF8_CITSI]	73.6	0.0979	1	4	4	9	0.549	7	80.6	100	5	0	1.032	9	14	0.921	9	13.2	1	9	17.2	1.015	9	36.2	0.756	9	19.7	0.904	5	132.8	1.938	7	99	1.691	7	136.5	1.604	7	167.2	1.573	7	245.4	1.331	7	126.9	0.01	5	0
A0A067GDM4	Mg-protoporphyrin IX chelatase OS=Citrus sinensis GN=CISIN_1g014510mg PE=3 SV=1 - [A0A067GDM4_CITSI]	107.51	0.1789	2	4	4	7	0.526	5	52.3	0.505	3	168.4	0.965	7	19.2	1.099	7	23.1	0.951	7	24.1	1.189	7	53.8	1.105	7	28.6	0.887	3	55.8	1.647	5	96.2	1.892	5	117.3	1.552	5	149.7	1.899	5	183.7	1.778	5	98.3	2.551	3	69.7
A0A067HH82	Uncharacterized protein OS=Citrus sinensis GN=CISIN_1g022295mg PE=4 SV=1 - [A0A067HH82_CITSI]	103.83	0.1921	3	3	3	7	0.639	4	84.6	0.724	6	71.7	1.161	7	17.8	0.947	7	37	1.032	7	14	1.005	7	13.8	1.093	7	18.6	0.85	4	32.7	2.076	4	72	1.844	4	56.1	1.487	4	47.6	1.654	4	68.9	2.489	4	73	1.69	6	97.5
A0A067F5S3	Carboxypeptidase OS=Citrus sinensis GN=CISIN_1g010880mg PE=3 SV=1 - [A0A067F5S3_CITSI]	181.46	0.1751	4	7	7	15	1.04	9	147	0.545	2	1.7	0.646	15	46.6	0.627	15	50.3	0.487	15	44.8	0.603	15	48.2	0.484	15	27.8	1.46	2	199.3	0.828	9	65.5	0.731	9	7.5	0.01	9	0	0.625	9	13.8	0.01	9	0	2.477	2	16.1
A0A067F4J6	Uncharacterized protein OS=Citrus sinensis GN=CISIN_1g022174mg PE=4 SV=1 - [A0A067F4J6_CITSI]	29.92	0.0807	2	1	1	1							0.676	1		0.575	1		0.632	1		0.761	1		0.628	1
A0A067FF12	Uncharacterized protein OS=Citrus sinensis GN=CISIN_1g027677mg PE=3 SV=1 - [A0A067FF12_CITSI]	50.33	0.2071	4	2	2	6	1.078	6	58.1	0.47	6	101.3	1.184	6	59	1.349	6	64.3	1.665	6	63.9	0.948	6	66.6	1.447	6	62.4	0.801	6	13.8	0.979	6	77.1	1.011	6	54.2	1.189	6	77.7	1.109	6	128.6	1.071	6	73.5	2.054	6	127.9
A0A067DPU3	Uncharacterized protein (Fragment) OS=Citrus sinensis GN=CISIN_1g0150282mg PE=4 SV=1 - [A0A067DPU3_CITSI]	77.62	0.1609	1	2	3	4	0.567	1		100	1		1.08	3	41.4	1.114	3	63.5	0.986	3	24.2	1.344	3	104.8	0.737	3	69.2				1.944	1		1.979	1		1.719	1		2.529	1		2.325	1		0.01	1
A0A067E0P7	Uncharacterized protein OS=Citrus sinensis GN=CISIN_1g023927mg PE=4 SV=1 - [A0A067E0P7_CITSI]	172.45	0.2982	3	6	6	7	0.822	6	88.6	0.43	3	46.7	0.813	7	16.6	0.723	7	8.3	0.756	7	31.7	0.835	7	7.5	0.665	7	26.9	0.889	3	22.8	1.164	6	107.3	1.145	6	85.2	1.207	6	84.3	1.029	6	76	1.155	6	89.9	3.663	3	271.2
A0A067H1X2	Uncharacterized protein OS=Citrus sinensis GN=CISIN_1g024612mg PE=4 SV=1 - [A0A067H1X2_CITSI]	125.77	0.2974	5	4	4	9	1.014	7	157.2	100	6	0	1.172	9	24.7	1.084	9	12.5	0.949	9	21.1	1.099	9	22.2	1.113	9	22.9	0.813	5	11945.1	0.923	7	88.2	0.737	7	8.6	0.741	7	0.9	1.011	7	102.9	0.768	7	16.6	0.01	6	0
A0A067FZH5	Ferritin (Fragment) OS=Citrus sinensis GN=CISIN_1g0217032mg PE=3 SV=1 - [A0A067FZH5_CITSI]	57.89	0.1934	1	2	2	6	0.707	4	45.8				1.16	6	2.3	1.308	6	13.5	1.169	6	3.3	1.31	6	36.5	1.295	6	11.4				1.276	4	29.8	1.378	4	43.3	1.158	4	33.8	1.334	4	59.9	1.174	4	36.4
A0A067H2Y4	Pyrophosphate--fructose 6-phosphate 1-phosphotransferase subunit alpha OS=Citrus sinensis GN=PFP-ALPHA PE=3 SV=1 - [A0A067H2Y4_CITSI]	373.49	0.2364	4	11	11	24	1.079	18	74.9	100	14	0	1.085	24	27.1	1.238	24	28.4	1.261	24	31.4	1.303	24	41	1.263	24	43.1	0.879	12	98.2	1.158	18	96.2	1.091	18	74.9	1.332	18	108	1.331	18	90.2	1.316	18	109.2	0.01	14	0
A0A067HF55	Pyruvate dehydrogenase E1 component subunit alpha OS=Citrus sinensis GN=CISIN_1g013928mg PE=4 SV=1 - [A0A067HF55_CITSI]	26.33	0.0413	3	1	1	1	0.594	1		100	1		2.187	1		2.353	1		2.691	1		2.163	1		2.005	1		5.491	1		3.756	1		3.989	1		4.473	1		3.884	1		3.453	1		1.142	1
A0A067G0K3	Proteasome subunit beta OS=Citrus sinensis GN=CISIN_1g026175mg PE=3 SV=1 - [A0A067G0K3_CITSI]	34.11	0.124	1	2	2	3	0.769	2	84	0.406	1		1.14	3	10.3	1.099	3	0.4	1.033	3	0.4	1.224	3	18.5	1.155	3	7.5	0.589	1		1.564	2	76.6	1.436	2	84.3	1.325	2	83.7	1.595	2	98.3	1.485	2	76.9	2.803	1
A0A067DZV7	Uncharacterized protein OS=Citrus sinensis GN=CISIN_1g007735mg PE=4 SV=1 - [A0A067DZV7_CITSI]	355.8	0.2572	2	12	12	35	2.025	22	9	100	22	0	0.961	34	19	0.833	34	24.8	1.056	34	17.4	1.019	34	26.3	0.95	34	26.1	0.736	18	46.2	0.01	22	0	0.01	22	0	0.01	22	0	0.01	22	0	0.01	22	0	0.01	22	0
A0A067ER28	Uncharacterized protein OS=Citrus sinensis GN=CISIN_1g007128mg PE=4 SV=1 - [A0A067ER28_CITSI]	61.33	0.0551	1	3	3	3	1.324	3	82.4	100	3	0	1.011	3	3	0.716	3	44.8	0.925	3	19.8	0.785	3	55.8	0.783	3	56.8	12.002	3	361.7	0.795	3	42	0.01	3	0	0.01	3	0	0.632	3	15.5	0.01	3	0	0.01	3	0
A0A067FWG8	Uncharacterized protein OS=Citrus sinensis GN=CISIN_1g008576mg PE=4 SV=1 - [A0A067FWG8_CITSI]	66.76	0.0554	7	3	3	4	1.281	2	42.5	0.787	4	55.7	1.075	4	13.1	0.965	4	7.9	0.933	4	15.2	0.963	4	6.2	0.98	4	15	0.708	2	24.9	0.913	2	15.1	0.881	2	12.2	0.01	2	0	1.024	2	6.7	0.964	2	11	1.403	4	58.3
A0A067G1J2	Uncharacterized protein OS=Citrus sinensis GN=CISIN_1g002915mg PE=4 SV=1 - [A0A067G1J2_CITSI]	148.37	0.0878	1	6	6	7	2.133	7	1.3	0.984	6	18.9	1.164	7	11.9	1.172	7	21.1	1.195	7	27.7	0.943	7	38.4	1.334	7	44.6	1.655	6	550.9	0.595	7	10.9	0.01	7	0	0.01	7	0	0.605	7	9	0.703	7	3.3	1.061	6	12.7
A0A067GMK5	Uncharacterized protein OS=Citrus sinensis GN=CISIN_1g026752mg PE=4 SV=1 - [A0A067GMK5_CITSI]	80	0.1674	3	1	3	8	1.56	4	50.4	100	1		0.756	5	13.9	0.804	5	24.8	0.721	5	20.2	0.59	5	7.7	0.704	5	15	4.176	1		0.63	4	19.4	0.01	4	0	0.01	4	0	0.589	4	5.1	0.01	4	0	0.01	1
A0A067DC97	Uncharacterized protein OS=Citrus sinensis GN=CISIN_1g040584mg PE=3 SV=1 - [A0A067DC97_CITSI]	107.81	0.121	3	1	3	8	100	3	0	100	4	0	1.04	5	17.2	1.093	5	35.9	0.903	5	27.4	1.04	5	11	1	5	24.6	0.684	3	74	0.01	3	0	0.01	3	0	0.01	3	0	0.01	3	0	0.01	3	0	0.01	4	0
A0A067F804	Glyceraldehyde-3-phosphate dehydrogenase OS=Citrus sinensis GN=CISIN_1g013492mg PE=3 SV=1 - [A0A067F804_CITSI]	906.6	0.5186	4	17	22	229	0.932	98	113.3	1.115	61	0.2	0.886	164	28.6	0.824	164	38.9	0.685	164	35.3	1.093	164	46.2	0.696	164	43.2	1.44	55	145.6	0.924	98	88.6	0.925	98	44.2	0.807	98	13.7	1.162	98	125.9	0.771	98	17.1	0.01	61	0
A0A067GZQ5	Glyceraldehyde-3-phosphate dehydrogenase OS=Citrus sinensis GN=CISIN_1g012940mg PE=3 SV=1 - [A0A067GZQ5_CITSI]	902.83	0.5011	8	20	25	202	1.133	71	102.2	100	61	0	0.881	138	31.7	0.849	138	34.1	0.708	138	37	1.001	138	38.3	0.699	138	42.7	1.079	50	96	0.817	71	63	0.83	71	26.7	0.01	71	0	0.943	71	86.5	0.755	71	14	0.01	61	0
A0A067H228	Uncharacterized protein OS=Citrus sinensis GN=CISIN_1g009184mg PE=4 SV=1 - [A0A067H228_CITSI]	81.22	0.1259	6	2	4	10	0.412	1		0.632	1		1.139	2	4.7	1.306	2	8.8	1.587	2	10	1.179	2	8.1	1.475	2	3.1	2.798	1		2.729	1		3.003	1		3.552	1		3.219	1		3.58	1		1.628	1
A0A067F173	Uncharacterized protein OS=Citrus sinensis GN=CISIN_1g042564mg PE=3 SV=1 - [A0A067F173_CITSI]	291.63	0.257	1	10	10	15	1.147	11	117.8	100	11	0	1.065	15	12	1.093	15	33.6	1.03	15	30.9	0.961	15	22.7	1.009	15	34.8	1.096	9	59	0.798	11	58.5	1.258	11	107.9	1.184	11	80.1	1.202	11	127.7	1.284	11	116.4	0.01	11	0
A0A067FSQ5	Uncharacterized protein OS=Citrus sinensis GN=CISIN_1g024548mg PE=4 SV=1 - [A0A067FSQ5_CITSI]	114.19	0.2331	2	4	4	9	1.061	8	103.5	100	7	0	0.971	9	11.9	0.943	9	21.1	0.816	9	20.7	1.079	9	5.1	0.953	9	23.7	3.68	7	356.7	0.944	8	92.7	0.99	8	56.1	0.774	8	7.4	1.081	8	95.8	0.998	8	59.7	0.01	7	0
A0A067G494	Uncharacterized protein (Fragment) OS=Citrus sinensis GN=CISIN_1g0038271mg PE=4 SV=1 - [A0A067G494_CITSI]	169.73	0.1332	2	4	4	17	0.695	13	93.1	0.687	9	82.5	0.95	15	59.5	1.11	15	54.3	0.946	15	43.3	1.132	15	45	0.944	15	54.7	2.596	9	451.5	1.522	13	116.9	1.422	13	109.8	1.401	13	99.5	1.748	13	84.5	1.45	13	144.4	0.994	9	3.1
A0A067G624	Uncharacterized protein (Fragment) OS=Citrus sinensis GN=CISIN_1g0152642mg PE=4 SV=1 - [A0A067G624_CITSI]	77.08	0.1739	1	2	2	4	1.399	4	13.9	0.675	4	11.1	0.905	4	17.9	0.974	4	13.8	0.964	4	8.8	0.708	4	23	0.901	4	10.3	0.853	4	15.7	0.617	4	9.3	0.785	4	18.2	0.767	4	6.1	0.602	4	8.1	0.691	4	0.7	1.298	4	31.4
A0A067GJE6	Uncharacterized protein OS=Citrus sinensis GN=CISIN_1g008725mg PE=4 SV=1 - [A0A067GJE6_CITSI]	111.28	0.0576	1	2	2	2	1.906	2	18.1	0.685	2	13	1.179	2	8.4	1.24	2	14.3	1.001	2	6.8	0.847	2	54.2	1.233	2	18.2	0.605	2	17.2	0.61	2	14.6	0.01	2	0	0.01	2	0	0.01	2	0	0.01	2	0	1.604	2	4.6
A0A067DBU7	Uncharacterized protein OS=Citrus sinensis GN=CISIN_1g024846mg PE=3 SV=1 - [A0A067DBU7_CITSI]	55.35	0.1823	3	2	3	6	0.738	1		100	2	0	1.014	3	51.5	1.172	3	11.9	1.25	3	43.3	1.491	3	42.7	1.278	3	8	13.984	1		1.01	1		0.9	1		0.815	1		0.872	1		0.841	1		0.01	2	0
A0A067ECC5	Uncharacterized protein OS=Citrus sinensis GN=CISIN_1g029006mg PE=3 SV=1 - [A0A067ECC5_CITSI]	54.17	0.175	1	3	3	3	1.776	2	29	100	1		0.872	3	11.4	0.805	3	4.7	0.809	3	14.1	1.127	3	20.5	0.71	3	29.3	0.932	1		0.616	2	16	0.01	2	0	0.01	2	0	0.683	2	27.5	0.01	2	0	0.01	1
A0A067DEB3	Uncharacterized protein OS=Citrus sinensis GN=CISIN_1g0069691mg PE=3 SV=1 - [A0A067DEB3_CITSI]	123.69	0.1	4	5	5	6	0.764	6	60	0.665	2	90	0.959	6	19.6	0.957	6	32.1	0.989	6	34.5	1.168	6	24.3	0.998	6	30	6.932	2	60974.6	1.421	6	73.7	1.284	6	52.1	1.352	6	59.2	1.362	6	64.6	1.343	6	59.5	2.013	2	147.8
A0A067H577	Uncharacterized protein (Fragment) OS=Citrus sinensis GN=CISIN_1g0294371mg PE=4 SV=1 - [A0A067H577_CITSI]	68.28	0.3396	1	2	2	4	1.77	3	29.5	0.871	4	38.2	1.529	4	22.1	1.619	4	29.3	1.101	4	101.8	0.768	4	27	0.959	4	38.8	0.646	3	112.5	0.01	3	0	0.01	3	0	0.01	3	0	0.01	3	0	0.01	3	0	1.587	4	83
A0A067E1W2	Uncharacterized protein OS=Citrus sinensis GN=CISIN_1g027264mg PE=3 SV=1 - [A0A067E1W2_CITSI]	71.18	0.1062	1	3	3	5	1.481	4	59.8	100	5	0	1.025	5	20.8	1.009	5	17.6	0.979	5	31.3	1.09	5	12.4	1.168	5	5.3	1.606	4	327.1	0.749	4	46.8	0.872	4	34.5	0.819	4	15.9	0.946	4	53.4	0.897	4	41.1	0.01	5	0
A0A067F7U5	Uncharacterized protein OS=Citrus sinensis GN=CISIN_1g019592mg PE=4 SV=1 - [A0A067F7U5_CITSI]	31.2	0.0676	6	1	1	1	1.091	1		0.59	1		0.772	1		0.667	1		0.853	1		0.581	1		0.691	1		0.988	1		0.721	1		0.01	1		0.772	1		0.01	1		0.01	1		1.22	1
A0A067EJ84	Uncharacterized protein OS=Citrus sinensis GN=CISIN_1g019479mg PE=3 SV=1 - [A0A067EJ84_CITSI]	131.62	0.1647	1	1	4	7	1.104	1		100	1		0.977	2	2.9	0.967	2	4.9	0.851	2	1.9	0.807	2	0.3	0.898	2	5				0.92	1		0.912	1		0.752	1		0.779	1		0.804	1		0.01	1
A0A067F5F2	Uncharacterized protein OS=Citrus sinensis GN=CISIN_1g013076mg PE=4 SV=1 - [A0A067F5F2_CITSI]	115.53	0.1889	2	4	5	7	0.768	6	82.6	0.81	5	25	1.032	6	16.8	0.953	6	48.5	0.925	6	32	0.751	6	49.7	1.003	6	15.5	1.197	5	97.7	1.092	6	132.8	1.066	6	70.2	1.177	6	78.9	0.861	6	67.4	1.158	6	90.4	1.166	5	27.2
A0A067F3B5	Uncharacterized protein OS=Citrus sinensis GN=CISIN_1g036760mg PE=4 SV=1 - [A0A067F3B5_CITSI]	65.05	0.1206	4	3	3	5	1.163	5	40.8	0.739	5	67.4	1.28	5	10.7	0.96	5	25	1.092	5	24.3	0.965	5	20.3	0.96	5	21.2	0.772	5	33.2	1.206	5	83.7	1.083	5	41.8	1.262	5	32.4	1.153	5	78.1	1.1	5	64.7	0.978	5	0.6
A0A067D4P9	Homoserine dehydrogenase (Fragment) OS=Citrus sinensis GN=CISIN_1g035486mg PE=3 SV=1 - [A0A067D4P9_CITSI]	186.67	0.3077	2	6	6	14	1.081	11	135.2	1.003	14	16.1	1.212	14	35.4	1.249	14	19.8	1.411	14	52.6	1.03	14	23.3	1.321	14	37.9	0.87	11	117.2	1.486	11	223.6	1.34	11	125.4	2.092	11	316.2	0.731	11	38.3	1.686	11	220.6	1.122	14	21.2
A0A067EGJ0	Uncharacterized protein (Fragment) OS=Citrus sinensis GN=CISIN_1g0099911mg PE=4 SV=1 - [A0A067EGJ0_CITSI]	174.81	0.1	2	1	5	23	0.33	1					0.395	2	0.6	0.244	2	10.2	0.736	2	4	0.607	2	0.2	0.364	2	6.3				1.215	1		0.799	1		2.262	1		1.965	1		1.176	1
A0A067FYU0	Uncharacterized protein OS=Citrus sinensis GN=CISIN_1g013216mg PE=4 SV=1 - [A0A067FYU0_CITSI]	104.93	0.1404	3	4	4	6	100	5	0	0.989	5	18.2	0.798	6	21.1	0.94	6	31.6	0.602	6	37.5	0.738	6	5.9	0.792	6	23.6	0.757	5	10.1	0.01	5	0	0.01	5	0	0.01	5	0	0.01	5	0	0.01	5	0	0.01	5	0
A0A067CZL7	Uncharacterized protein OS=Citrus sinensis GN=CISIN_1g034296mg PE=4 SV=1 - [A0A067CZL7_CITSI]	114.54	0.5152	1	4	4	17	1.093	11	113.9	100	7	0	0.725	17	17.5	0.621	17	15.3	0.563	17	16.1	0.829	17	29.7	0.681	17	19.5	1.135	6	50.4	0.686	11	32.6	0.01	11	0	0.01	11	0	0.682	11	27.2	0.01	11	0	0.01	7	0
A0A067EJZ1	Uncharacterized protein (Fragment) OS=Citrus sinensis GN=CISIN_1g0235031mg PE=4 SV=1 - [A0A067EJZ1_CITSI]	129.94	0.2727	3	3	3	17	0.84	12	168.1	0.946	9	25.1	0.724	17	19.5	0.735	17	21.4	0.549	17	28.7	0.791	17	34.9	0.572	17	25.1	0.989	9	15.2	0.854	12	71.6	0.758	12	12.9	0.01	12	0	0.946	12	87.1	0.698	12	2.3	0.01	9	0
A0A067GJ73	Uncharacterized protein OS=Citrus sinensis GN=CISIN_1g002016mg PE=4 SV=1 - [A0A067GJ73_CITSI]	14.2	0.0173	1	1	1	1	0.88	1		0.514	1		0.703	1		0.531	1		0.611	1		0.485	1		0.447	1		1.067	1		0.814	1		0.01	1		0.01	1		0.588	1		0.01	1		1.274	1
A0A067EU14	Uncharacterized protein OS=Citrus sinensis GN=CISIN_1g008730mg PE=4 SV=1 - [A0A067EU14_CITSI]	104.55	0.0979	4	3	3	5	100	5	0	100	5	0	0.946	5	38.2	0.972	5	37.4	1.075	5	19	0.723	5	27.6	0.865	5	14.5	0.516	5	25.6	0.01	5	0	0.01	5	0	0.01	5	0	0.01	5	0	0.01	5	0	0.01	5	0
A0A067GMY1	Serine/threonine-protein phosphatase 2A 55 kDa regulatory subunit B OS=Citrus sinensis GN=CISIN_1g010206mg PE=3 SV=1 - [A0A067GMY1_CITSI]	31.28	0.0343	14	1	1	1	0.558	1					0.825	1		0.759	1		1.105	1		0.982	1		0.855	1					1.508	1		1.371	1		1.957	1		1.878	1		1.568	1
A0A067H4D4	Carbonic anhydrase OS=Citrus sinensis GN=CISIN_1g0235891mg PE=3 SV=1 - [A0A067H4D4_CITSI]	343.72	0.4219	6	9	9	26	1.06	17	141.6	100	15	0	0.931	26	21.7	0.922	26	18.4	0.717	26	27.2	0.892	26	28.1	0.955	26	29.4	1.071	12	80.5	0.73	17	42.9	0.717	17	4.5	0.01	17	0	0.01	17	0	0.01	17	0	0.01	15	0
A0A067GC93	Uncharacterized protein OS=Citrus sinensis GN=CISIN_1g007518mg PE=3 SV=1 - [A0A067GC93_CITSI]	85.82	0.0785	3	3	3	3	0.76	3	8.6	100	3	0	1	3	9.6	0.89	3	11.8	0.83	3	3.9	0.967	3	0.5	0.833	3	13.1	3.192	3	1.7	1.396	3	5.9	1.309	3	24.7	1.197	3	19.6	1.28	3	25	1.139	3	2.5	0.01	3	0
A0A067EVQ9	Uncharacterized protein OS=Citrus sinensis GN=CISIN_1g018875mg PE=4 SV=1 - [A0A067EVQ9_CITSI]	26.81	0.0324	2	1	1	1	0.392	1		0.196	1		0.918	1		0.633	1		1.108	1		0.883	1		0.644	1		0.913	1		2.386	1		1.623	1		2.788	1		2.4	1		1.678	1		4.362	1
A0A067FJ94	Ferritin OS=Citrus sinensis GN=CISIN_1g023956mg PE=3 SV=1 - [A0A067FJ94_CITSI]	137.39	0.2222	5	4	4	11	0.617	9	74.8	100	7	0	1.437	11	41.4	1.32	11	43.2	1.341	11	27.5	1.663	11	45.3	1.695	11	88.9	7.07	5	126.2	2.074	9	87.2	2.231	9	68.2	2.134	9	101.4	2.86	9	90.9	3.011	9	99.4	0.01	7	0
A0A067G6J5	Uncharacterized protein OS=Citrus sinensis GN=CISIN_1g009399mg PE=3 SV=1 - [A0A067G6J5_CITSI]	35.4	0.0336	1	2	2	4	0.222	4	237.1	0.162	4	323.8	1.374	4	21.7	1.445	4	46.1	1.023	4	35	0.617	4	29.8	0.951	4	24.3	0.903	4	13.7	8.401	4	384.7	8.718	4	434.5	5.396	4	149.6	2.504	4	73.9	4.926	4	329.5	10.304	4	1036
A0A067DPZ9	Uncharacterized protein OS=Citrus sinensis GN=CISIN_1g021654mg PE=4 SV=1 - [A0A067DPZ9_CITSI]	389.28	0.3657	1	1	10	25	0.123	1		0.064	1		0.795	1		0.768	1		0.614	1		0.43	1		0.716	1		0.949	1		6.618	1		6.312	1		4.948	1		3.739	1		5.973	1		11.644	1
A0A067D442	Uncharacterized protein OS=Citrus sinensis GN=CISIN_1g021698mg PE=4 SV=1 - [A0A067D442_CITSI]	386.29	0.3657	1	1	10	26	0.831	2	250.9	0.343	2	164.4	1.083	2	12.3	1.09	2	8.1	0.827	2	20.6	0.896	2	42	1.086	2	4.3	0.729	2	32	1.324	2	208	1.584	2	185.4	1.466	2	135.5	1.136	2	136.1	1.564	2	184.9	2.949	2	135.6
A0A067E3S1	Uncharacterized protein OS=Citrus sinensis GN=CISIN_1g023819mg PE=4 SV=1 - [A0A067E3S1_CITSI]	28.62	0.0616	1	1	1	1	0.905	1		100	1		1.264	1		1.231	1		1.141	1		1.188	1		1.122	1		5.349	1		1.424	1		1.369	1		1.245	1		1.4	1		1.267	1		0.01	1
A0A067FED9	Uncharacterized protein OS=Citrus sinensis GN=CISIN_1g022859mg PE=3 SV=1 - [A0A067FED9_CITSI]	34.82	0.1031	1	2	2	2	1.45	2	63.8	0.711	2	75.2	1.003	2	10	1.195	2	11.2	1.513	2	18.1	1.806	2	26.1	1.586	2	2.1	0.604	2	53.1	0.736	2	44.3	0.891	2	38	0.998	2	47.5	1.156	2	141.5	1.075	2	74.3	1.372	2	54.2
A0A067G1R7	Aminopeptidase OS=Citrus sinensis GN=CISIN_1g002775mg PE=3 SV=1 - [A0A067G1R7_CITSI]	774.84	0.3096	16	23	23	61	0.998	44	57.1	0.704	40	77.5	1.141	61	25	1.174	61	40	1.027	61	40.4	1.07	61	30.1	1.143	61	37.9	0.746	36	43.5	1.435	44	77.9	1.524	44	80.2	1.338	44	71.7	1.011	44	60.8	1.476	44	82.5	1.442	40	63.5
A0A067CZG4	Uncharacterized protein OS=Citrus sinensis GN=CISIN_1g023714mg PE=4 SV=1 - [A0A067CZG4_CITSI]	62.88	0.1079	1	3	3	4	0.463	3	68	100	2	0	0.84	4	9.2	0.823	4	10.5	0.837	4	18.1	0.907	4	14.1	0.917	4	15.3	5.985	2	27.1	1.798	3	55.4	1.652	3	53.5	1.465	3	44.8	1.728	3	40.5	1.814	3	71	0.01	2	0
A0A067FLT1	Uncharacterized protein OS=Citrus sinensis GN=CISIN_1g036624mg PE=4 SV=1 - [A0A067FLT1_CITSI]	20.8	0.0213	1	1	1	1	1.641	1		0.503	1		1.613	1		1.864	1		2.108	1		1.028	1		1.987	1		0.56	1		1.003	1		1.144	1		1.268	1		0.668	1		1.238	1		2.989	1
A0A067EWU2	Uncharacterized protein OS=Citrus sinensis GN=CISIN_1g014216mg PE=3 SV=1 - [A0A067EWU2_CITSI]	258.57	0.2944	2	7	7	16	0.79	12	161.3	0.961	8	22.6	0.935	16	12.5	0.913	16	17.7	0.92	16	12.8	1.123	16	46.4	0.947	16	28.2	0.91	7	110.9	1.145	12	124.8	1.11	12	69.6	1.086	12	53.1	1.189	12	137.7	1.037	12	67.1	1.079	8	15.3
A0A067GHV4	Uncharacterized protein OS=Citrus sinensis GN=CISIN_1g000346mg PE=4 SV=1 - [A0A067GHV4_CITSI]	74.29	0.0203	3	3	3	8	1.539	6	52.8	0.586	6	41.3	1.118	8	14.6	1.146	8	33.3	1.264	8	16	1.334	8	16.6	1.344	8	21.9	0.675	5	30.7	0.741	6	45.4	0.79	6	19.2	0.771	6	6.8	0.826	6	38.7	0.805	6	23.8	1.779	6	21
A0A067ENL2	Uncharacterized protein OS=Citrus sinensis GN=CISIN_1g002877mg PE=4 SV=1 - [A0A067ENL2_CITSI]	52.54	0.0252	1	2	2	3	100	3	0	0.84	3	24.1	1.061	3	0.1	1.421	3	13.7	1.501	3	15.3	0.692	3	104.6	1.119	3	1.9	0.632	3	45.9	0.01	3	0	0.01	3	0	0.01	3	0	0.01	3	0	0.01	3	0	1.218	3	5.2
A0A067GQF6	Coatomer subunit epsilon OS=Citrus sinensis GN=CISIN_1g022777mg PE=3 SV=1 - [A0A067GQF6_CITSI]	26.74	0.0925	1	1	1	3	1.202	3	22.1	0.616	3	47.8	1.026	3	23.1	0.959	3	1.1	1.052	3	26.4	1.062	3	15.6	1.018	3	30.7	0.798	3	23.9	0.688	3	33.1	0.803	3	21	0.01	3	0	0.848	3	38.7	0.707	3	4.1	1.227	3	6.7
A0A067G5D6	Uncharacterized protein OS=Citrus sinensis GN=CISIN_1g026270mg PE=4 SV=1 - [A0A067G5D6_CITSI]	155.14	0.2297	12	4	4	8	0.471	2	20.5				1.041	8	19.2	0.864	8	11.2	0.824	8	22.3	1.127	8	18.8	0.991	8	23.2				1.754	2	38.1	1.601	2	40.4	1.326	2	36.7	1.98	2	67.9	1.683	2	55.5
A0A067GJ64	Serine hydroxymethyltransferase OS=Citrus sinensis GN=CISIN_1g018231mg PE=3 SV=1 - [A0A067GJ64_CITSI]	398.79	0.4242	6	6	11	60	1.095	22	67.9	0.86	16	40.3	1.08	29	20.3	0.977	29	24.8	0.908	29	23.7	1.305	29	47.5	0.945	29	34.6	0.899	15	41.7	1.029	22	110.9	0.962	22	51	0.998	22	47.5	1.387	22	109.1	0.994	22	59.1	0.01	16	0
A0A067ET68	Uncharacterized protein OS=Citrus sinensis GN=CISIN_1g019166mg PE=4 SV=1 - [A0A067ET68_CITSI]	26.54	0.058	1	1	1	1	100	1		100	1		1.018	1		1.211	1		1.024	1		0.777	1		0.991	1		0.507	1		0.01	1		0.01	1		0.01	1		0.01	1		0.01	1		0.01	1
A0A067F3L4	Uncharacterized protein OS=Citrus sinensis GN=CISIN_1g010997mg PE=4 SV=1 - [A0A067F3L4_CITSI]	87.25	0.0981	4	3	3	10	1.389	10	28.9	0.572	9	47.4	1.051	10	19	1.044	10	39.5	1.104	10	38.5	1.325	10	33.2	1.301	10	15.9	0.81	9	40.2	0.777	10	30.1	0.798	10	20.6	0.857	10	22.8	1.292	10	39.7	1.006	10	59.3	1.33	9	48.8
A0A067EIF1	Uncharacterized protein OS=Citrus sinensis GN=CISIN_1g019448mg PE=4 SV=1 - [A0A067EIF1_CITSI]	229.73	0.2375	2	6	7	13	0.885	8	154.8	0.885	8	35.6	1.058	12	49.1	0.954	12	73.9	1.351	12	79.8	0.96	12	33.9	1.141	12	39.2	1.181	7	133.7	1.258	8	126.3	1.153	8	86.8	1.621	8	140.3	1.448	8	112.6	1.283	8	116.3	1.163	8	26.8
A0A067EGK1	Uncharacterized protein OS=Citrus sinensis GN=CISIN_1g019368mg PE=4 SV=1 - [A0A067EGK1_CITSI]	68.99	0.204	5	1	4	6	1.381	1		0.707	1		0.812	1		0.853	1		0.776	1		0.796	1		0.823	1		0.934	1		0.6	1		0.01	1		0.01	1		0.615	1		0.01	1		1.072	1
A0A067G5P0	Uncharacterized protein OS=Citrus sinensis GN=CISIN_1g032503mg PE=4 SV=1 - [A0A067G5P0_CITSI]	23.34	0.0647	2	1	1	1	1.072	1		0.407	1		1.354	1		1.893	1		1.852	1		1.065	1		1.546	1		0.692	1		1.288	1		1.778	1		1.706	1		1.06	1		1.474	1		3.105	1
A0A067E7M7	Uncharacterized protein (Fragment) OS=Citrus sinensis GN=CISIN_1g0462972mg PE=4 SV=1 - [A0A067E7M7_CITSI]	365.63	0.6059	1	10	10	48	0.544	41	165.3	0.399	37	304.9	0.532	48	46	0.513	48	48.3	0.363	48	72.1	0.456	48	46	0.451	48	49.4	1.102	36	23.1	1.027	41	114.8	0.936	41	46.2	0.803	41	12.9	0.87	41	69.5	0.971	41	54.7	1.622	37	87.9
A0A067F0B5	Uncharacterized protein OS=Citrus sinensis GN=CISIN_1g006928mg PE=3 SV=1 - [A0A067F0B5_CITSI]	44.51	0.0456	3	2	2	4	2.09	4	4.3	1.037	4	7.6	1.193	4	27.8	1.086	4	13.7	1.336	4	35.6	0.824	4	36.8	1.088	4	16.5	0.69	4	79.2	0.01	4	0	0.01	4	0	0.01	4	0	0.01	4	0	0.01	4	0	1.073	4	8.4
A0A067H0Y0	Uncharacterized protein OS=Citrus sinensis GN=CISIN_1g010020mg PE=4 SV=1 - [A0A067H0Y0_CITSI]	36.76	0.0655	4	1	1	2	0.904	2	17.6	1.108	2	1.2	1.273	2	6.7	1.074	2	7.7	0.864	2	9.6	1.268	2	0.2	1.045	2	14.2	3.462	2	51.3	1.436	2	24.6	1.196	2	9.8	0.943	2	27.5	1.496	2	17.4	1.182	2	3.4	1.049	2	11
A0A067D2V4	Carboxypeptidase (Fragment) OS=Citrus sinensis GN=CISIN_1g038976mg PE=3 SV=1 - [A0A067D2V4_CITSI]	147.93	0.2091	1	4	4	10	1.259	9	75.7	100	8	0	1.139	10	18	1.141	10	13.7	1.101	10	10.8	1.221	10	29	1.176	10	24.8	5.233	8	1266.1	0.993	9	40.5	1.034	9	36.9	0.806	9	13.5	1.18	9	21.3	1.085	9	39.3	0.01	8	0
A0A067G5Y7	Acyl carrier protein OS=Citrus sinensis GN=CISIN_1g032506mg PE=3 SV=1 - [A0A067G5Y7_CITSI]	76.69	0.1079	1	1	1	9	1.214	8	102.7	0.903	9	32.4	1.457	9	18.8	1.6	9	32.6	1.09	9	10.8	1.195	9	8.2	1.25	9	12.6	0.597	8	61.3	1.202	8	165.8	1.294	8	115.6	1.038	8	54.4	1.035	8	109	1.128	8	84.4	1.543	9	77
A0A067EXH6	Uncharacterized protein OS=Citrus sinensis GN=CISIN_1g013332mg PE=4 SV=1 - [A0A067EXH6_CITSI]	168.95	0.1919	6	5	5	9	1.563	9	50.1	0.487	7	95.6	1.054	9	34.8	0.967	9	17.2	0.968	9	40.8	0.954	9	16.7	0.969	9	16.8	0.729	7	16.3	0.997	9	106.9	0.85	9	30.4	0.805	9	13.3	0.656	9	21.2	0.709	9	4.6	3.154	7	181.2
A0A067FIG4	Uncharacterized protein OS=Citrus sinensis GN=CISIN_1g030550mg PE=4 SV=1 - [A0A067FIG4_CITSI]	58.85	0.1314	1	2	2	9	1.153	4	84.6	100	2	0	0.757	9	9.8	0.768	9	22.8	0.806	9	17.8	1.03	9	16.7	0.702	9	35.2	1.208	1		0.756	4	48.8	0.823	4	25.3	0.897	4	29.9	0.937	4	85	0.884	4	38.5	0.01	2	0
A0A067G4C6	Beta-galactosidase OS=Citrus sinensis GN=CISIN_1g003095mg PE=3 SV=1 - [A0A067G4C6_CITSI]	328.3	0.1958	8	11	11	28	0.748	23	65.2	0.81	17	50.6	0.71	25	22	0.653	25	24.1	0.703	25	30.4	0.752	25	17.8	0.604	25	29.4	1.183	17	61.8	0.982	23	67	0.817	23	24.2	0.856	23	22.6	1.069	23	75.3	0.896	23	40.9	0.01	17	0
A0A067GNP6	NADH-cytochrome b5 reductase OS=Citrus sinensis GN=CISIN_1g020296mg PE=3 SV=1 - [A0A067GNP6_CITSI]	124.99	0.1463	1	5	5	8	100	7	0	0.674	3	86.7	0.444	8	17.5	0.43	8	27.7	0.35	8	25	0.437	8	23.9	0.39	8	27.3	0.731	2	122.2	0.01	7	0	0.01	7	0	0.01	7	0	0.01	7	0	0.01	7	0	0.01	3	0
A0A067H1V6	Uncharacterized protein OS=Citrus sinensis GN=CISIN_1g027426mg PE=4 SV=1 - [A0A067H1V6_CITSI]	49.86	0.3443	6	3	3	3	0.43	3	5.1	0.826	3	23.3	0.843	3	13.6	0.856	3	24.5	0.668	3	19.8	1.057	3	5.4	0.897	3	3.8	1.337	3	57.6	2.07	3	8.4	2.006	3	29.8	1.589	3	14.6	2.623	3	10.5	2.189	3	1.3	1.042	3	10.1
A0A067GLT0	Uncharacterized protein OS=Citrus sinensis GN=CISIN_1g013829mg PE=3 SV=1 - [A0A067GLT0_CITSI]	325.89	0.3647	3	11	11	21	1.088	14	133.2	100	8	0	0.718	21	24.7	0.601	21	24.9	0.49	21	40.6	0.641	21	26.9	0.542	21	21.9	2.119	7	108.1	0.828	14	65.5	0.827	14	26.1	0.01	14	0	0.705	14	32.4	0.01	14	0	0.01	8	0
A0A067GEK0	Uncharacterized protein OS=Citrus sinensis GN=CISIN_1g012221mg PE=3 SV=1 - [A0A067GEK0_CITSI]	110.17	0.1731	1	4	4	6	0.757	3	1.3	0.528	5	156.4	0.826	5	35.1	0.853	5	26.1	0.988	5	32.4	0.808	5	32.3	0.819	5	31.9	0.938	3	18	1.378	3	76.6	1.125	3	55	1.278	3	80.7	1.138	3	33.7	1.264	3	75.7	1.01	5	5.5
A0A067ENS1	Uncharacterized protein OS=Citrus sinensis GN=CISIN_1g030948mg PE=4 SV=1 - [A0A067ENS1_CITSI]	64.26	0.131	1	3	3	5	1.16	4	114.6	100	4	0	0.81	5	15.3	0.961	5	24.1	0.783	5	18.1	0.737	5	41.5	1.065	5	13.9	1.597	4	238.6	0.842	4	68.8	1.037	4	64.9	1.066	4	59.3	0.846	4	64.1	1.12	4	82.9	0.01	4	0
A0A067G4E9	Uncharacterized protein (Fragment) OS=Citrus sinensis GN=CISIN_1g0242012mg PE=4 SV=1 - [A0A067G4E9_CITSI]	192.2	0.2154	2	4	4	33	1.666	20	39.2	100	18	0	0.976	33	22.8	0.912	33	23	0.657	33	26.6	1.081	33	26.9	0.927	33	28.3	0.724	15	55.8	0.574	20	5.6	0.01	20	0	0.01	20	0	0.754	20	43.5	0.756	20	14.2	0.01	18	0
A0A067DRH8	Uncharacterized protein (Fragment) OS=Citrus sinensis GN=CISIN_1g0094072mg PE=4 SV=1 - [A0A067DRH8_CITSI]	144.7	0.3168	1	4	4	5	0.931	4	84.9	100	3	0	1.008	5	14.2	1.036	5	29.1	0.941	5	44	0.991	5	37.8	1.031	5	30	3.296	3	816.6	1.074	4	69.6	1.191	4	43.6	1.259	4	47.7	1.015	4	71.5	1.223	4	51.7	0.01	3	0
A0A067G6K0	Chlorophyll a-b binding protein, chloroplastic OS=Citrus sinensis GN=CISIN_1g024395mg PE=3 SV=1 - [A0A067G6K0_CITSI]	210.62	0.2873	1	4	5	40	1.079	12	126.8	0.73	10	69.9	0.994	31	40.8	0.998	31	44.4	0.734	31	49.7	1.11	31	60.1	0.772	31	66.3	0.977	9	287.9	1.066	12	125.4	0.855	12	31.4	0.769	12	6.4	0.677	12	25.9	0.01	12	0	1.221	10	34.5
A0A067GK49	Uncharacterized protein OS=Citrus sinensis GN=CISIN_1g024380mg PE=3 SV=1 - [A0A067GK49_CITSI]	536.22	0.5634	4	11	11	389	0.929	198	139.5	100	189	0	1.047	386	31.5	0.811	386	28.4	0.637	386	32.3	0.913	386	34.6	0.891	386	38.9	0.895	151	96.7	1.015	198	111.7	0.843	198	29.2	0.01	198	0	0.931	198	83.6	0.845	198	31.3	0.01	189	0
A0A067F3X0	Uncharacterized protein OS=Citrus sinensis GN=CISIN_1g044635mg PE=4 SV=1 - [A0A067F3X0_CITSI]	47.6	0.0265	3	2	2	2	1.267	2	92.3	100	2	0	1.211	2	11.5	1.332	2	6.2	1.174	2	10.6	1.28	2	0.1	1.228	2	0.4	2.22	2	4799.6	0.995	2	106.3	1.095	2	75.7	1.032	2	53.4	1.021	2	105.5	1.074	2	74.2	0.01	2	0
A0A067GE73	Uncharacterized protein OS=Citrus sinensis GN=CISIN_1g003751mg PE=3 SV=1 - [A0A067GE73_CITSI]	103.84	0.0815	7	4	4	5	100	3	0	100	4	0	1.168	5	2.9	1.296	5	44	1.162	5	37.4	1.323	5	42	1.199	5	29.1	0.29	3	321.2	0.01	3	0	0.01	3	0	0.01	3	0	0.01	3	0	0.01	3	0	0.01	4	0
A0A067DI66	Uncharacterized protein OS=Citrus sinensis GN=CISIN_1g027763mg PE=4 SV=1 - [A0A067DI66_CITSI]	19.11	0.0468	1	1	1	2	0.22	2	69.2	0.972	2	19.6	1.371	2	68	1.491	2	54.8	1.173	2	60.8	1.633	2	53.9	1.713	2	60.1	8.074	2	97.9	6.36	2	191.9	6.829	2	162.8	5.269	2	175.8	7.925	2	161	7.968	2	174.3	1.315	2	44.2
A0A067G4W5	Uncharacterized protein OS=Citrus sinensis GN=CISIN_1g001541mg PE=4 SV=1 - [A0A067G4W5_CITSI]	80.21	0.0407	4	2	3	3	0.952	2	63.6	100	1		1.688	2	51.6	1.732	2	57.4	1.535	2	61.5	2.002	2	68.8	1.759	2	41.8	12.539	1		1.809	2	146.1	1.833	2	157.4	1.595	2	165	2.244	2	180.9	1.89	2	127.8	0.01	1
A0A067FAZ3	Uncharacterized protein OS=Citrus sinensis GN=CISIN_1g015033mg PE=4 SV=1 - [A0A067FAZ3_CITSI]	21.03	0.0411	1	1	1	1	0.305	1		0.695	1		1.563	1		1.441	1		1.144	1		1.29	1		1.544	1		4.154	1		5.222	1		4.753	1		3.698	1		4.505	1		5.17	1		2.099	1
A0A067EWG7	Uncharacterized protein (Fragment) OS=Citrus sinensis GN=CISIN_1g037639mg PE=4 SV=1 - [A0A067EWG7_CITSI]	37.05	0.0637	1	2	2	2	1.575	2	48.8	100	2	0	0.9	2	38.2	0.952	2	18.6	0.792	2	22.3	0.939	2	34.2	0.99	2	34.9	4.409	2	111430	0.586	2	8.6	0.715	2	4	0.01	2	0	0.629	2	14.7	0.693	2	1.2	0.01	2	0
A0A067GIL3	Uncharacterized protein OS=Citrus sinensis GN=CISIN_1g011388mg PE=3 SV=1 - [A0A067GIL3_CITSI]	24.53	0.0257	2	1	1	1							0.944	1		1.097	1		1.134	1		1.435	1		1.173	1
A0A067EMX6	Uncharacterized protein (Fragment) OS=Citrus sinensis GN=CISIN_1g0107622mg PE=4 SV=1 - [A0A067EMX6_CITSI]	54.45	0.1055	2	2	2	2	0.694	2	100.8	0.307	2	96.9	1.217	2	31.4	1.205	2	45.9	1.351	2	76.1	0.997	2	6.7	1.362	2	31.9	0.809	2	2.4	1.788	2	164.4	1.748	2	201.9	1.982	2	276.2	1.532	2	112.5	2.008	2	165.7	3.691	2	158.4
A0A067E1J8	Uncharacterized protein (Fragment) OS=Citrus sinensis GN=CISIN_1g0374612mg PE=4 SV=1 - [A0A067E1J8_CITSI]	36.32	0.0385	1	2	2	2	0.547	2	119.2	0.253	2	138.4	1.995	2	156.1	1.294	2	54.9	1.721	2	61.7	0.684	2	73.1	1.445	2	61.1	0.845	2	9.4	3.721	2	814.2	2.383	2	269.5	3.106	2	295.3	1.334	2	29.2	2.701	2	293.3	7.352	2	994.2
A0A067GFK2	Uncharacterized protein OS=Citrus sinensis GN=CISIN_1g015844mg PE=4 SV=1 - [A0A067GFK2_CITSI]	465.05	0.5223	3	13	13	41	0.938	31	178.6	0.734	27	69	0.732	41	27.8	0.713	41	21.4	0.626	41	31.2	0.876	41	30.6	0.69	41	26.2	1.059	24	86	1.1	31	81.3	0.768	31	14.9	0.01	31	0	1.158	31	135.3	0.756	31	14.1	0.01	27	0
A0A067GIU0	Uncharacterized protein OS=Citrus sinensis GN=CISIN_1g033067mg PE=4 SV=1 - [A0A067GIU0_CITSI]	43.55	0.0781	1	2	2	6	0.941	4	43.9	0.454	4	50	0.781	6	32	1.231	6	39.1	0.93	6	25.9	0.899	6	32.2	1.041	6	47.5	0.778	4	18.5	0.961	4	46.8	1.365	4	67.2	1.022	4	31.2	0.785	4	36.5	1.131	4	55.5	1.82	4	62.3
A0A067H5Q3	Uncharacterized protein OS=Citrus sinensis GN=CISIN_1g021775mg PE=4 SV=1 - [A0A067H5Q3_CITSI]	22.35	0.0423	1	1	1	1	100	1		100	1		0.675	1		0.887	1		1.338	1		0.839	1		0.895	1		2.404	1		0.01	1		0.01	1		0.01	1		0.01	1		0.01	1		0.01	1
A0A067FMX6	Uncharacterized protein OS=Citrus sinensis GN=CISIN_1g015746mg PE=4 SV=1 - [A0A067FMX6_CITSI]	272.19	0.3566	4	13	13	39	0.793	24	89.3	100	11	0	0.647	39	36.4	0.621	39	40	0.43	39	38.6	0.675	39	37.3	0.579	39	47.1	2.112	10	183.8	0.876	24	76.9	0.778	24	16.8	0.01	24	0	0.867	24	68.9	0.01	24	0	0.01	11	0
A0A067GPE7	Uncharacterized protein OS=Citrus sinensis GN=CISIN_1g020797mg PE=4 SV=1 - [A0A067GPE7_CITSI]	490.68	0.5255	9	15	15	83	0.996	49	105.1	100	33	0	0.842	82	29.6	0.877	82	30.7	0.806	82	38.5	1.134	82	51	0.734	82	40.3	1.307	28	77.6	0.871	49	75.7	0.849	49	30.2	0.776	49	7.8	0.974	49	93.9	0.745	49	11.9	0.01	33	0
A0A067FEZ8	Uncharacterized protein OS=Citrus sinensis GN=CISIN_1g028133mg PE=3 SV=1 - [A0A067FEZ8_CITSI]	277.24	0.3146	1	7	7	31	0.839	19	60.5	100	8	0	0.995	31	23.6	0.977	31	27.2	0.721	31	33.1	0.977	31	27.2	0.792	31	34.6	7.3	7	96.8	1.214	19	54.5	1.227	19	80.9	0.94	19	37.4	1.118	19	72.9	1.049	19	69.3	0.01	8	0
A0A067GUW2	Uncharacterized protein OS=Citrus sinensis GN=CISIN_1g011937mg PE=4 SV=1 - [A0A067GUW2_CITSI]	24.4	0.0467	2	1	1	1	100	1		0.53	1		3.074	1		3.251	1		2.064	1		1.232	1		2.346	1		0.349	1		1.132	1		1.183	1		0.01	1		0.01	1		0.867	1		5.41	1
A0A067GFF5	Uncharacterized protein OS=Citrus sinensis GN=CISIN_1g002568mg PE=3 SV=1 - [A0A067GFF5_CITSI]	218.35	0.1093	5	8	9	14	1.74	9	32.2	0.989	7	18.2	0.966	13	20.5	0.869	13	26.3	0.841	13	22.2	0.858	13	30.3	0.839	13	24.8	0.649	6	23.9	0.01	9	0	0.01	9	0	0.01	9	0	0.01	9	0	0.01	9	0	0.974	7	0.1
A0A067EAN5	Uncharacterized protein OS=Citrus sinensis GN=CISIN_1g017201mg PE=3 SV=1 - [A0A067EAN5_CITSI]	232.76	0.2533	3	3	6	20	2.034	11	8.3	100	9	0	0.79	13	17.8	0.751	13	28.6	0.701	13	19.2	0.799	13	29.7	0.655	13	28.2	1.407	9	541.1	0.01	11	0	0.01	11	0	0.01	11	0	0.01	11	0	0.01	11	0	0.01	9	0
A0A067EE86	Uncharacterized protein OS=Citrus sinensis GN=CISIN_1g025336mg PE=4 SV=1 - [A0A067EE86_CITSI]	174.31	0.2677	2	3	6	12	0.795	5	47.4	0.502	5	73.6	0.873	5	72.6	1.143	5	53.2	0.76	5	49.7	1.062	5	36.1	0.893	5	65.7	1.001	5	53.4	1.255	5	102.9	1.4	5	70.1	1.279	5	78.5	1.525	5	91.8	1.392	5	124.3	2.093	5	71.3
A0A067FDR7	Embryo yellow protein OS=Citrus sinensis GN=CISIN_1g003266mg PE=2 SV=1 - [A0A067FDR7_CITSI]	15.84	0.0156	1	1	1	1	1.068	1		0.402	1		1.392	1		1.507	1		2.1	1		0.38	1		1.917	1		0.687	1		1.329	1		1.42	1		1.94	1		0.01	1		1.835	1		3.23	1
A0A067E3C8	Glycosyltransferase OS=Citrus sinensis GN=CISIN_1g044823mg PE=3 SV=1 - [A0A067E3C8_CITSI]	36.18	0.0664	1	2	2	3	0.68	3	45.9	100	2	0	0.715	3	49.9	0.688	3	79.9	0.873	3	87.3	1.131	3	20.1	0.78	3	63.2	2.325	2	1401.5	1.047	3	3.5	0.01	3	0	0.01	3	0	1.774	3	24.1	0.793	3	21.4	0.01	2	0
A0A067DQ69	Uncharacterized protein (Fragment) OS=Citrus sinensis GN=CISIN_1g0394131mg PE=4 SV=1 - [A0A067DQ69_CITSI]	11.13	0.0414	1	1	1	1	1.764	1		0.596	1		1.251	1		1.891	1		1.562	1		0.798	1		1.341	1		0.617	1		0.723	1		1.079	1		0.874	1		0.01	1		0.778	1		1.956	1
A0A067DQI7	Uncharacterized protein (Fragment) OS=Citrus sinensis GN=CISIN_1g039701mg PE=3 SV=1 - [A0A067DQI7_CITSI]	17.83	0.0458	3	1	1	1							0.856	1		0.88	1		1.161	1		0.975	1		1.092	1
A0A067FDB5	Uncharacterized protein OS=Citrus sinensis GN=CISIN_1g028623mg PE=3 SV=1 - [A0A067FDB5_CITSI]	129.57	0.2878	3	2	6	15	0.93	2	134.9				0.997	2	28.5	0.937	2	37.6	0.993	2	31.6	1.272	2	36.5	1.075	2	34.8				1.205	2	166.8	1.338	2	125.1	1.378	2	117.1	1.458	2	235.9	1.424	2	148.6
A0A067G5E8	Uncharacterized protein OS=Citrus sinensis GN=CISIN_1g014679mg PE=3 SV=1 - [A0A067G5E8_CITSI]	185.12	0.219	1	7	7	16	0.698	12	46.7	100	11	0	0.748	16	19.2	0.815	16	22.9	0.857	16	14.5	0.836	16	29.1	0.713	16	39.5	3.676	10	394.5	1.037	12	114.5	1.183	12	91.6	1.297	12	101.2	1.543	12	121.5	0.937	12	48.3	0.01	11	0
A0A067EC38	Uncharacterized protein OS=Citrus sinensis GN=CISIN_1g020472mg PE=4 SV=1 - [A0A067EC38_CITSI]	62.75	0.1043	2	3	3	6	1.643	4	41.6	100	4	0	0.761	6	31.4	0.793	6	33.7	0.789	6	13.6	0.832	6	20.3	0.716	6	49.1	1.089	4	258.4	0.593	4	10.2	0.703	4	1.6	0.01	4	0	0.619	4	12.3	0.697	4	2.1	0.01	4	0
A0A067GEE4	Uncharacterized protein OS=Citrus sinensis GN=CISIN_1g028030mg PE=4 SV=1 - [A0A067GEE4_CITSI]	224.74	0.3721	1	8	8	23	100	16	0	100	6	0	0.516	23	38.3	0.41	23	40.8	0.518	23	35.2	0.695	23	48.6	0.423	23	44.5	1.206	5	58.8	0.01	16	0	0.01	16	0	0.01	16	0	0.01	16	0	0.01	16	0	0.01	6	0
A0A067F6B4	Uncharacterized protein OS=Citrus sinensis GN=CISIN_1g017767mg PE=4 SV=1 - [A0A067F6B4_CITSI]	242.62	0.2432	2	8	8	47	0.796	25	82	0.737	17	68	0.698	47	31.7	0.503	47	46.9	1.091	47	50	0.605	47	38.2	0.648	47	48.6	1.222	16	99.7	1.235	25	72.7	0.859	25	32.1	1.272	25	63.7	0.815	25	57.1	1.126	25	83.6	1.122	17	21.2
A0A067FBH9	Uncharacterized protein OS=Citrus sinensis GN=CISIN_1g007305mg PE=4 SV=1 - [A0A067FBH9_CITSI]	111.24	0.1087	3	5	5	7	1.822	6	25	0.824	5	47.6	1.152	7	10	1.229	7	11.4	1.178	7	40.5	1.475	7	16.4	1.361	7	22.9	0.645	5	22.2	0.658	6	26.2	0.772	6	15.7	0.858	6	22.9	0.828	6	60.1	0.742	6	11.3	1.1	5	18.2
A0A067FFV7	Uncharacterized protein OS=Citrus sinensis GN=CISIN_1g028365mg PE=3 SV=1 - [A0A067FFV7_CITSI]	33.72	0.0333	1	1	1	4	100	2	0	100	1		0.749	4	75.2	1.112	4	33	1.143	4	26.8	0.437	4	53.7	1.016	4	28.3				0.01	2	0	0.01	2	0	0.01	2	0	0.01	2	0	0.01	2	0	0.01	1
A0A067EAL6	Chalcone-flavonone isomerase family protein OS=Citrus sinensis GN=CISIN_1g023649mg PE=3 SV=1 - [A0A067EAL6_CITSI]	23.44	0.043	1	1	1	1	100	1		0.891	1		1.169	1		1.195	1		0.969	1		1.083	1		0.971	1		0.521	1		0.01	1		0.01	1		0.01	1		0.01	1		0.01	1		1.223	1
A0A067E8S4	Uncharacterized protein OS=Citrus sinensis GN=CISIN_1g027419mg PE=4 SV=1 - [A0A067E8S4_CITSI]	79.61	0.2197	1	4	4	6	1.593	6	46.9	0.583	6	61.2	1.134	6	40.4	1.466	6	61.8	0.78	6	10.9	0.324	6	74.7	1.089	6	45.6	0.756	6	35.7	0.815	6	62.6	1.168	6	89.8	0.787	6	10	0.01	6	0	0.914	6	44.1	1.961	6	100.6
A0A067DLJ3	Uncharacterized protein OS=Citrus sinensis GN=CISIN_1g001705mg PE=4 SV=1 - [A0A067DLJ3_CITSI]	30.07	0.0244	3	1	2	2	100	1		0.968	1		1.154	1		1.252	1		1.053	1		1.094	1		1.207	1		0.614	1		0.01	1		0.01	1		0.01	1		0.01	1		0.01	1		1.112	1
A0A067FMA7	Uncharacterized protein OS=Citrus sinensis GN=CISIN_1g005446mg PE=4 SV=1 - [A0A067FMA7_CITSI]	11.43	0.0244	1	1	1	1	0.962	1		0.357	1		1.594	1		1.83	1		1.402	1		0.534	1		0.914	1		0.677	1		1.69	1		1.916	1		1.438	1		0.592	1		0.972	1		4.17	1
A0A067EY34	Uncharacterized protein OS=Citrus sinensis GN=CISIN_1g028549mg PE=4 SV=1 - [A0A067EY34_CITSI]	273.38	0.3883	5	10	12	23	1.543	12	52.4	1.056	10	8.4	0.866	21	55.7	0.884	21	66.1	0.724	21	58.2	0.818	21	36	0.787	21	70.5	0.638	9	100	0.807	12	60.5	0.769	12	14.9	0.736	12	0	0.648	12	19.3	0.722	12	7.2	1.258	10	39.4
A0A067HEW5	Glycosyltransferase OS=Citrus sinensis GN=CISIN_1g045267mg PE=3 SV=1 - [A0A067HEW5_CITSI]	70.15	0.0581	1	3	3	4	100	3	0	0.99	4	18.1	1.283	4	28.1	1.231	4	56.6	1.461	4	47.3	1.2	4	27.3	1.498	4	67.2	0.562	3	6.3	0.01	3	0	0.01	3	0	0.01	3	0	0.01	3	0	0.01	3	0	1.097	4	17.8
A0A067ED36	Glycosyltransferase OS=Citrus sinensis GN=CISIN_1g011396mg PE=3 SV=1 - [A0A067ED36_CITSI]	79.75	0.0945	3	3	3	7	0.772	6	20	100	6	0	1.045	7	23.2	0.993	7	25.8	0.919	7	24.6	0.967	7	42.6	1.108	7	34.3	5.227	6	66.3	1.158	6	31.7	1.096	6	29.1	0.959	6	21.1	1.203	6	82	1.016	6	44.6	0.01	6	0
A0A067GJW2	Uncharacterized protein OS=Citrus sinensis GN=CISIN_1g026780mg PE=4 SV=1 - [A0A067GJW2_CITSI]	442.76	0.4378	2	12	12	145	0.642	115	177.6	0.465	79	210.1	0.5	142	79.7	0.417	143	100.7	0.261	143	158.8	0.415	143	86.3	0.384	143	93.3	1.276	76	64.4	0.616	114	16.1	0.01	115	0	0.01	115	0	0.01	115	0	0.01	115	0	0.01	78	0
A0A067DV73	Uncharacterized protein (Fragment) OS=Citrus sinensis GN=CISIN_1g0010102mg PE=4 SV=1 - [A0A067DV73_CITSI]	17.16	0.0498	1	1	1	2	1.275	2	31.7	0.563	2	19.2	0.95	2	10.2	1.021	2	14.7	0.926	2	11.9	0.91	2	25	0.977	2	3	0.806	2	11.9	0.76	2	20.9	0.873	2	34.7	0.775	2	7.6	0.761	2	6.3	0.823	2	27.1	1.574	2	8.9
A0A067FRD3	Uncharacterized protein (Fragment) OS=Citrus sinensis GN=CISIN_1g043937mg PE=4 SV=1 - [A0A067FRD3_CITSI]	62.66	0.1951	1	2	2	3	0.786	3	58.9	100	3	0	1.262	3	34.9	1.494	3	21.9	1.539	3	33.5	0.885	3	43.1	1.569	3	63.5	3.267	3	15056.5	1.302	3	200	1.653	3	204.7	1.551	3	154.4	1.2	3	13.3	1.37	3	135.7	0.01	3	0
A0A067E684	Uncharacterized protein OS=Citrus sinensis GN=CISIN_1g009576mg PE=4 SV=1 - [A0A067E684_CITSI]	40.08	0.0455	4	1	1	1	0.976	1		100	1		1.433	1		1.423	1		1.532	1		1.832	1		1.693	1		2.304	1		1.497	1		1.467	1		1.549	1		2.002	1		1.774	1		1.085	1
A0A067FQW2	Uncharacterized protein OS=Citrus sinensis GN=CISIN_1g004815mg PE=4 SV=1 - [A0A067FQW2_CITSI]	65.55	0.0417	7	1	2	5	0.843	3	47.7	0.466	2	209.1	0.982	3	10.5	1.084	3	20.8	0.957	3	3.2	0.933	3	7.6	0.964	3	3.2	4.337	2	1776.4	1.189	3	60.3	1.295	3	86.5	1.121	3	67.9	1.181	3	39	1.17	3	51.4	2.307	2	203.2
A0A067DDI0	Uncharacterized protein (Fragment) OS=Citrus sinensis GN=CISIN_1g042826mg PE=4 SV=1 - [A0A067DDI0_CITSI]	81.07	0.1712	3	2	3	9	0.888	2	24.6	100	2	0	1.72	5	9.4	2.366	5	16.6	1.925	5	10.9	1.951	5	30.9	2.075	5	18	15.971	1		2.12	2	35.8	2.608	2	4.2	2.062	2	19	2.064	2	61.1	2.304	2	38.1	0.01	2	0
A0A067FK20	Uncharacterized protein OS=Citrus sinensis GN=CISIN_1g031766mg PE=3 SV=1 - [A0A067FK20_CITSI]	50.32	0.1373	1	1	2	3							0.916	2	4.2	0.768	2	5.9	1.629	2	9	1.289	2	1.7	0.777	2	25.1
A0A067GBT9	Uncharacterized protein OS=Citrus sinensis GN=CISIN_1g030945mg PE=3 SV=1 - [A0A067GBT9_CITSI]	37.16	0.1382	2	1	2	3							0.725	2	26.4	0.697	2	24.5	0.953	2	14.6	1.013	2	13.7	0.746	2	16.9
A0A067EYN5	Uncharacterized protein OS=Citrus sinensis GN=CISIN_1g048159mg PE=4 SV=1 - [A0A067EYN5_CITSI]	51.75	0.0071	1	1	1	1	0.464	1					1.19	1		1.996	1		2.094	1		2.77	1		2.937	1					2.616	1		4.333	1		4.456	1		6.368	1		6.475	1
A0A067F0X6	Reticulon-like protein OS=Citrus sinensis GN=CISIN_1g023137mg PE=4 SV=1 - [A0A067F0X6_CITSI]	30.34	0.051	2	1	1	1				100	1		1.051	1		0.822	1		0.862	1		1.032	1		0.809	1																				0.01	1
A0A067EKR0	Uncharacterized protein OS=Citrus sinensis GN=CISIN_1g001962mg PE=4 SV=1 - [A0A067EKR0_CITSI]	153.78	0.0859	1	6	6	7	1.803	7	26.6	1.024	6	12.9	1.28	7	33.7	1.311	7	18.1	1.188	7	23.3	0.983	7	42.9	1.122	7	21.5	0.727	6	271.2	0.695	7	34.8	0.01	7	0	0.01	7	0	0.01	7	0	0.01	7	0	1.026	6	7.8
A0A067FZ69	Uncharacterized protein OS=Citrus sinensis GN=CISIN_1g023857mg PE=4 SV=1 - [A0A067FZ69_CITSI]	151.52	0.2168	2	3	3	18	0.762	16	60.7	0.413	15	28.7	0.752	18	40.2	0.771	18	68.3	0.555	18	141.6	0.78	18	29.5	0.749	18	46.8	0.979	14	18	1.113	16	46.2	1.144	16	67.1	0.882	16	27.3	1.126	16	77.5	1.111	16	43.8	1.962	15	28.9
A0A067GBN0	Uncharacterized protein OS=Citrus sinensis GN=CISIN_1g025077mg PE=4 SV=1 - [A0A067GBN0_CITSI]	35.52	0.0465	1	1	1	3	0.701	1		0.854	2	41.4	1.284	3	31.5	1.316	3	14.5	1.203	3	27.4	0.985	3	41.4	1.021	3	13.4	1.702	1		3.037	1		3.475	1		5.21	1		1.499	1		3.993	1		1.703	2	99.4
A0A067EIH3	Uncharacterized protein OS=Citrus sinensis GN=CISIN_1g022424mg PE=3 SV=1 - [A0A067EIH3_CITSI]	182.88	0.2694	4	4	7	15	1.259	6	63	0.816	6	49.3	0.95	11	43.8	0.892	11	41.1	1.055	11	31.5	0.999	11	24.6	0.887	11	42.7	0.81	6	29.7	0.916	6	86.4	0.902	6	40	1.07	6	60	1.003	6	100.9	1.074	6	23.4	1.331	6	48.9
A0A067E3X7	Uncharacterized protein OS=Citrus sinensis GN=CISIN_1g0225141mg PE=3 SV=1 - [A0A067E3X7_CITSI]	345.12	0.3378	3	6	9	34	0.816	26	67.3	0.56	20	99.7	1.007	30	40.4	0.916	30	57.4	1.355	30	27.1	1.166	30	32.2	1.021	30	62.9	0.741	19	26.9	1.22	26	83.8	1.133	26	80.6	1.326	26	72.4	1.258	26	84.8	1.179	26	80.4	1.935	20	134.8
A0A067G9V9	Uncharacterized protein OS=Citrus sinensis GN=CISIN_1g004856mg PE=4 SV=1 - [A0A067G9V9_CITSI]	37.69	0.011	1	1	1	10	1.507	9	56.5	0.614	10	30.6	1.332	10	66	1.348	10	51.3	1.957	8	18.6	0.42	10	55.1	1.4	10	15.2	0.807	9	23.2	0.703	9	33.1	0.834	9	27.4	0.986	7	23.5	0.01	9	0	0.943	9	34.4	2.008	10	82.5
A0A067G0N5	Uncharacterized protein OS=Citrus sinensis GN=CISIN_1g003539mg PE=4 SV=1 - [A0A067G0N5_CITSI]	37.45	0.0191	3	1	1	1	1.759	1		0.572	1		1.351	1		1.306	1		1.428	1		0.956	1		1.521	1		0.594	1		0.783	1		0.748	1		0.801	1		0.58	1		0.884	1		2.203	1
A0A067E4T8	Uncharacterized protein (Fragment) OS=Citrus sinensis GN=CISIN_1g0006511mg PE=3 SV=1 - [A0A067E4T8_CITSI]	26.15	0.0276	1	1	1	1	0.641	1		0.285	1		1.159	1		1.564	1		2.054	1		0.64	1		1.798	1		0.812	1		1.843	1		2.455	1		3.162	1		1.064	1		2.866	1		3.789	1
A0A067GA96	Uncharacterized protein OS=Citrus sinensis GN=CISIN_1g006047mg PE=4 SV=1 - [A0A067GA96_CITSI]	206.15	0.1237	4	9	9	22	0.627	19	74.8	100	11	0	0.932	22	23.6	0.966	22	23.5	0.9	22	18.7	1.049	22	33.2	0.901	22	31.4	4.102	11	708.6	1.385	19	104.1	1.307	19	108.3	1.353	19	71.5	1.861	19	74.1	1.421	19	82.5	0.01	11	0
A0A067GYB0	Uncharacterized protein (Fragment) OS=Citrus sinensis GN=CISIN_1g0217371mg PE=4 SV=1 - [A0A067GYB0_CITSI]	124.54	0.3279	1	4	4	8	100	6	0	100	1		0.526	8	45.9	0.578	8	40	0.85	8	49.5	0.623	8	50.7	0.606	8	69	20.356	1		0.01	6	0	0.01	6	0	0.01	6	0	0.01	6	0	0.01	6	0	0.01	1
A0A067GUH1	2-phytyl-1,4-beta-naphthoquinone methyltransferase, chloroplastic OS=Citrus sinensis GN=MENG PE=3 SV=1 - [A0A067GUH1_CITSI]	32.55	0.027	2	1	1	1	1.606	1		0.464	1		1.978	1		1.633	1		2.057	1		1.409	1		1.837	1		0.528	1		1.256	1		1.024	1		1.265	1		0.936	1		1.17	1		3.973	1
A0A067FLS8	Uncharacterized protein OS=Citrus sinensis GN=CISIN_1g008289mg PE=3 SV=1 - [A0A067FLS8_CITSI]	67.2	0.049	1	2	2	3	0.385	2	28	0.232	1		0.79	3	17.7	0.718	3	1	0.67	3	1.2	0.709	3	11.1	0.624	3	2.8	0.913	1		2.014	2	4.4	2.144	2	7.7	2.276	2	15.7	1.543	2	70.1	2.319	2	22.6	3.575	1
A0A067E701	Uncharacterized protein OS=Citrus sinensis GN=CISIN_1g048464mg PE=4 SV=1 - [A0A067E701_CITSI]	210.24	0.2317	6	7	7	28	1.239	14	97.6	0.828	9	46.7	0.446	20	25.7	0.411	20	34.9	0.4	20	33.8	0.608	20	36.6	0.456	20	42.2	1.524	7	38.7	0.01	14	0	0.01	14	0	0.01	14	0	0.601	14	8	0.01	14	0	0.01	9	0
A0A067DUL4	Uncharacterized protein OS=Citrus sinensis GN=CISIN_1g010486mg PE=3 SV=1 - [A0A067DUL4_CITSI]	78.28	0.0747	5	3	3	4	0.752	2	14.8				1.133	4	12	1.183	4	12.6	1.116	4	26.3	1.17	4	1.1	1.275	4	10.7				1.537	2	4.1	1.435	2	0.5	1.231	2	37.7	1.586	2	20.7	1.71	2	4
A0A067H040	Uncharacterized protein OS=Citrus sinensis GN=CISIN_1g027498mg PE=3 SV=1 - [A0A067H040_CITSI]	36.38	0.1081	1	2	2	2	1.512	2	56	0.858	2	40.6	1.457	2	6	1.431	2	2.4	1.465	2	10.3	1.407	2	2.1	1.602	2	6.7	1.781	2	523.9	0.945	2	71.1	0.979	2	54.1	0.967	2	42.1	0.955	2	66	1.043	2	54.8	1.388	2	56.3
A0A067FLM3	Uncharacterized protein OS=Citrus sinensis GN=CISIN_1g002363mg PE=3 SV=1 - [A0A067FLM3_CITSI]	54.44	0.0399	3	3	3	5	0.762	3	1.4	100	2	0	1.323	5	34.9	1.418	5	14.6	1.662	5	3.6	1.618	5	23.4	1.678	5	17.5	13.995	2	45.6	1.365	3	5.6	1.323	3	20.7	1.733	3	13.6	1.537	3	10.6	1.495	3	4	0.01	2	0
A0A067DTV2	Uncharacterized protein OS=Citrus sinensis GN=CISIN_1g015096mg PE=4 SV=1 - [A0A067DTV2_CITSI]	22.88	0.0315	2	1	1	1	100	1		100	1		1.025	1		1.144	1		0.931	1		1.217	1		1.158	1		0.547	1		0.01	1		0.01	1		0.01	1		0.01	1		0.01	1		0.01	1
A0A067G606	Uncharacterized protein OS=Citrus sinensis GN=CISIN_1g004491mg PE=4 SV=1 - [A0A067G606_CITSI]	34.92	0.0214	1	1	1	1	100	1		100	1		0.797	1		0.758	1		0.78	1		0.737	1		0.744	1		0.981	1		0.01	1		0.01	1		0.01	1		0.01	1		0.01	1		0.01	1
A0A067DPZ0	DNA topoisomerase 2 OS=Citrus sinensis GN=CISIN_1g005028mg PE=3 SV=1 - [A0A067DPZ0_CITSI]	62.2	0.1029	6	4	4	4	0.226	4	165	0.986	4	18.6	0.837	4	31.9	0.755	4	1.1	0.848	4	12.5	0.764	4	54.6	0.708	4	31.2	5.136	4	308.5	3.222	4	123.3	3.475	4	192.8	3.833	4	186.3	3.142	4	129.5	3.369	4	137.3	0.01	4	0
A0A067E0A9	Uroporphyrinogen decarboxylase OS=Citrus sinensis GN=CISIN_1g016596mg PE=3 SV=1 - [A0A067E0A9_CITSI]	44.16	0.0518	1	1	1	3	0.676	2	424.9	1.076	2	5.5	0.997	2	17.6	0.911	2	2.6	1.016	2	10.8	1.044	2	12.5	0.918	2	10	0.77	2	73047.9	1.535	2	297.5	1.718	2	224.4	1.934	2	260.2	1.658	2	335.9	1.803	2	259.1	0.01	2	0
A0A067DQH8	Uncharacterized protein OS=Citrus sinensis GN=CISIN_1g004456mg PE=4 SV=1 - [A0A067DQH8_CITSI]	256.09	0.211	8	10	10	24	1.037	21	62.4	0.979	20	19.9	1.157	24	21.5	1.213	24	34.2	1.293	24	36.4	1.157	24	41.9	1.277	24	54.9	0.815	17	31	1.16	21	112.6	1.101	21	76.8	1.304	21	102.4	0.971	21	93.1	0.93	21	47.2	1.066	20	13.4
A0A067EU08	Uncharacterized protein OS=Citrus sinensis GN=CISIN_1g048777mg PE=4 SV=1 - [A0A067EU08_CITSI]	22.57	0.0128	2	1	1	1
A0A067G080	Uncharacterized protein OS=Citrus sinensis GN=CISIN_1g022390mg PE=4 SV=1 - [A0A067G080_CITSI]	564.76	0.6494	3	15	15	79	1.208	46	103.8	100	45	0	0.904	79	32.7	0.847	79	30.9	0.62	79	48.3	0.93	79	36.7	0.791	79	45.7	0.936	37	101.1	0.754	46	48.5	0.756	46	12.4	0.01	46	0	0.676	46	25.7	0.01	46	0	0.01	45	0
A0A067E512	Uncharacterized protein OS=Citrus sinensis GN=CISIN_1g013629mg PE=4 SV=1 - [A0A067E512_CITSI]	24.65	0.0479	2	1	1	1	0.414	1		0.211	1		0.845	1		0.933	1		1.447	1		0.864	1		1.16	1		0.931	1		2.085	1		2.272	1		3.455	1		2.23	1		2.868	1		3.739	1
A0A067DVE4	Uncharacterized protein OS=Citrus sinensis GN=CISIN_1g048388mg PE=3 SV=1 - [A0A067DVE4_CITSI]	217.09	0.2348	1	7	7	30	0.642	18	58.3	0.461	14	109.5	0.844	30	26.8	0.64	30	25.4	0.741	30	22.7	0.683	30	33.7	0.669	30	28.9	0.974	12	26.5	1.218	18	49.9	0.99	18	54.9	1.125	18	46.9	1.001	18	65.7	1.008	18	37.5	1.754	14	71.3
A0A067G7I5	Uncharacterized protein OS=Citrus sinensis GN=CISIN_1g010329mg PE=4 SV=1 - [A0A067G7I5_CITSI]	116.17	0.0877	36	4	4	8	100	3	0	100	5	0	1.018	8	20.3	0.992	8	18	1.029	8	20.4	1.063	8	50.6	0.992	8	19.4	0.55	3	9.6	0.01	3	0	0.01	3	0	0.01	3	0	0.01	3	0	0.01	3	0	0.01	5	0
A0A067DEU5	Uncharacterized protein OS=Citrus sinensis GN=CISIN_1g006582mg PE=4 SV=1 - [A0A067DEU5_CITSI]	10.48	0.0266	1	1	1	1	2.005	1		0.588	1		1.485	1		1.408	1		1.323	1		0.878	1		1.302	1		0.536	1		0.755	1		0.707	1		0.01	1		0.01	1		0.01	1		2.354	1
A0A067EHX6	Uncharacterized protein OS=Citrus sinensis GN=CISIN_1g014218mg PE=4 SV=1 - [A0A067EHX6_CITSI]	39.98	0.0701	1	2	2	2	0.335	2	247	0.519	2	65.1	1.952	2	63.5	2.42	2	40.5	1.832	2	71.7	1.403	2	15.1	1.944	2	66	2.832	2	723.7	5.947	2	706.2	7.277	2	485.8	5.401	2	802.2	4.469	2	317.2	5.938	2	734.2	3.505	2	1.2
A0A067H8P7	Uncharacterized protein OS=Citrus sinensis GN=CISIN_1g014874mg PE=3 SV=1 - [A0A067H8P7_CITSI]	42.34	0.0409	1	1	1	1	0.481	1		1.046	1		1.218	1		1.608	1		1.815	1		1.132	1		1.657	1		3.969	1		2.582	1		3.365	1		3.724	1		2.51	1		3.522	1		1.086	1
A0A067FH39	Uncharacterized protein OS=Citrus sinensis GN=CISIN_1g009774mg PE=4 SV=1 - [A0A067FH39_CITSI]	127.73	0.1081	7	4	4	9	1.022	5	150.3	0.971	8	21	1.364	9	19.6	1.371	9	29	1.242	8	25.1	1.183	9	31.8	1.372	9	7.5	0.96	5	102.7	0.782	5	27	1.295	5	115.7	1.17	4	77.7	0.01	5	0	1.372	5	106.2	0.01	8	0
B7S512	Ribulose-1,5-bisphosphate carboxylase/oxygenase large subunit (Fragment) OS=Citrus sinensis PE=4 SV=1 - [B7S512_CITSI]	94.19	0.6087	1	1	3	80	100	1		1.069	1		1.165	1		1.164	1		1.14	1		0.443	1		1.107	1		0.44	1		0.01	1		0.01	1		0.01	1		0.01	1		0.01	1		1.017	1
A0A067DV78	Uncharacterized protein OS=Citrus sinensis GN=CISIN_1g028798mg PE=3 SV=1 - [A0A067DV78_CITSI]	130.44	0.4138	1	6	6	14	0.756	10	39.8	0.549	7	15.5	0.598	14	27.9	0.503	14	17.7	0.461	14	19.5	0.502	14	25.8	0.428	14	21.7	1.216	7	41.7	0.728	10	30.1	0.01	10	0	0.01	10	0	0.632	10	15.5	0.01	10	0	1.079	7	15.2
A0A067HGQ9	Ribosomal protein L19 OS=Citrus sinensis GN=CISIN_1g028425mg PE=3 SV=1 - [A0A067HGQ9_CITSI]	164.97	0.3206	5	2	6	22	0.451	2	114.9	0.235	2	118.4	0.815	2	4.4	0.588	2	10.6	0.67	2	19.2	0.642	2	8.3	0.487	2	5.2	0.953	2	1.9	1.844	2	123.3	1.349	2	127.5	1.467	2	83.4	1.519	2	131.2	1.208	2	100.5	3.229	2	127.1
A0A067FWK2	Ribosomal protein L19 OS=Citrus sinensis GN=CISIN_1g028783mg PE=3 SV=1 - [A0A067FWK2_CITSI]	173.07	0.299	8	2	6	26	0.625	2	59.9	0.348	2	52.7	0.701	6	15.6	0.637	6	13	0.758	6	26.3	0.612	6	14.6	0.614	6	10.9	1.017	2	5.9	1.137	2	40.8	0.957	2	47.2	1.343	2	29.9	1.145	2	34.5	1.033	2	46.8	1.867	2	34.3
A0A067FCC9	Uncharacterized protein (Fragment) OS=Citrus sinensis GN=CISIN_1g045236mg PE=4 SV=1 - [A0A067FCC9_CITSI]	126.22	0.0861	1	4	4	13	1.077	8	73.9	1.105	5	1.6	0.743	13	28.9	0.694	13	45.9	0.763	13	28.2	0.601	13	21.5	0.599	13	47.3	1.25	5	37.4	0.774	8	49.5	0.746	8	10.5	0.848	8	21.2	0.641	8	17.5	0.716	8	6.1	0.01	5	0
A0A067ETK8	Uncharacterized protein (Fragment) OS=Citrus sinensis GN=CISIN_1g0179011mg PE=4 SV=1 - [A0A067ETK8_CITSI]	31.18	0.0317	1	1	1	1	0.238	1		0.274	1		1.197	1		1.59	1		1.789	1		1.281	1		1.771	1		2.101	1		5.124	1		6.718	1		7.415	1		5.737	1		7.601	1		4.071	1
A0A067GGW6	Uncharacterized protein (Fragment) OS=Citrus sinensis GN=CISIN_1g0138971mg PE=3 SV=1 - [A0A067GGW6_CITSI]	11.82	0.0674	2	1	1	1	0.662	1		100	1		1.446	1		1.888	1		1.612	1		1.863	1		2.217	1		5.834	1		2.227	1		2.871	1		2.403	1		3.001	1		3.423	1		0.01	1
A0A067DZD4	60S ribosomal protein L13 OS=Citrus sinensis GN=CISIN_1g028624mg PE=3 SV=1 - [A0A067DZD4_CITSI]	118.98	0.1553	2	4	4	15	1.81	8	26	100	3	0	0.703	15	14.9	0.584	15	19.7	1.376	15	35.4	0.86	15	46.2	0.624	15	39.2	1.327	3	21	0.01	8	0	0.01	8	0	0.01	8	0	0.01	8	0	0.01	8	0	0.01	3	0
A8C198	PSI reaction center subunit III OS=Citrus sinensis GN=psaE PE=2 SV=1 - [A8C198_CITSI]	191.12	0.3357	2	4	4	68	0.759	58	80.4	0.438	50	74.5	0.657	65	43.2	0.696	65	42.8	0.485	65	43.9	0.678	65	38.4	0.571	65	50.6	1.035	50	27.1	0.99	58	92.8	0.946	58	48.1	0.01	58	0	0.953	58	88.8	0.924	58	46.1	1.666	50	83
A0A067FYP5	Uncharacterized protein (Fragment) OS=Citrus sinensis GN=CISIN_1g0430221mg PE=4 SV=1 - [A0A067FYP5_CITSI]	163.68	0.5207	1	5	5	14	0.634	10	158.5	100	7	0	1.322	14	15.2	1.61	14	40.8	1.169	14	38	1.525	14	26.2	1.593	14	49.3	1.905	6	1132.6	2.514	10	87.9	2.384	10	79.7	2.193	10	61.8	2.485	10	115.2	2.537	10	77.3	0.01	7	0
A0A067EWB1	Uncharacterized protein (Fragment) OS=Citrus sinensis GN=CISIN_1g0235032mg PE=4 SV=1 - [A0A067EWB1_CITSI]	96.25	0.6667	1	2	2	8	0.777	7	29.4	0.612	2	88.8	0.985	8	18.4	0.97	8	11.7	0.717	8	16.9	1.089	8	18.4	0.947	8	6.3	2.897	2	21	1.411	7	72.8	1.225	7	31.2	0.905	7	31.2	1.412	7	0.7	1.31	7	37	1.863	2	123.4
A0A067EWE6	Uncharacterized protein OS=Citrus sinensis GN=CISIN_1g029536mg PE=4 SV=1 - [A0A067EWE6_CITSI]	89.05	0.1444	6	2	4	7	1.547	4	51.9	0.588	4	41.9	1.153	4	6.5	0.942	4	14.4	1.179	4	18.9	0.869	4	5	1.043	4	21.6	0.683	4	18.6	0.746	4	46.7	0.728	4	6.7	0.843	4	20.3	0.675	4	25.6	0.791	4	21	1.902	4	41.2
A0A067DNN4	Chlorophyll a-b binding protein, chloroplastic OS=Citrus sinensis GN=CISIN_1g025421mg PE=3 SV=1 - [A0A067DNN4_CITSI]	329.94	0.415	1	10	10	59	1.146	31	89.3	1.046	29	9.8	0.904	58	31.7	0.849	58	27.4	0.651	58	29.4	0.985	58	26.3	0.838	58	33.3	0.843	26	40	0.798	31	58.6	0.713	31	3.6	0.01	31	0	0.837	31	62.1	0.735	31	10	1.027	29	7.8
A0A067G5P6	Uncharacterized protein OS=Citrus sinensis GN=CISIN_1g039683mg PE=4 SV=1 - [A0A067G5P6_CITSI]	434.65	0.1465	1	14	14	28	1.121	23	123.7	1.028	21	12.4	1.136	28	35.6	1.222	28	45.2	1.095	28	37	1.013	28	42.4	1.088	28	35.3	0.79	19	102.8	0.967	23	99.3	1.114	23	79.3	0.827	23	17.3	0.908	23	78.4	0.969	23	54.3	1.1	21	18.2
A0A067FI47	Uncharacterized protein OS=Citrus sinensis GN=CISIN_1g017709mg PE=4 SV=1 - [A0A067FI47_CITSI]	44.63	0.0206	5	1	1	2	1.662	2	39.7	1.101	2	2.2	3.464	2	11.6	5.14	2	32.3	2.996	2	7.6	3.453	2	49.7	10.297	2	38.7	3.64	2	1580.2	1.912	2	73.2	2.802	2	22.7	1.601	2	67.7	1.994	2	132.9	5.7	2	114	1.637	2	90
A0A067F587	Uncharacterized protein OS=Citrus sinensis GN=CISIN_1g020373mg PE=4 SV=1 - [A0A067F587_CITSI]	137.2	0.1713	3	5	5	7	100	5	0	100	4	0	1.164	7	70.1	1.095	7	56.6	1.093	7	76.7	1.321	7	34.4	1.064	7	45.7	1.263	3	77.1	0.01	5	0	0.01	5	0	0.01	5	0	0.01	5	0	0.01	5	0	0.01	4	0
A0A067FBP5	Uncharacterized protein OS=Citrus sinensis GN=CISIN_1g026437mg PE=4 SV=1 - [A0A067FBP5_CITSI]	161.72	0.1765	1	4	4	28	1.934	18	15.8	100	15	0	0.968	28	24.7	0.851	28	23.5	0.899	28	18.6	1.079	28	48.6	0.954	28	29	1.065	14	119.5	0.01	18	0	0.01	18	0	0.01	18	0	0.01	18	0	0.01	18	0	0.01	15	0
A0A067F6N5	Uncharacterized protein OS=Citrus sinensis GN=CISIN_1g035766mg PE=4 SV=1 - [A0A067F6N5_CITSI]	38.19	0.1172	1	1	1	7	1.315	4	83.8	0.611	4	105.4	1.017	7	16.3	1.194	7	16.8	1.359	7	7.8	1.063	7	39.2	1.407	7	12.4	0.693	4	14.3	0.892	4	80.8	1.084	4	73.6	1.173	4	78.1	0.75	4	42.4	1.109	4	80.9	1.72	4	101.8
A0A067ETR2	Uncharacterized protein OS=Citrus sinensis GN=CISIN_1g048038mg PE=3 SV=1 - [A0A067ETR2_CITSI]	81.32	0.0474	1	3	3	3	100	2	0	100	2	0	0.873	3	8.6	0.987	3	27.4	1.046	3	0.9	0.858	3	23.4	0.802	3	25.1	0.572	1		0.01	2	0	0.01	2	0	0.01	2	0	0.01	2	0	0.01	2	0	0.01	2	0
A0A067DZV6	Uncharacterized protein OS=Citrus sinensis GN=CISIN_1g000141mg PE=4 SV=1 - [A0A067DZV6_CITSI]	24.81	0.0047	7	1	1	1	0.34	1		0.151	1		1.91	1		1.518	1		1.717	1		0.375	1		1.035	1		0.814	1		5.738	1		4.502	1		4.993	1		1.179	1		3.117	1		11.765	1
A0A067EFV0	Carboxypeptidase (Fragment) OS=Citrus sinensis GN=CISIN_1g0119651mg PE=3 SV=1 - [A0A067EFV0_CITSI]	149.45	0.1979	3	5	5	10	0.667	10	36.3	100	8	0	0.669	10	10.2	0.664	10	29.9	1	10	12.3	0.921	10	22.1	0.716	10	32.4	6.811	8	126.2	1.123	10	46.6	1.056	10	49.4	1.646	10	46.3	1.688	10	64.9	1.074	10	45.5	0.01	8	0
A0A067GDC3	Uncharacterized protein OS=Citrus sinensis GN=CISIN_1g040175mg PE=4 SV=1 - [A0A067GDC3_CITSI]	59.29	0.0381	1	3	3	3	0.363	2	53.7	0.235	3	2.3	1.459	3	12.8	1.549	3	14	1.404	3	3.4	0.957	3	71	1.147	3	8.4	1.172	2	52.3	3.627	2	77.5	3.888	2	72.9	4.104	2	67	2.251	2	100.4	3.144	2	58.8	4.532	3	40.4
A0A067FXS0	Uncharacterized protein OS=Citrus sinensis GN=CISIN_1g019903mg PE=3 SV=1 - [A0A067FXS0_CITSI]	50.16	0.0479	1	2	2	2	1.279	1		100	1		1.309	2	25.2	1.624	2	16.5	1.812	2	6.9	1.427	2	22	1.429	2	30.4	7.406	1		1.234	1		1.428	1		1.466	1		1.378	1		1.397	1		0.01	1
A0A067FJY6	Uncharacterized protein (Fragment) OS=Citrus sinensis GN=CISIN_1g0358882mg PE=4 SV=1 - [A0A067FJY6_CITSI]	22.98	0.0614	2	1	1	1	0.868	1		100	1		1.684	1		2.739	1		1.997	1		1.495	1		4.41	1		3.856	1		1.978	1		3.177	1		2.271	1		1.837	1		5.195	1		0.01	1
A0A067H317	Uncharacterized protein OS=Citrus sinensis GN=CISIN_1g024003mg PE=4 SV=1 - [A0A067H317_CITSI]	65.68	0.1193	5	3	3	6	0.709	5	146.6	0.935	4	26.9	1.454	6	22.8	1.467	6	32.2	1.102	6	15.9	1.449	6	36.3	1.138	6	30.6	1.867	3	2739.1	1.802	5	201.7	2.245	5	169.1	1.539	5	151.7	1.126	5	133.2	2.132	5	181.4	1.253	4	38.6
A0A067GCK1	Uncharacterized protein (Fragment) OS=Citrus sinensis GN=CISIN_1g0398393mg PE=3 SV=1 - [A0A067GCK1_CITSI]	23.33	0.0172	6	1	1	1							1.252	1		1.167	1		1.593	1		1.095	1		1.311	1
A0A067FV31	Uncharacterized protein (Fragment) OS=Citrus sinensis GN=CISIN_1g0430222mg PE=4 SV=1 - [A0A067FV31_CITSI]	413.89	0.55	1	12	12	60	0.953	38	148.2	100	24	0	1.168	59	24.2	1.097	59	23	0.82	59	32.3	1.363	59	37.7	1.025	59	37.7	4.247	20	339	1.239	38	131.6	1.129	38	82.3	0.924	38	34.7	1.585	38	136	1.218	38	102.5	0.01	24	0
A0A067DT04	Uncharacterized protein OS=Citrus sinensis GN=CISIN_1g014161mg PE=4 SV=1 - [A0A067DT04_CITSI]	81.66	0.1332	6	4	4	4	1.422	4	45.3	0.773	4	48.3	1.038	4	10.1	1.256	4	35.6	1.061	4	13.1	1.035	4	21.2	1.188	4	29.5	0.769	4	13.1	0.787	4	34.6	0.859	4	20.6	0.762	4	5.2	0.693	4	27.6	0.77	4	11.2	1.331	4	48.9
A0A067GYG4	Uncharacterized protein OS=Citrus sinensis GN=CISIN_1g004971mg PE=4 SV=1 - [A0A067GYG4_CITSI]	521.18	0.3481	1	19	19	42	0.776	34	98.8	0.89	26	34.6	0.85	42	33.5	1.03	42	41.9	0.542	42	44.3	0.81	42	49.2	0.892	42	39.5	1.019	25	53.9	1.041	34	66.3	1.077	34	72.3	0.01	34	0	0.773	34	47.6	0.901	34	41.7	1.101	26	18.3
A0A067DSP0	Uncharacterized protein (Fragment) OS=Citrus sinensis GN=CISIN_1g0086352mg PE=4 SV=1 - [A0A067DSP0_CITSI]	43.16	0.2887	4	2	2	3	100	1		100	1		0.71	3	31.6	0.624	3	21.8	0.496	3	9	0.773	3	30.4	0.547	3	17.4	1.345	1		0.01	1		0.01	1		0.01	1		0.01	1		0.01	1		0.01	1
A0A067FAY2	Uncharacterized protein (Fragment) OS=Citrus sinensis GN=CISIN_1g0010602mg PE=4 SV=1 - [A0A067FAY2_CITSI]	31.19	0.0091	1	1	1	4	0.434	4	24	0.247	4	26.8	1.866	4	35.9	1.766	4	27.2	1.876	4	9.7	1.249	4	17.2	1.811	4	16.5	0.766	4	7	3.792	4	46.5	4.004	4	32.8	4.269	4	46.7	2.978	4	8.6	4.194	4	21.1	7.013	4	66.1
A0A067GFQ0	Uncharacterized protein OS=Citrus sinensis GN=CISIN_1g031656mg PE=4 SV=1 - [A0A067GFQ0_CITSI]	267.59	0.6774	1	7	7	25	0.589	17	79.4	0.793	20	54.3	1.123	25	24.8	1.274	25	21.2	0.902	25	32.9	0.94	25	39.6	1.032	25	26.2	0.961	17	46.7	1.753	17	100.9	1.819	17	178.8	1.408	17	68.1	1.784	17	154.4	1.618	17	178.1	1.229	20	35.6
A0A067FKD3	Uncharacterized protein OS=Citrus sinensis GN=CISIN_1g033267mg PE=3 SV=1 - [A0A067FKD3_CITSI]	98.92	0.2857	3	4	4	11	0.806	8	35	0.66	5	91.7	0.936	11	23.3	0.612	11	29.4	1.226	11	18.8	1.049	11	28.2	0.601	11	29.7	0.95	5	73.7	1.052	8	35.4	0.815	8	23.9	1.448	8	25.3	1.147	8	31.1	0.806	8	23.9	1.721	5	74.5
A0A067EC67	Glutamine synthetase OS=Citrus sinensis GN=CISIN_1g018391mg PE=3 SV=1 - [A0A067EC67_CITSI]	192.59	0.3511	3	7	8	13	0.774	10	109	100	2	0	0.763	12	26.9	0.626	12	48.1	0.929	12	12.3	0.717	12	36.5	0.701	12	39.9	5.514	2	24241	0.978	10	60.2	0.907	10	40.9	1.038	10	45	0.989	10	80.4	0.946	10	50.1	0.01	2	0
A0A067FKI1	Uncharacterized protein (Fragment) OS=Citrus sinensis GN=CISIN_1g044905mg PE=4 SV=1 - [A0A067FKI1_CITSI]	513.92	0.3607	1	14	14	59	1.642	37	41.7	100	36	0	0.949	59	23.6	0.927	59	19.5	0.792	59	26.9	0.978	59	28	0.932	59	27.3	0.907	31	95.4	0.672	37	29.4	0.01	37	0	0.01	37	0	0.582	37	3.3	0.01	37	0	0.01	36	0
A0A067GQS4	Uncharacterized protein OS=Citrus sinensis GN=CISIN_1g046960mg PE=4 SV=1 - [A0A067GQS4_CITSI]	94.4	0.2303	1	3	3	4	1.123	3	28.8	0.423	2	7	0.831	4	19.5	0.741	4	27.3	0.621	4	37.6	0.809	4	11	0.835	4	38.5	0.814	2	18	1.074	3	2	0.971	3	52.7	0.807	3	13.7	0.764	3	27.2	1.243	3	1.2	2.219	2	19
A0A067DWT0	Uncharacterized protein (Fragment) OS=Citrus sinensis GN=CISIN_1g0004611mg PE=4 SV=1 - [A0A067DWT0_CITSI]	148.23	0.2202	1	5	5	14	0.737	8	70.6	100	7	0	1.193	14	36.1	1.108	14	66.1	0.856	14	38.4	1.014	14	27.4	0.931	14	54.4	4.875	6	389.8	1.715	8	35.7	1.551	8	47.6	1.184	8	76.9	1.543	8	21	1.405	8	47.4	0.01	7	0
A0A067DQ74	Uncharacterized protein OS=Citrus sinensis GN=CISIN_1g023978mg PE=3 SV=1 - [A0A067DQ74_CITSI]	255.02	0.4453	1	8	8	35	1.278	17	90.3	0.918	14	29.8	0.782	35	24	0.692	35	33.8	0.573	35	38.1	0.768	35	32.7	0.632	35	37.2	0.962	11	79.9	1.038	17	117.9	1.27	17	110.4	0.943	17	37.9	0.687	17	28.2	1.036	17	66.9	0.01	14	0
A0A067DV09	Uncharacterized protein (Fragment) OS=Citrus sinensis GN=CISIN_1g043341mg PE=3 SV=1 - [A0A067DV09_CITSI]	80.8	0.0686	1	4	4	6	0.38	5	100.2	0.712	2	75.1	0.763	6	19.9	0.744	6	19	0.875	6	28.6	0.777	6	21.1	0.695	6	10.4	7.39	2	126.2	1.73	5	149.9	1.761	5	216.3	2.068	5	228.3	2.007	5	269.2	1.818	5	247.5	2.181	2	123.2
A0A067H873	Pectinesterase OS=Citrus sinensis GN=CISIN_1g015794mg PE=4 SV=1 - [A0A067H873_CITSI]	450.59	0.325	9	12	14	73	0.799	40	60.8	0.643	31	97.9	0.83	66	28.2	0.599	66	38.1	0.949	66	23.4	1.131	66	20.3	0.841	66	27.5	0.97	27	42.6	0.932	40	73.2	0.774	40	16.1	1.179	40	67.9	1.358	40	68.9	1.036	40	66.8	1.106	31	19
A0A067GEH8	Pectinesterase OS=Citrus sinensis GN=CISIN_1g010718mg PE=4 SV=1 - [A0A067GEH8_CITSI]	87.7	0.0737	10	2	4	9	0.45	2	25.4	100	1		0.931	2	11.4	0.951	2	20.1	1.637	2	35.6	1.299	2	8.7	1.113	2	11	100	1		2.113	2	37.7	2.13	2	47.3	3.595	2	65.3	3.081	2	16.4	2.531	2	37.2	0.01	1
A0A067G2E2	Pectinesterase OS=Citrus sinensis GN=CISIN_1g008261mg PE=4 SV=1 - [A0A067G2E2_CITSI]	201.32	0.1521	8	5	7	23	1.309	6	83.1	0.993	5	17.7	0.735	11	65.1	0.571	11	44.2	0.846	11	37.2	0.868	11	23.1	0.652	11	48.9	1.43	4	71.1	0.583	6	7.9	0.01	6	0	0.01	6	0	0.694	6	30	0.01	6	0	0.01	5	0
A0A067D451	Pectinesterase OS=Citrus sinensis GN=CISIN_1g027636mg PE=4 SV=1 - [A0A067D451_CITSI]	147.01	0.2443	8	4	5	26	0.793	13	78.9	0.806	4	5.8	0.717	24	24.5	0.615	24	63.7	1.084	24	21	0.802	24	20.6	0.792	24	28.2	1.804	3	49.2	1.013	13	111.1	0.766	13	14.4	1.514	13	146.2	1.238	13	166.2	1.014	13	62.8	1.631	4	24.8
A0A067EGP8	Uncharacterized protein OS=Citrus sinensis GN=CISIN_1g014803mg PE=3 SV=1 - [A0A067EGP8_CITSI]	93.5	0.1203	8	4	4	12	0.845	9	105.1	100	8	0	1.272	12	31.9	1.635	12	20.5	1.452	12	23.1	1.489	12	24.6	1.377	12	13.2	2.782	7	1719.3	1.61	9	109.5	1.902	9	138.9	1.545	9	127	1.402	9	83.2	1.724	9	132	0.01	8	0
A0A067FI92	Peroxidase OS=Citrus sinensis GN=CISIN_1g018871mg PE=3 SV=1 - [A0A067FI92_CITSI]	234.47	0.2521	2	1	6	23	1.639	1		100	1		0.593	1		0.514	1		0.59	1		0.478	1		0.53	1		1.861	1		0.01	1		0.01	1		0.01	1		0.01	1		0.01	1		0.01	1
A0A067FMU6	Uncharacterized protein OS=Citrus sinensis GN=CISIN_1g011045mg PE=3 SV=1 - [A0A067FMU6_CITSI]	305.53	0.2283	1	9	10	31	0.903	21	160.2	1.073	12	6.1	1.288	30	27.1	1.014	30	29.9	1.612	30	51.8	1.468	30	40.6	1.525	30	55.8	0.875	11	308	1.213	21	153.6	1.321	21	102.5	1.602	21	144.9	1.701	21	114.4	1.844	21	118.6	1	12	3.9
A0A067HET1	Uncharacterized protein OS=Citrus sinensis GN=CISIN_1g040810mg PE=3 SV=1 - [A0A067HET1_CITSI]	244.42	0.2396	1	8	9	24	1.081	17	135.4	0.763	17	61.4	0.909	23	25.8	0.715	23	59.7	1.552	23	19.5	0.942	23	31.5	0.998	23	29.8	0.72	17	25.6	0.925	17	88.8	0.759	17	13.1	1.23	17	88.5	0.789	17	51.2	0.969	17	54.4	1.696	17	94.4
A0A067FXI6	Uncharacterized protein OS=Citrus sinensis GN=CISIN_1g002596mg PE=4 SV=1 - [A0A067FXI6_CITSI]	50.96	0.0502	7	2	2	4	0.656	4	61	0.787	4	26.4	1.552	4	13.1	1.465	4	6.5	1.313	4	59.5	0.589	4	45	1.164	4	30.6	1.329	4	215.3	1.971	4	98.6	1.72	4	93.3	1.166	4	66.2	0.982	4	95.9	1.484	4	81	1.418	4	30.9
A0A067G0E1	Uncharacterized protein (Fragment) OS=Citrus sinensis GN=CISIN_1g0062242mg PE=4 SV=1 - [A0A067G0E1_CITSI]	41.7	0.0934	7	2	2	3	0.923	2	58.1	1.05	2	9.3	0.907	3	68.7	1.149	3	34	0.996	3	41.4	1.454	3	11.6	0.897	3	59.9	2.459	2	19.8	1.236	2	23.1	1.401	2	38.8	1.255	2	30.2	1.406	2	28	1.21	2	25.1	0.01	2	0
A0A067F110	Uncharacterized protein OS=Citrus sinensis GN=CISIN_1g010577mg PE=4 SV=1 - [A0A067F110_CITSI]	288.72	0.2932	3	7	9	23	0.648	15	49.7	0.81	13	50.5	1.034	16	50.5	0.913	16	67	0.956	16	81.9	0.738	16	56.1	0.817	16	50.9	3.067	13	136.1	1.86	15	100.7	1.727	15	99.9	1.69	15	127.5	1.16	15	127.4	1.492	15	133.7	1.427	13	61.5
A0A067G394	Uncharacterized protein (Fragment) OS=Citrus sinensis GN=CISIN_1g0215282mg PE=4 SV=1 - [A0A067G394_CITSI]	44.19	0.0792	1	2	2	4	100	4	0	0.7	4	18.2	1.098	4	11.9	1.38	4	9	1.558	4	18.1	1.091	4	31.3	1.514	4	10.3	0.518	4	42	0.662	4	27.2	0.833	4	27.3	0.816	4	15.4	0.01	4	0	0.706	4	3.9	1.462	4	32.9
A0A067DKU0	Uncharacterized protein OS=Citrus sinensis GN=CISIN_1g018955mg PE=3 SV=1 - [A0A067DKU0_CITSI]	254.37	0.344	11	8	8	24	1.223	15	100.7	0.763	13	61.4	1.015	20	28	1.186	20	20.1	1.102	20	23.6	1.066	20	34.9	1.092	20	32.5	0.875	13	83.9	0.888	15	79.8	0.868	15	33.8	0.869	15	25	0.793	15	52.1	0.866	15	35.3	1.251	13	38.5
A0A067G244	Uncharacterized protein (Fragment) OS=Citrus sinensis GN=CISIN_1g0003402mg PE=4 SV=1 - [A0A067G244_CITSI]	26.11	0.0081	4	1	1	8	1.643	3	41.6	0.865	4	39.4	1.115	4	2.5	1.302	4	18.3	0.953	4	39.6	0.76	4	22.2	1.101	4	7.1	0.744	3	494	0.621	3	17.2	0.732	3	7.5	0.01	3	0	0.01	3	0	0.01	3	0	1.165	4	27
A0A067FD76	Uncharacterized protein OS=Citrus sinensis GN=CISIN_1g011714mg PE=4 SV=1 - [A0A067FD76_CITSI]	21.42	0.0146	1	1	1	3	100	1		100	1		0.779	1		1.037	1		1.605	1		0.688	1		0.927	1		1.048	1		0.01	1		0.01	1		0.01	1		0.01	1		0.01	1		0.01	1
A0A067F4K4	Uncharacterized protein OS=Citrus sinensis GN=CISIN_1g020730mg PE=3 SV=1 - [A0A067F4K4_CITSI]	35.39	0.059	1	2	2	3	1.012	2	94.3	0.471	2	24.9	1.507	3	4.3	1.653	3	12.8	2.234	3	7.4	1.445	3	15	1.81	3	9.5	0.85	2	59.8	1.461	2	103.7	1.474	2	70.4	2.235	2	88.5	1.334	2	65.9	1.746	2	83.7	2.87	2	30.9
A0A067DFS4	Uncharacterized protein OS=Citrus sinensis GN=CISIN_1g027026mg PE=3 SV=1 - [A0A067DFS4_CITSI]	302.12	0.4017	2	1	9	46	0.644	2	69.8	0.573	1		0.696	5	23.6	0.555	5	36.2	0.472	5	27.5	0.677	5	20.1	0.535	5	38.7	1.062	1		0.877	2	25.4	0.776	2	16.5	0.01	2	0	0.835	2	40.9	0.742	2	11.3	1.165	1
A0A067D7K7	Uncharacterized protein OS=Citrus sinensis GN=CISIN_1g027048mg PE=3 SV=1 - [A0A067D7K7_CITSI]	307.85	0.4017	2	1	9	46	1.805	2	26.4	100	2	0	0.625	5	37.5	0.66	5	43.6	0.404	5	40.4	0.617	5	18.1	0.475	5	25.2	0.856	2	96.8	0.01	2	0	0.01	2	0	0.01	2	0	0.01	2	0	0.01	2	0	0.01	2	0
A0A067GAI0	Uncharacterized protein OS=Citrus sinensis GN=CISIN_1g027743mg PE=3 SV=1 - [A0A067GAI0_CITSI]	18.79	0.0457	1	1	1	4	0.468	2	86.7	0.223	2	84.8	0.975	4	3.3	1.374	4	13.8	1.073	4	30.8	1.126	4	24.8	0.664	4	79.7	0.872	2	1.2	2.306	2	117.1	3.247	2	100.7	2.775	2	65.1	2.505	2	53.8	1.03	2	65.8	4.417	2	114.9
A0A067ECG6	Uncharacterized protein OS=Citrus sinensis GN=CISIN_1g0289632mg PE=4 SV=1 - [A0A067ECG6_CITSI]	53.25	0.0995	1	2	2	2	100	1		100	2	0	1.297	2	56.2	1.261	2	51.4	1.472	2	80.9	1.158	2	66.4	1.454	2	120	0.551	1		0.01	1		0.01	1		0.01	1		0.01	1		0.01	1		1.201	2	31.9
A0A067EHN7	Uncharacterized protein OS=Citrus sinensis GN=CISIN_1g032633mg PE=4 SV=1 - [A0A067EHN7_CITSI]	94.58	0.2222	7	3	3	22	1.88	9	20.2	100	8	0	0.908	22	35.8	0.839	22	19.4	0.414	22	27.7	0.864	22	40.6	0.889	22	42.4	1.927	5	147	0.01	9	0	0.01	9	0	0.01	9	0	0.01	9	0	0.01	9	0	0.01	8	0
A0A067DYM8	Uncharacterized protein OS=Citrus sinensis GN=CISIN_1g003209mg PE=4 SV=1 - [A0A067DYM8_CITSI]	143.06	0.087	1	6	6	11	0.903	10	80	0.669	10	88.3	1.162	11	37.7	1.232	11	47.5	1.397	11	63.2	0.763	11	42.9	1.276	11	69.3	0.762	10	16.5	1.506	10	33	1.223	10	79.5	1.625	10	49.2	0.992	10	98.4	1.237	10	85.1	1.856	10	122.3
A0A067E1M6	Uncharacterized protein OS=Citrus sinensis GN=CISIN_1g017732mg PE=4 SV=1 - [A0A067E1M6_CITSI]	199.18	0.2082	10	6	6	15	1.831	10	24.2	0.773	9	28	1.243	15	25	1.481	15	25.5	1.121	15	26.7	1.369	15	22.2	1.357	15	21.2	0.504	9	166.5	0.665	10	27.8	0.711	10	3.4	0.01	10	0	0.757	10	44.1	0.695	10	1.7	1.72	9	57.8
A0A067FPL1	Uncharacterized protein OS=Citrus sinensis GN=CISIN_1g015895mg PE=3 SV=1 - [A0A067FPL1_CITSI]	941.62	0.7617	8	22	22	107	1.066	58	123.2	100	53	0	1.061	101	23.5	1.01	101	32.1	0.743	101	29.4	1.173	101	43.8	0.912	101	35.9	0.851	44	96.8	1.034	58	110.8	0.964	58	51.4	0.01	58	0	1.048	58	112.5	0.855	58	33.1	0.01	53	0
A0A067FMZ7	Uncharacterized protein OS=Citrus sinensis GN=CISIN_1g028183mg PE=4 SV=1 - [A0A067FMZ7_CITSI]	75.3	0.1934	1	3	3	5	1.013	4	18.8	100	3	0	1.566	5	13.6	1.44	5	10.6	1.936	5	57.8	2.266	5	38.5	2.024	5	29.8	3.123	3	102.7	1.578	4	20.3	1.331	4	47.4	1.495	4	75.4	2.001	4	104.2	1.593	4	72.2	1.045	3	10.5
A0A067GBG6	Uncharacterized protein (Fragment) OS=Citrus sinensis GN=CISIN_1g0375832mg PE=3 SV=1 - [A0A067GBG6_CITSI]	43.25	0.0699	1	2	2	3	100	3	0	100	2	0	0.877	3	3.5	0.934	3	0.2	0.885	3	8.5	0.812	3	0.9	0.84	3	13.2	0.435	2	17.7	0.01	3	0	0.01	3	0	0.01	3	0	0.01	3	0	0.01	3	0	0.01	2	0
A0A067EXF0	Uncharacterized protein OS=Citrus sinensis GN=CISIN_1g024067mg PE=3 SV=1 - [A0A067EXF0_CITSI]	37.48	0.0365	4	1	1	1				100	1		2.132	1		2.912	1		2.532	1		1.26	1		2.479	1																				0.01	1
A0A067FBQ1	Uncharacterized protein (Fragment) OS=Citrus sinensis GN=CISIN_1g0067172mg PE=4 SV=1 - [A0A067FBQ1_CITSI]	32.95	0.0229	1	1	1	1	100	1		0.884	1		1.958	1		2.021	1		1.696	1		1.518	1		1.766	1		0.151	1		0.01	1		0.01	1		0.01	1		0.01	1		0.01	1		2.066	1
A0A067GGI9	Uncharacterized protein OS=Citrus sinensis GN=CISIN_1g001119mg PE=4 SV=1 - [A0A067GGI9_CITSI]	40.14	0.0286	11	2	2	2	0.795	2	20.1	0.385	1		1.302	2	19.8	1.309	2	5.7	1.403	2	18.2	1.196	2	47	1.519	2	11.6	0.773	1		1.672	2	41.1	1.659	2	26	1.743	2	39.4	1.606	2	71.9	1.955	2	32.3	2.766	1
A0A067GS43	Uncharacterized protein OS=Citrus sinensis GN=CISIN_1g021838mg PE=4 SV=1 - [A0A067GS43_CITSI]	85.86	0.1284	4	4	4	6	100	4	0	100	4	0	0.883	6	8.5	1.042	6	24.6	0.816	6	20.6	1.081	6	19.8	0.956	6	12.3	0.769	4	13	0.01	4	0	0.01	4	0	0.01	4	0	0.01	4	0	0.01	4	0	0.01	4	0
A0A067HAY9	Uncharacterized protein OS=Citrus sinensis GN=CISIN_1g027634mg PE=3 SV=1 - [A0A067HAY9_CITSI]	103.55	0.2308	2	3	3	17	1.595	16	46.6	100	9	0	0.74	17	14.9	0.585	17	43.9	0.507	17	37.5	0.564	17	23.5	0.466	17	31.7	1.012	9	170.9	0.01	16	0	0.01	16	0	0.01	16	0	0.01	16	0	0.01	16	0	0.01	9	0
A0A067EP08	Uncharacterized protein OS=Citrus sinensis GN=CISIN_1g032035mg PE=4 SV=1 - [A0A067EP08_CITSI]	98.51	0.1622	4	2	2	6	0.538	1		100	1		0.797	6	11.9	0.94	6	31.2	0.738	6	15.7	1.212	6	36.8	0.984	6	8.6	100	1		1.545	1		1.653	1		1.509	1		2.182	1		1.835	1		0.01	1
A0A067GZC4	Uncharacterized protein OS=Citrus sinensis GN=CISIN_1g026422mg PE=4 SV=1 - [A0A067GZC4_CITSI]	197.14	0.3151	3	6	6	20	1.368	16	75.4	0.672	14	87.6	0.784	20	40.4	0.835	20	40.5	0.673	20	31.2	0.766	20	41.1	0.726	20	41.9	0.904	14	50.3	0.646	16	23.2	0.01	16	0	0.01	16	0	0.01	16	0	0.01	16	0	1.27	14	40.9
A0A067FRU7	Carbonic anhydrase OS=Citrus sinensis GN=CISIN_1g019915mg PE=3 SV=1 - [A0A067FRU7_CITSI]	605.58	0.5569	15	14	14	169	0.874	96	151.1	0.973	82	20.7	0.81	168	27	0.72	168	32.1	0.445	168	40.7	0.742	168	33.3	0.625	168	38.4	1.049	74	44.4	1.005	96	109.1	0.842	96	28.9	0.01	96	0	0.847	96	64.3	0.696	96	1.7	0.01	82	0
A0A067FVB0	Uncharacterized protein OS=Citrus sinensis GN=CISIN_1g011600mg PE=3 SV=1 - [A0A067FVB0_CITSI]	446.98	0.2731	2	10	10	53	0.909	32	75.5	100	31	0	1.155	53	47.1	1.259	53	47.7	1.453	53	54.4	1.053	53	39.2	1.304	53	55.8	3.674	26	1118.9	1.435	32	171.2	1.383	32	135.1	1.618	32	170.5	1.337	32	115.5	1.546	32	168.2	0.01	31	0
A0A067DSN6	Beta-hexosaminidase OS=Citrus sinensis GN=CISIN_1g007610mg PE=3 SV=1 - [A0A067DSN6_CITSI]	474.43	0.344	3	14	15	51	1.842	26	23.3	100	29	0	1.365	50	52.6	1.126	50	50.8	0.838	50	42.1	1.319	50	33.9	1.175	50	39.8	0.904	20	461.1	0.795	26	57.8	0.01	26	0	0.01	26	0	0.886	26	73.1	0.722	26	7.3	0.01	29	0
A0A067DHC0	Uncharacterized protein OS=Citrus sinensis GN=CISIN_1g011429mg PE=4 SV=1 - [A0A067DHC0_CITSI]	63.02	0.0667	2	2	2	3	100	3	0	100	3	0	1.385	3	38.9	1.846	3	12.4	1.314	3	30.1	1.565	3	70.5	2.021	3	6.9	2.003	3	1544.4	0.01	3	0	0.01	3	0	0.01	3	0	0.01	3	0	0.01	3	0	0.01	3	0
A0A067D3Y4	Uncharacterized protein (Fragment) OS=Citrus sinensis GN=CISIN_1g045361mg PE=3 SV=1 - [A0A067D3Y4_CITSI]	144.03	0.2095	1	3	3	14	1.063	13	73.1	0.434	13	51.2	1.122	14	31.4	1.047	14	63.7	0.732	14	41.7	0.847	14	29.3	0.873	14	60.1	0.76	13	33.5	1.338	13	44.5	1.174	13	53.4	0.931	13	36	0.917	13	80.4	0.988	13	57.9	2.607	13	82.8
A0A067EY79	Phosphoribulokinase OS=Citrus sinensis GN=CISIN_1g048274mg PE=3 SV=1 - [A0A067EY79_CITSI]	682.76	0.5866	1	18	18	126	0.951	79	103.8	100	53	0	0.87	119	24.7	0.838	119	27.5	0.626	119	23	0.914	119	38.2	0.758	119	34.6	1.136	51	260.8	0.908	79	84.6	0.909	79	41.4	0.01	79	0	1.094	79	124.6	0.861	79	34.3	0.01	53	0
A0A067FFK4	Lipoxygenase OS=Citrus sinensis GN=CISIN_1g002672mg PE=3 SV=1 - [A0A067FFK4_CITSI]	100.59	0.057	1	4	5	11	0.771	4	116.2	100	4	0	1.604	6	60	1.466	6	54.4	1.794	6	82.4	1.839	6	51.6	1.963	6	89.6	1.802	3	314.8	2.177	4	162	2.679	4	189.8	2.415	4	156.4	1.84	4	138.4	2.553	4	202.4	0.01	4	0
A0A067FBX6	Lipoxygenase OS=Citrus sinensis GN=CISIN_1g002617mg PE=3 SV=1 - [A0A067FBX6_CITSI]	471.96	0.27	13	17	18	39	0.9	27	110.5	0.801	23	52.4	0.959	34	40.3	1.143	34	48.2	0.684	34	38.6	0.975	34	54	0.947	34	52.3	2.025	21	286	1.363	27	113.2	1.315	27	88	0.83	27	17.8	1.154	27	109.2	1.056	27	70.7	1.152	23	25.3
A0A067E8K3	Uncharacterized protein OS=Citrus sinensis GN=CISIN_1g025953mg PE=4 SV=1 - [A0A067E8K3_CITSI]	102.47	0.1915	4	4	4	11	0.878	7	54.5	0.722	8	72.2	0.882	11	12.4	1.173	11	27.2	1.055	11	13.8	1.014	11	32.9	1.005	11	25.3	0.922	7	32.6	0.961	7	89.8	1.597	7	80.8	1.139	7	72.1	0.01	7	0	0.99	7	58.2	1.176	8	28.6
A0A067FAS1	Uncharacterized protein OS=Citrus sinensis GN=CISIN_1g007522mg PE=4 SV=1 - [A0A067FAS1_CITSI]	153.79	0.1167	4	6	6	9	0.611	7	143.7	0.767	5	48.3	0.961	9	40.8	0.821	9	48.6	0.866	9	30.2	0.713	9	21.1	0.823	9	33.6	0.882	5	90.8	1.784	7	191.8	1.392	7	137.3	1.452	7	132.5	1.516	7	210.9	1.378	7	137.7	1.523	5	27.4
A0A067FND3	Uncharacterized protein OS=Citrus sinensis GN=CISIN_1g014230mg PE=4 SV=1 - [A0A067FND3_CITSI]	47.72	0.0469	5	1	1	1	0.314	1		100	1		0.736	1		0.712	1		0.905	1		0.945	1		0.842	1		14.919	1		2.391	1		2.283	1		2.847	1		3.209	1		2.741	1		0.01	1
A0A067EQ80	Uncharacterized protein OS=Citrus sinensis GN=CISIN_1g011975mg PE=4 SV=1 - [A0A067EQ80_CITSI]	54.41	0.0483	3	2	2	2	1.193	2	107.1	0.57	2	130.7	1.186	2	0.3	1.196	2	23.4	1.202	2	10.7	0.832	2	153.8	1.176	2	24.1	0.323	2	226.9	1.007	2	109.5	1.217	2	99.5	1.109	2	66.8	0.603	2	8.5	1.032	2	66.2	1.926	2	133.4
A0A067EMA8	Uncharacterized protein (Fragment) OS=Citrus sinensis GN=CISIN_1g036924mg PE=3 SV=1 - [A0A067EMA8_CITSI]	107.96	0.122	1	3	3	6	1.572	4	49.1	100	3	0	0.939	6	6.3	0.989	6	14.6	1.027	6	26.2	1.156	6	23.5	0.932	6	19.4	0.833	3	114.8	0.678	4	30.9	0.754	4	12	0.789	4	10.4	0.687	4	28.4	0.707	4	4.2	0.01	3	0
A0A067ENS6	Uncharacterized protein OS=Citrus sinensis GN=CISIN_1g015029mg PE=4 SV=1 - [A0A067ENS6_CITSI]	101.75	0.1281	6	3	3	8	100	3	0	100	4	0	1.008	7	12.4	1.058	7	49.3	1.247	7	38.4	1.212	7	14.7	0.983	7	28.1	0.598	3	47.4	0.01	3	0	0.01	3	0	0.01	3	0	0.01	3	0	0.01	3	0	0.01	4	0
A0A067H124	Uncharacterized protein OS=Citrus sinensis GN=CISIN_1g000014mg PE=4 SV=1 - [A0A067H124_CITSI]	50.02	0.0145	6	3	3	5	0.92	5	83.9	0.419	5	47.4	1.197	5	45.7	0.905	5	30.4	1.428	5	8.5	0.751	5	9	0.827	5	33.2	0.722	5	22.7	1.504	5	58.9	1.281	5	103	1.534	5	97.1	0.925	5	62.1	1.492	5	82.1	3.475	5	36.9
A0A067ESN4	Uncharacterized protein OS=Citrus sinensis GN=CISIN_1g032245mg PE=4 SV=1 - [A0A067ESN4_CITSI]	78.68	0.2639	1	3	3	11	1.721	9	26.4	100	5	0	0.798	11	19	0.698	11	8.2	0.476	11	13	0.779	11	10.1	0.643	11	15.7	1.782	4	41	0.01	9	0	0.01	9	0	0.01	9	0	0.01	9	0	0.01	9	0	0.01	5	0
A0A067FQV6	Uncharacterized protein OS=Citrus sinensis GN=CISIN_1g018489mg PE=4 SV=1 - [A0A067FQV6_CITSI]	10.1	0.0254	3	1	1	1	100	1		0.688	1		1.843	1		1.969	1		2.757	1		0.496	1		2.059	1		0.353	1		0.01	1		0.01	1		0.765	1		0.01	1		0.01	1		2.497	1
A0A067G6G5	Uncharacterized protein OS=Citrus sinensis GN=CISIN_1g000868mg PE=4 SV=1 - [A0A067G6G5_CITSI]	65.28	0.0267	4	2	2	2	0.389	2	6.9	0.364	2	147	0.957	2	26.1	1.193	2	19.5	1.275	2	24.4	0.714	2	31.6	1.056	2	17.6	1.708	2	131.8	2.51	2	33.5	3.091	2	26.7	3.238	2	31.8	1.96	2	24.3	2.777	2	24.8	2.454	2	220.5
A0A067G581	Uncharacterized protein OS=Citrus sinensis GN=CISIN_1g008815mg PE=4 SV=1 - [A0A067G581_CITSI]	180.5	0.1685	5	7	7	20	1.494	12	58.2	0.845	11	43.2	0.804	14	27.8	0.713	14	34.2	0.793	14	29.3	0.71	14	23	0.75	14	41.8	1.01	11	54	0.814	12	62.3	0.864	12	33	0.978	12	44	0.765	12	45.9	0.788	12	20.4	1.078	11	15.1
A0A067GSY1	Uncharacterized protein OS=Citrus sinensis GN=CISIN_1g024467mg PE=4 SV=1 - [A0A067GSY1_CITSI]	77.59	0.1921	3	4	4	5	1.075	3	77.6	0.764	2	61	0.835	5	6.6	0.987	5	36.6	0.813	5	20.6	1.045	5	47.1	0.942	5	26.3	1.137	2	32.8	0.863	3	36.2	1.054	3	18.3	0.907	3	19.7	1.058	3	43.6	0.938	3	29.8	1.123	2	21.3
A0A067DY12	Uncharacterized protein OS=Citrus sinensis GN=CISIN_1g027843mg PE=4 SV=1 - [A0A067DY12_CITSI]	204.53	0.1835	1	4	4	15	0.523	13	58.3	0.346	7	71.3	0.936	15	33.5	0.929	15	37.7	0.683	15	39	0.899	15	28.9	0.851	15	52	0.924	7	21.3	1.565	13	69.8	1.7	13	61.2	1.244	13	63.6	2.032	13	59.7	1.407	13	64.8	2.815	7	148.9
A0A067GTZ1	Uncharacterized protein OS=Citrus sinensis GN=CISIN_1g005245mg PE=4 SV=1 - [A0A067GTZ1_CITSI]	254.93	0.1289	2	8	8	20	1.137	14	120	0.443	9	200.9	0.621	20	28.9	0.665	20	54.8	0.966	20	22.9	0.907	20	28.8	0.671	20	50.2	0.91	9	179.4	0.665	14	27.8	0.01	14	0	0.808	14	13.9	0.664	14	23	0.01	14	0	1.493	9	70.2
A0A067F2F4	Pectin acetylesterase (Fragment) OS=Citrus sinensis GN=CISIN_1g0355421mg PE=3 SV=1 - [A0A067F2F4_CITSI]	20.81	0.0364	1	1	1	1	1.622	1		0.633	1		1.05	1		1.812	1		2.348	1		0.723	1		2.051	1		0.713	1		0.66	1		1.125	1		1.429	1		0.01	1		1.293	1		1.547	1
A0A067EHD5	Cysteine synthase OS=Citrus sinensis GN=CISIN_1g020617mg PE=3 SV=1 - [A0A067EHD5_CITSI]	44.09	0.0733	13	1	2	6	100	1		0.855	1		1.548	1		1.65	1		1.414	1		1.198	1		1.796	1		0.318	1		0.01	1		0.01	1		0.01	1		0.01	1		0.01	1		1.689	1
A0A067DDA2	Uncharacterized protein OS=Citrus sinensis GN=CISIN_1g025548mg PE=3 SV=1 - [A0A067DDA2_CITSI]	54.34	0.0677	1	2	2	10	1.473	7	60.8	100	5	0	0.856	10	24	0.838	10	8.6	0.936	10	15.4	0.649	10	33.2	0.734	10	16.1	1.194	5	97.5	0.75	7	47.6	0.01	7	0	0.01	7	0	0.01	7	0	0.01	7	0	0.01	5	0
A0A067EFR3	Uncharacterized protein OS=Citrus sinensis GN=CISIN_1g029550mg PE=4 SV=1 - [A0A067EFR3_CITSI]	94.65	0.1885	1	3	3	5	0.965	2	176.4	1.071	4	6.3	1.676	5	5.2	1.362	5	7.9	0.919	5	27.2	1.476	5	13.9	1.415	5	9	1.443	2	364.3	1.695	2	195.6	1.486	2	159	1.186	2	80.5	1.553	2	146.2	1.471	2	160.3	1.218	4	34.1
A0A067EL74	Uncharacterized protein OS=Citrus sinensis GN=CISIN_1g003776mg PE=4 SV=1 - [A0A067EL74_CITSI]	15.27	0.0269	2	1	1	1	100	1		100	1		1.316	1		1.319	1		1.347	1		1.495	1		1.322	1		0.264	1		0.01	1		0.01	1		0.01	1		0.01	1		0.01	1		1.069	1
A0A067F094	Uncharacterized protein OS=Citrus sinensis GN=CISIN_1g033970mg PE=3 SV=1 - [A0A067F094_CITSI]	49.37	0.2617	1	2	2	2	0.45	1		0.251	1		0.497	2	49.7	0.348	2	78.1	1.275	2	40.2	0.919	2	14.6	0.397	2	68	1.018	1		1.547	1		1.239	1		2.154	1		2.403	1		1.366	1		2.538	1
A0A067FV93	Uncharacterized protein OS=Citrus sinensis GN=CISIN_1g047961mg PE=4 SV=1 - [A0A067FV93_CITSI]	32.54	0.05	1	1	1	2	0.938	1		0.722	2	72.1	0.886	2	6.5	0.993	2	12.3	0.89	2	21.2	0.867	2	16.3	1.017	2	10.6	0.909	1		0.922	1		0.981	1		0.813	1		1.1	1		1.032	1		1.285	2	42.8
A0A067DUB9	Glutamate decarboxylase OS=Citrus sinensis GN=CISIN_1g010897mg PE=3 SV=1 - [A0A067DUB9_CITSI]	638.98	0.4076	4	16	18	69	0.767	33	68.7	0.601	24	105.5	1.014	47	29	0.931	47	44.7	1.03	47	36	1.065	47	35.4	1.041	47	55.3	0.881	21	96.3	1.297	33	59.3	1.084	33	52.3	1.039	33	54.7	1.147	33	72.5	1.068	33	58.9	1.927	24	61.7
A0A067GNU3	Uncharacterized protein OS=Citrus sinensis GN=CISIN_1g008945mg PE=4 SV=1 - [A0A067GNU3_CITSI]	81.26	0.0899	4	2	3	5	0.267	3	61.4	0.22	1		0.898	4	21.4	0.865	4	15	0.893	4	23.3	0.975	4	25.3	0.715	4	15.7	0.846	1		2.483	3	15.9	2.22	3	15.8	2.912	3	0.7	2.746	3	10	2.283	3	7.7	4.897	1
A0A067GPJ8	Uncharacterized protein OS=Citrus sinensis GN=CISIN_1g001380mg PE=4 SV=1 - [A0A067GPJ8_CITSI]	39.88	0.0156	1	2	2	3	0.341	2	58.5	100	2	0	1.064	3	15.8	1.16	3	19.6	0.903	3	28.5	1.032	3	15.1	1.077	3	1.2	65.75	2	58.6	3.448	2	44.5	3.569	2	29.5	2.969	2	36.7	3.072	2	49.4	3.262	2	55.4	0.01	2	0
A0A067G945	Uncharacterized protein OS=Citrus sinensis GN=CISIN_1g006252mg PE=3 SV=1 - [A0A067G945_CITSI]	62.55	0.0408	5	2	2	3	1.237	2	97.9	100	2	0	1.083	3	5.8	1.505	3	0.3	1.135	3	18.2	1.477	3	3.4	1.254	3	22.1	0.674	2	3004	0.945	2	93.6	1.218	2	99.8	1.144	2	73	0.735	2	39.2	1.213	2	101.6	0.01	2	0
A0A067HAM9	Beta-galactosidase OS=Citrus sinensis GN=CISIN_1g003076mg PE=3 SV=1 - [A0A067HAM9_CITSI]	458.95	0.2709	12	18	18	55	1.851	37	22.6	100	30	0	0.84	55	25.4	0.709	55	26.4	1.185	55	46.5	0.873	55	45.3	0.821	55	55.9	0.912	27	36.8	0.562	37	2.4	0.01	37	0	0.826	37	17.1	0.01	37	0	0.01	37	0	0.01	30	0
A0A067EP73	Uncharacterized protein OS=Citrus sinensis GN=CISIN_1g021388mg PE=3 SV=1 - [A0A067EP73_CITSI]	123.86	0.1534	1	4	4	9	1.728	4	33.3	100	4	0	0.878	9	17.5	0.862	9	21.6	0.764	9	30.2	1.141	9	26	0.837	9	28.6	1.346	4	3867.2	0.01	4	0	1.029	4	63.3	0.971	4	42.8	0.812	4	56.4	0.953	4	51.4	0.01	4	0
A0A067CZ03	Uncharacterized protein (Fragment) OS=Citrus sinensis GN=CISIN_1g044845mg PE=4 SV=1 - [A0A067CZ03_CITSI]	282.65	0.2981	2	8	9	27	0.881	18	93.5	100	15	0	0.876	25	85.5	0.761	25	147	1.145	25	94	0.898	25	64.3	0.891	25	109.3	2.468	12	423.1	0.01	18	0	0.01	18	0	0.909	18	32	0.81	18	55.8	0.01	18	0	0.01	15	0
A0A067GIT7	Uncharacterized protein (Fragment) OS=Citrus sinensis GN=CISIN_1g0003511mg PE=4 SV=1 - [A0A067GIT7_CITSI]	82.16	0.0462	5	4	4	6	1.566	4	49.8	100	4	0	1.107	6	12.5	1.211	6	14.7	1.342	6	18.7	1.163	6	7.7	1.298	6	20.4	1.168	4	416.5	0.836	4	67.3	0.906	4	40.8	0.928	4	35.3	0.82	4	58.3	0.992	4	58.7	0.01	4	0
A0A067EV47	Uncharacterized protein OS=Citrus sinensis GN=CISIN_1g029530mg PE=4 SV=1 - [A0A067EV47_CITSI]	150.48	0.3143	3	6	6	14	0.917	9	84.3	0.752	4	64.2	0.741	14	41	0.759	14	34.9	1.67	14	44.5	1.253	14	58.7	0.84	14	63.3	2.771	4	372.3	0.827	9	65.2	0.918	9	43	1.235	9	44.3	1.001	9	28	0.838	9	30	1.155	4	25.7
A0A067ERK0	Uncharacterized protein OS=Citrus sinensis GN=CISIN_1g027937mg PE=4 SV=1 - [A0A067ERK0_CITSI]	63.91	0.1574	1	2	2	5	0.572	5	116.6	100	4	0	0.922	5	10.4	0.837	5	8.9	0.762	5	3.3	0.751	5	5.4	0.717	5	28	1.99	4	153	1.624	5	163.4	1.415	5	122.3	1.315	5	104.6	1.367	5	110.2	1.253	5	109.8	0.01	4	0
A0A067EH38	Uncharacterized protein (Fragment) OS=Citrus sinensis GN=CISIN_1g0092612mg PE=4 SV=1 - [A0A067EH38_CITSI]	25.23	0.0561	1	1	2	2							1.147	1		0.885	1		1.21	1		1.238	1		0.961	1
A0A067FTD7	Uncharacterized protein OS=Citrus sinensis GN=CISIN_1g020607mg PE=4 SV=1 - [A0A067FTD7_CITSI]	237.63	0.257	4	7	7	19	0.84	13	96.3	100	8	0	0.872	19	24.9	0.891	19	21.1	0.719	19	26.2	0.921	19	34.7	0.813	19	49.1	0.876	8	4436.1	1	13	107.6	0.901	13	39.9	0.755	13	3.7	0.854	13	65.8	0.793	13	21.4	0.01	8	0
A0A067DFM3	Uncharacterized protein OS=Citrus sinensis GN=CISIN_1g042783mg PE=4 SV=1 - [A0A067DFM3_CITSI]	42.29	0.0171	1	1	1	1	1.862	1					0.857	1		0.802	1		1.456	1		1.005	1		0.844	1					0.01	1		0.01	1		0.772	1		0.576	1		0.01	1
A8C183	PSI reaction center subunit II OS=Citrus sinensis GN=psaDa PE=2 SV=1 - [A8C183_CITSI]	419.22	0.5646	3	12	12	137	0.982	100	151	0.732	59	69.4	0.522	134	56.8	0.455	134	68.6	0.398	134	77.9	0.557	134	53.4	0.404	134	81.6	1.455	58	55.2	0.01	100	0	0.01	100	0	0.01	100	0	0.01	100	0	0.01	100	0	0.01	59	0
A0A067GPN2	Uncharacterized protein (Fragment) OS=Citrus sinensis GN=CISIN_1g0234812mg PE=4 SV=1 - [A0A067GPN2_CITSI]	244.96	0.3265	3	5	5	85	1.146	61	117	100	52	0	1.034	85	30.6	0.926	85	28.2	0.763	85	24.6	1.244	85	29.4	0.87	85	40.3	0.864	49	55.8	1.029	61	115.3	0.966	61	51.7	0.01	61	0	1.088	61	122.9	0.925	61	46.2	0.01	52	0
A0A067FSL3	Uncharacterized protein OS=Citrus sinensis GN=CISIN_1g012383mg PE=4 SV=1 - [A0A067FSL3_CITSI]	1291.49	0.6799	3	1	29	435	1.176	2	9.5	0.466	2	7.8	1.169	2	0.9	1.216	2	3.8	0.802	2	0	1.068	2	16.3	1.101	2	8.1	0.724	2	1.7	1.014	2	10.4	1.042	2	13.3	0.01	2	0	0.969	2	26.1	0.958	2	17.7	2.337	2	8.7
A0A067FSK7	Uncharacterized protein OS=Citrus sinensis GN=CISIN_1g012383mg PE=4 SV=1 - [A0A067FSK7_CITSI]	1454.07	0.7183	6	4	32	514	0.654	55	182.8	0.381	62	189	1.126	75	47.5	1.203	75	38.9	0.74	75	57.4	1.077	75	62.9	1.082	75	64.7	0.861	53	23.1	1.85	55	133.8	1.682	55	158.1	0.961	55	41.1	1.625	55	199.3	1.59	55	153.3	2.758	62	156.8
A0A067EBB3	Uncharacterized protein OS=Citrus sinensis GN=CISIN_1g011914mg PE=4 SV=1 - [A0A067EBB3_CITSI]	623.02	0.4021	5	6	16	174	1.431	9	53.9	100	8	0	0.978	13	19.3	1.114	13	20.2	0.615	13	34.1	0.926	13	35.6	1.023	13	27.4	0.877	7	603.6	0.846	9	69.8	0.897	9	39.1	0.01	9	0	0.69	9	29.1	0.698	9	2.3	0.01	8	0
A0A067G671	Uncharacterized protein OS=Citrus sinensis GN=CISIN_1g022196mg PE=4 SV=1 - [A0A067G671_CITSI]	142.53	0.3132	3	6	6	7	1.055	6	37.4	0.555	6	52.2	0.767	7	20.8	0.751	7	26.7	0.675	7	37.6	0.836	7	29.9	0.674	7	32.2	0.96	6	44.1	0.858	6	30.2	0.705	6	2	0.01	6	0	0.812	6	12.3	0.706	6	4	1.4	6	58
A0A067EWT9	Uncharacterized protein OS=Citrus sinensis GN=CISIN_1g032195mg PE=3 SV=1 - [A0A067EWT9_CITSI]	20.23	0.069	1	1	1	2	1.312	1		100	1		1.073	2	3.3	1.504	2	11.1	1.335	2	18.3	0.627	2	61.3	0.834	2	25.8	10.435	1		0.816	1		1.243	1		1.135	1		0.01	1		0.772	1		0.01	1
A0A067G8E4	Uncharacterized protein OS=Citrus sinensis GN=CISIN_1g012788mg PE=3 SV=1 - [A0A067G8E4_CITSI]	76.32	0.1053	2	3	3	6	2.138	5	0.9	0.648	5	9.7	1.267	6	11.2	1.249	6	32.8	0.954	6	15.7	0.999	6	21.1	1.248	6	16	0.553	5	63.3	0.654	5	16	0.744	5	10.1	0.01	5	0	0.01	5	0	0.01	5	0	1.642	5	31.5
A0A067E492	Uncharacterized protein (Fragment) OS=Citrus sinensis GN=CISIN_1g0099912mg PE=4 SV=1 - [A0A067E492_CITSI]	414.93	0.3532	3	9	13	35	0.786	9	287.7	100	7	0	0.743	14	26.7	0.552	14	41.5	1.364	14	41.7	1.051	14	36	0.706	14	18.3	2.902	6	229.9	0.968	9	99.3	0.803	9	21.6	1.547	9	153.7	1.144	9	138.3	0.933	9	47.6	0.01	7	0
A0A067EUA6	Uncharacterized protein OS=Citrus sinensis GN=CISIN_1g029605mg PE=4 SV=1 - [A0A067EUA6_CITSI]	52.85	0.1972	2	3	3	4	0.424	3	10.3	0.461	2	38.1	1.488	4	26.7	1.314	4	69.1	1.782	4	21.2	1.397	4	67.5	0.956	4	28.4	2.106	2	17.7	3.932	3	10.2	3.437	3	11	5.61	3	23.1	3.824	3	7.4	2.915	3	55.6	3.011	2	12.5
A0A067H0F3	Nucleoside diphosphate kinase OS=Citrus sinensis GN=CISIN_1g031851mg PE=3 SV=1 - [A0A067H0F3_CITSI]	191.3	0.4054	4	5	5	43	0.548	21	55.6	0.497	15	180.2	0.704	42	27.1	0.729	43	25.6	0.611	43	30.6	0.738	43	29.8	0.749	43	30.2	1.033	14	32.9	1.464	21	60.2	1.525	21	66.2	1.246	21	90.8	1.699	21	56.7	1.633	21	56.1	1.52	14	73.9
A0A067DSL7	Cytochrome b-c1 complex subunit Rieske, mitochondrial OS=Citrus sinensis GN=CISIN_1g023850mg PE=4 SV=1 - [A0A067DSL7_CITSI]	103.56	0.2029	3	5	5	7	1.609	6	45.1	100	6	0	1.02	7	17.5	0.932	7	34.1	0.993	7	43.2	0.863	7	166.7	1.023	7	65.7	0.643	5	46.2	0.712	6	38.7	0.965	6	51.6	0.773	6	7.3	0.931	6	83.6	0.899	6	41.3	0.01	6	0
A0A067GKS1	Uncharacterized protein OS=Citrus sinensis GN=CISIN_1g022412mg PE=4 SV=1 - [A0A067GKS1_CITSI]	129.89	0.2424	1	5	5	7	0.965	6	154.9	0.317	4	49.6	0.709	7	38.4	0.64	7	49.7	0.51	7	56.7	0.554	7	49.8	0.56	7	59.7	0.726	4	21	0.86	6	69.6	0.721	6	5.4	0.01	6	0	0.68	6	26.7	0.01	6	0	2.629	4	33.8
A0A067E0C7	Uncharacterized protein OS=Citrus sinensis GN=CISIN_1g022816mg PE=4 SV=1 - [A0A067E0C7_CITSI]	172.06	0.2062	1	5	5	13	0.49	12	62.1	0.755	8	63.3	0.607	13	22.4	0.552	13	47.1	0.558	13	47.4	0.575	13	44.7	0.559	13	42.6	1.954	8	125.3	0.837	12	67.5	0.803	12	21.6	0.742	12	1.1	0.86	12	67.2	0.807	12	24	0.01	8	0
A0A067E9L4	Uncharacterized protein OS=Citrus sinensis GN=CISIN_1g013466mg PE=4 SV=1 - [A0A067E9L4_CITSI]	312.45	0.2961	5	9	9	40	1.99	27	11.6	100	25	0	0.987	38	18.4	0.928	38	20.5	0.802	38	20.9	1.007	38	21.8	0.939	38	24.1	0.783	24	85	0.88	27	77.7	0.779	27	17	0.01	27	0	0.835	27	61.6	0.723	27	7.5	0.01	25	0
A0A067GEG2	Uncharacterized protein OS=Citrus sinensis GN=CISIN_1g025388mg PE=3 SV=1 - [A0A067GEG2_CITSI]	336.13	0.623	3	10	10	65	1.293	50	87.5	1.048	51	9.5	0.945	65	45.4	1.033	65	67.3	0.673	65	81.3	0.795	65	56.3	0.845	65	76.4	0.946	44	65.9	0.668	50	28.5	0.776	50	16.3	0.01	50	0	0.603	50	8.6	0.01	50	0	0.01	51	0
A0A067D6F9	Uncharacterized protein OS=Citrus sinensis GN=CISIN_1g043065mg PE=4 SV=1 - [A0A067D6F9_CITSI]	22.68	0.0787	1	1	1	2	1.364	2	76.1	0.593	2	119.1	1.445	2	47.2	1.812	2	20.6	1.802	2	25	1.474	2	9.1	1.544	2	17.7	0.432	2	71.1	1.129	2	143.6	1.298	2	116.3	1.337	2	109	1.049	2	112.8	1.189	2	96.6	2.375	2	217.7
A0A067FIY7	Uncharacterized protein OS=Citrus sinensis GN=CISIN_1g011804mg PE=3 SV=1 - [A0A067FIY7_CITSI]	241.67	0.1824	4	5	8	28	1.673	12	38.6	1.076	9	5.6	0.991	17	14.5	1.269	17	31.5	1.024	17	20	1.21	17	49.3	1.087	17	23.4	0.806	7	14.8	0.605	12	13.2	0.769	12	15	0.01	12	0	0.743	12	41	0.693	12	1.1	0.01	9	0
A0A067FJ33	Uncharacterized protein OS=Citrus sinensis GN=CISIN_1g011922mg PE=3 SV=1 - [A0A067FJ33_CITSI]	182.35	0.1284	3	3	6	16	0.974	6	38.6	100	3	0	0.911	6	29.3	0.989	6	35.8	0.886	6	30.8	0.881	6	38.3	0.981	6	46.3	6.115	3	21.4	1.03	6	78.6	1.107	6	64.2	1.141	6	72.5	1.033	6	108.7	1.226	6	82.4	0.01	3	0
A0A067H853	Uncharacterized protein OS=Citrus sinensis GN=CISIN_1g027519mg PE=3 SV=1 - [A0A067H853_CITSI]	77.41	0.0856	1	1	1	1	0.349	1					0.577	1		0.681	1		0.454	1		0.792	1		0.56	1					1.686	1		1.964	1		1.285	1		2.421	1		1.641	1
A0A067G1G9	Uncharacterized protein OS=Citrus sinensis GN=CISIN_1g027807mg PE=4 SV=1 - [A0A067G1G9_CITSI]	56.51	0.0963	1	2	2	6	0.638	6	49.1	0.286	6	24.4	1.243	6	10.5	1.392	6	28	0.788	6	18.2	0.898	6	38	0.914	6	11.3	0.83	6	19.6	2.408	6	41.9	2.474	6	25.4	1.521	6	36.2	1.667	6	6.7	1.615	6	50.6	4.769	6	34.7
A0A067EX70	Uncharacterized protein (Fragment) OS=Citrus sinensis GN=CISIN_1g0270052mg PE=4 SV=1 - [A0A067EX70_CITSI]	282.12	0.5714	5	7	7	42	2.059	26	6.5	0.979	21	19.7	1.141	41	32	1.189	41	42.7	0.984	41	33.7	1.025	41	32.6	1.124	41	46.2	0.603	19	138.5	0.01	26	0	0.01	26	0	0.01	26	0	0.01	26	0	0.01	26	0	1.015	21	6.1
A0A067D5L2	Uncharacterized protein OS=Citrus sinensis GN=CISIN_1g043063mg PE=3 SV=1 - [A0A067D5L2_CITSI]	140.33	0.1894	3	4	5	16	2.062	6	6.3	100	9	0	1.035	15	26.9	1.089	15	30.9	1.05	15	31	1.267	15	56.6	0.992	15	34.9	0.843	6	43.8	0.01	6	0	0.01	6	0	0.01	6	0	0.01	6	0	0.01	6	0	0.01	9	0
A0A067D1R0	Uncharacterized protein OS=Citrus sinensis GN=CISIN_1g034787mg PE=4 SV=1 - [A0A067D1R0_CITSI]	21.19	0.0964	6	1	1	1	100	1					0.462	1		0.47	1		1.163	1		0.701	1		0.568	1					0.01	1		0.01	1		0.01	1		0.01	1		0.01	1
A0A067EWF1	Uncharacterized protein (Fragment) OS=Citrus sinensis GN=CISIN_1g044604mg PE=4 SV=1 - [A0A067EWF1_CITSI]	151.66	0.1639	1	6	6	13	1.626	9	43.3	1.079	4	5.2	0.997	12	14.2	0.994	12	15.4	0.825	12	8.6	1.339	12	21.5	0.989	12	14.3	0.624	4	98.8	0.65	9	24.1	0.01	9	0	0.01	9	0	0.662	9	22.5	0.01	9	0	0.01	4	0
A0A067FW11	Uncharacterized protein OS=Citrus sinensis GN=CISIN_1g039074mg PE=4 SV=1 - [A0A067FW11_CITSI]	69.64	0.0805	1	2	3	7	1.147	4	36.3	100	4	0	1.155	5	11.6	1.254	5	4	1.284	5	29.2	1.332	5	17.1	1.28	5	28	4.596	4	60.8	1.055	4	22.5	1.057	4	14.6	1.09	4	12.4	1.092	4	18.2	1.066	4	18	0.01	4	0
A0A067E000	Uncharacterized protein (Fragment) OS=Citrus sinensis GN=CISIN_1g0094071mg PE=4 SV=1 - [A0A067E000_CITSI]	80.87	0.1114	1	3	3	4	1.836	4	23.8	0.679	2	11	1.457	4	44.4	1.441	4	46	1.159	4	58.7	1.151	4	8.7	1.396	4	33.6	0.331	2	29.3	0.627	4	13.1	0.01	4	0	0.01	4	0	0.576	4	1.6	0.01	4	0	2.666	2	4.2
A0A067GBD9	Uncharacterized protein OS=Citrus sinensis GN=CISIN_1g024515mg PE=3 SV=1 - [A0A067GBD9_CITSI]	131.01	0.1729	1	5	5	8	0.693	4	84.9	0.26	3	58.4	0.6	8	25.8	0.526	8	34.8	0.993	8	22.1	0.972	8	44.3	0.519	8	40.5	1.068	3	39.5	1.154	4	90.5	1.13	4	82.4	2.081	4	129.9	1.882	4	112	1.329	4	126.4	2.877	3	58.6
A0A067GM00	Reticulon-like protein OS=Citrus sinensis GN=CISIN_1g039009mg PE=4 SV=1 - [A0A067GM00_CITSI]	87.77	0.1523	1	3	3	5	0.917	3	91.2	0.704	4	37.7	1.13	5	11.6	1.08	5	34.1	0.977	5	39.4	1.314	5	28.1	0.994	5	7.9	0.778	3	28.3	1.257	3	110.6	1.008	3	59.4	1.052	3	56.8	1.27	3	152	1.062	3	71.9	1.541	4	41.5
A0A067HEQ1	Reticulon-like protein OS=Citrus sinensis GN=CISIN_1g025719mg PE=4 SV=1 - [A0A067HEQ1_CITSI]	16.79	0.0442	1	1	1	3	0.721	3	84	0.575	2	107.4	1.005	3	17.4	0.95	3	19.4	1.086	3	15.2	0.899	3	4.8	1.095	3	22	0.713	2	18.4	1.597	3	37.1	1.765	3	11.5	1.486	3	63.2	1.288	3	114.9	1.799	3	2.5	1.795	2	112.9
A0A067GGP0	Uncharacterized protein OS=Citrus sinensis GN=CISIN_1g017263mg PE=4 SV=1 - [A0A067GGP0_CITSI]	98.42	0.1093	7	3	3	8	0.943	5	63.3	1.081	3	4.9	0.98	8	11.4	0.873	8	17.5	1.061	8	28.9	1.187	8	20.4	1.13	8	27.7	6.262	2	69054.5	0.821	5	63.9	0.83	5	26.6	0.923	5	34.6	1.278	5	85.6	1.019	5	63.7	0.01	3	0
A0A067FSH0	Uncharacterized protein OS=Citrus sinensis GN=CISIN_1g011700mg PE=4 SV=1 - [A0A067FSH0_CITSI]	121.21	0.0856	3	4	4	8	1.169	7	112.3	100	4	0	1.137	8	15.2	1.275	8	9.6	1.254	8	17	1.391	8	15.3	1.248	8	20.9	1.866	4	116.5	1.174	7	124.8	1.075	7	71.8	1.084	7	62.3	1.262	7	17.5	1.056	7	70.6	0.01	4	0
A0A067GAV9	Uncharacterized protein OS=Citrus sinensis GN=CISIN_1g010864mg PE=4 SV=1 - [A0A067GAV9_CITSI]	42.2	0.0202	2	1	1	1	0.541	1		0.242	1		1.239	1		1.473	1		1.541	1		0.921	1		1.371	1		0.817	1		2.335	1		2.741	1		2.812	1		1.816	1		2.591	1		4.772	1
A0A067FGN4	Cytochrome c oxidase subunit OS=Citrus sinensis GN=CISIN_1g034905mg PE=3 SV=1 - [A0A067FGN4_CITSI]	67.16	0.2152	1	1	2	3	0.348	1					0.967	1		1.034	1		0.867	1		0.96	1		0.917	1					2.836	1		2.992	1		2.461	1		2.943	1		2.696	1
A0A067H6Z0	Uncharacterized protein OS=Citrus sinensis GN=CISIN_1g025070mg PE=4 SV=1 - [A0A067H6Z0_CITSI]	117.55	0.1434	1	4	4	12	0.681	8	104.3	0.64	6	92.5	0.662	12	23.4	0.646	12	20.7	0.552	12	35.5	0.626	12	38.8	0.596	12	31.2	1.942	6	104.6	1.071	8	73.2	0.986	8	55.4	0.797	8	11.9	0.862	8	50.6	0.813	8	25.3	1.039	6	9.6
A0A067EPI2	Uncharacterized protein OS=Citrus sinensis GN=CISIN_1g017915mg PE=4 SV=1 - [A0A067EPI2_CITSI]	107.76	0.155	4	4	4	8	0.702	5	95.1	0.845	2	43.3	0.49	8	36.6	0.513	8	28.8	0.409	8	38.3	0.675	8	30.5	0.439	8	27.9	10.131	2	3079.2	0.677	5	30.7	0.01	5	0	0.01	5	0	0.956	5	89.6	0.01	5	0	0.01	2	0
A0A067DN38	Uncharacterized protein OS=Citrus sinensis GN=CISIN_1g043837mg PE=4 SV=1 - [A0A067DN38_CITSI]	12.66	0.0318	1	1	1	2	0.532	1		0.52	2	161.8	1.117	2	8.6	1.02	2	28.2	1.365	2	5.8	1.207	2	3.4	1.237	2	0.6	0.831	1		2.27	1		1.603	1		2.635	1		2.477	1		2.368	1		2.107	2	164.5
A0A067GWY1	Uncharacterized protein OS=Citrus sinensis GN=CISIN_1g004265mg PE=4 SV=1 - [A0A067GWY1_CITSI]	179.49	0.1203	1	7	7	17	1.296	8	87.1	100	9	0	0.953	17	25.7	0.987	17	28.5	0.86	17	19.7	0.855	17	33.7	1.102	17	47.5	0.936	6	93	0.639	8	21.5	0.817	8	24.2	0.01	8	0	0.75	8	42.6	0.761	8	15.1	0.01	9	0
A0A067H8I6	Uncharacterized protein OS=Citrus sinensis GN=CISIN_1g000717mg PE=4 SV=1 - [A0A067H8I6_CITSI]	175.52	0.1004	1	9	9	13	0.673	8	47.6	100	9	0	1.098	12	22.1	1.081	12	29.5	1.076	12	21.8	1.173	12	19.3	1.091	12	23.4	0.973	7	46.1	1.746	8	31.9	1.651	8	69.9	1.888	8	17.2	2.14	8	32.6	1.746	8	24.4	1.101	9	18.4
A0A067GUY2	Zeaxanthin epoxidase, chloroplastic OS=Citrus sinensis GN=CISIN_1g005770mg PE=4 SV=1 - [A0A067GUY2_CITSI]	185.63	0.1209	13	6	6	10	0.958	10	179.1	0.788	10	55.3	0.905	10	10.8	0.865	10	9.7	0.852	10	19.6	0.9	10	24	0.903	10	26.9	0.864	10	43.6	1.09	10	127.8	0.892	10	38.2	0.913	10	32.8	0.803	10	54.3	0.736	10	10.2	1.211	10	33.1
A0A067GQP5	Uncharacterized protein OS=Citrus sinensis GN=CISIN_1g027148mg PE=4 SV=1 - [A0A067GQP5_CITSI]	66.77	0.1869	3	3	3	3	0.646	2	75.9	0.852	2	41.8	0.661	3	52.3	0.572	3	66.8	0.579	3	19.3	0.616	3	44.7	0.427	3	0.3	1.166	1		0.884	2	44.9	0.805	2	22	0.95	2	39.3	0.956	2	89.5	0.855	2	33.1	0.01	2	0
A0A067E820	Uncharacterized protein OS=Citrus sinensis GN=CISIN_1g018952mg PE=4 SV=1 - [A0A067E820_CITSI]	94.17	0.0948	2	2	3	10	0.661	8	59.9	0.554	8	80.3	1.076	8	26.5	1.158	8	27.6	1.204	8	26	0.979	8	10.2	1.066	8	21.9	2.063	8	90.9	1.466	8	110.2	1.424	8	83.8	1.413	8	75.3	1.352	8	57.2	1.387	8	71.5	1.749	8	80.2
A0A067F4T5	Uncharacterized protein OS=Citrus sinensis GN=CISIN_1g016533mg PE=4 SV=1 - [A0A067F4T5_CITSI]	67.61	0.0931	3	2	3	6	1.248	4	95.8	0.964	4	14.1	1.122	4	11.9	1.489	4	7.4	1.295	4	5.5	1.307	4	24.2	1.536	4	20.1	1.201	4	162.1	0.954	4	95.8	1.262	4	108.8	1.198	4	82.6	1.009	4	101.2	1.143	4	87.5	1.234	4	28.6
A0A067HGD4	Uncharacterized protein OS=Citrus sinensis GN=CISIN_1g002164mg PE=4 SV=1 - [A0A067HGD4_CITSI]	27.43	0.0147	3	1	1	3	100	2	0	100	2	0	0.808	3	1.4	1.019	3	4.1	1.025	3	2	0.958	3	3	0.996	3	0.3	0.777	2	29.4	0.01	2	0	0.01	2	0	0.01	2	0	0.01	2	0	0.01	2	0	0.01	2	0
A0A067DYH9	Uncharacterized protein OS=Citrus sinensis GN=CISIN_1g031474mg PE=4 SV=1 - [A0A067DYH9_CITSI]	171	0.327	1	4	4	11	0.637	11	140.3	0.51	11	48.7	1.167	11	14.9	1.389	11	27.9	0.397	11	79.8	0.436	11	50.4	0.939	11	30.4	0.898	11	30.8	1.614	11	186.2	2.103	11	203.4	0.881	11	27.2	0.789	11	51.2	1.515	11	171.5	2.005	11	55.3
A0A067FZF4	Uncharacterized protein OS=Citrus sinensis GN=CISIN_1g012947mg PE=4 SV=1 - [A0A067FZF4_CITSI]	21.07	0.031	2	1	1	3	1.145	2	118.2	100	2	0	0.935	2	0.5	0.923	2	11.1	0.912	2	8.5	0.913	2	23.4	0.917	2	9.9	1.357	2	561.5	0.929	2	89.7	0.992	2	56.6	1.014	2	50.2	0.883	2	72.4	0.995	2	59.2	0.01	2	0
A0A067E0I7	Uncharacterized protein OS=Citrus sinensis GN=CISIN_1g042625mg PE=4 SV=1 - [A0A067E0I7_CITSI]	152.46	0.032	1	7	7	8	0.845	7	90.3	0.744	8	66.1	1.308	8	33.9	1.329	8	28.8	1.231	8	18.5	0.93	8	22.5	1.287	8	15.7	0.688	7	35.3	1.726	7	34	1.592	7	36.1	1.785	7	59.3	1.051	7	72.3	1.553	7	45.7	1.679	8	95.9
A0A067DQH5	Uncharacterized protein OS=Citrus sinensis GN=CISIN_1g027122mg PE=4 SV=1 - [A0A067DQH5_CITSI]	134.22	0.1773	3	3	3	13	1.256	9	73.2	0.702	9	77.9	1.13	13	20.8	1.049	13	24	0.881	13	26.8	1.032	13	12.8	1.075	13	21.1	0.798	9	25.6	0.936	9	66.3	0.717	9	4.6	0.756	9	3.9	0.866	9	48.3	0.798	9	22.3	1.62	9	56.5
A0A067DPL0	Uncharacterized protein OS=Citrus sinensis GN=CISIN_1g025092mg PE=4 SV=1 - [A0A067DPL0_CITSI]	532.58	0.5078	5	14	14	157	0.83	97	155.3	0.714	81	74.4	0.626	153	49.2	0.612	153	68.9	0.427	153	94.3	0.56	153	59.8	0.533	153	67.7	1.241	75	47.1	0.811	97	61.5	0.859	97	32	0.01	97	0	0.708	97	33.1	0.729	97	8.8	0.01	81	0
A0A067G8F3	Uncharacterized protein OS=Citrus sinensis GN=CISIN_1g0212821mg PE=4 SV=1 - [A0A067G8F3_CITSI]	103.65	0.1511	2	1	5	8	0.574	1					0.571	1		0.595	1		0.545	1		0.543	1		0.531	1					1.015	1		1.045	1		0.938	1		1.009	1		0.947	1
A0A067DRX1	Uncharacterized protein OS=Citrus sinensis GN=CISIN_1g022657mg PE=3 SV=1 - [A0A067DRX1_CITSI]	136.92	0.1524	4	3	3	20	0.823	8	134.1	100	13	0	1.266	20	21.1	1.338	20	29.7	1.274	20	26.6	1.168	20	41.1	1.333	20	37.6	3.602	6	433	1.299	8	119.3	1.133	8	83	1.084	8	62.5	1.044	8	58.7	1.387	8	110.3	0.01	13	0
A0A067G8F9	Uncharacterized protein OS=Citrus sinensis GN=CISIN_1g031364mg PE=4 SV=1 - [A0A067G8F9_CITSI]	208.97	0.5093	2	7	7	32	0.91	28	98.2	0.733	20	55.2	0.673	32	74.6	0.929	31	78.7	0.615	32	107.9	0.662	32	73.1	0.872	32	80.8	1.094	19	51.5	0.667	28	28.1	0.962	27	51	0.01	28	0	0.792	28	51.9	0.839	28	30.3	1.379	20	55.1
A0A067G5K5	Uncharacterized protein OS=Citrus sinensis GN=CISIN_1g031165mg PE=4 SV=1 - [A0A067G5K5_CITSI]	74.64	0.2073	2	4	4	8	1.005	4	64.5	100	1		0.529	8	18.7	0.453	8	23.9	0.917	8	7.8	0.769	8	11.8	0.465	8	38.2	1.42	1		0.672	4	29.4	0.702	4	1.4	1.007	4	49.1	0.848	4	64.5	0.727	4	8.3	0.01	1
A0A067EBA9	Uncharacterized protein OS=Citrus sinensis GN=CISIN_1g017684mg PE=4 SV=1 - [A0A067EBA9_CITSI]	263.3	0.312	4	8	8	21	0.921	6	137.6	100	10	0	1.153	21	22.7	0.986	21	18.2	2.187	21	35.7	1.541	21	40.4	1.397	21	34.3	1.188	4	250.7	1.207	6	101.4	1.063	6	69.8	1.428	6	80.9	1.455	6	192.1	1.432	6	150.5	0.01	10	0
A0A067DWU6	Uncharacterized protein (Fragment) OS=Citrus sinensis GN=CISIN_1g045074mg PE=4 SV=1 - [A0A067DWU6_CITSI]	64.19	0.2963	1	3	3	4	1.643	3	40.8	100	3	0	0.667	4	10	0.554	4	21.9	0.437	4	17.8	0.5	4	16.5	0.551	4	8.6	1.52	3	24	0.01	3	0	0.01	3	0	0.01	3	0	0.01	3	0	0.01	3	0	0.01	3	0
A0A067DCX8	Uncharacterized protein OS=Citrus sinensis GN=CISIN_1g032953mg PE=4 SV=1 - [A0A067DCX8_CITSI]	39.14	0.1308	1	2	2	4	100	2	0	100	2	0	0.949	4	19.6	0.806	4	16.1	0.745	4	19	1.231	4	46.9	0.853	4	14.2	0.321	2	84.5	0.01	2	0	0.01	2	0	0.01	2	0	0.01	2	0	0.01	2	0	0.01	2	0
Q0Z862	Expansin OS=Citrus sinensis GN=EXP PE=2 SV=1 - [Q0Z862_CITSI]	34.1	0.0357	2	1	1	12	0.691	8	57.9	0.275	6	70.4	1.2	12	27.8	1.27	12	18.9	1.371	12	31.6	1.535	12	19.6	1.416	12	28.6	0.758	6	19.9	2.199	8	73.9	2.387	8	115.1	2.294	8	92.1	2.528	8	54.2	2.599	8	123.9	5.307	6	40
A0A067DM42	Uncharacterized protein (Fragment) OS=Citrus sinensis GN=CISIN_1g0046272mg PE=4 SV=1 - [A0A067DM42_CITSI]	133.73	0.2736	1	7	7	7	1.373	4	52.9	0.491	5	56.5	0.978	7	37.3	0.958	7	37.1	0.976	7	28	1.09	7	57.3	0.961	7	36.6	0.888	4	183.9	0.86	4	29	0.859	4	16	0.857	4	12.9	1.004	4	25.5	0.908	4	22.2	1.86	5	33.5
A0A067H8K6	Uncharacterized protein OS=Citrus sinensis GN=CISIN_1g046920mg PE=3 SV=1 - [A0A067H8K6_CITSI]	283.34	0.4413	3	9	9	26	0.839	17	101.2	0.981	18	19.4	0.769	25	39.9	0.774	25	26.1	0.688	25	47	0.67	25	50.5	0.898	25	44.3	1.112	15	21.5	0.956	17	96.4	0.958	17	50.3	0.01	17	0	0.759	17	44.5	1.19	17	96.8	0.01	18	0
A0A067HEP4	Uncharacterized protein OS=Citrus sinensis GN=CISIN_1g010148mg PE=4 SV=1 - [A0A067HEP4_CITSI]	43.39	0.0667	3	2	2	3	1.977	1		0.692	1		1.418	3	20.4	1.482	3	15.9	1.558	3	7	1.416	3	41.7	1.45	3	6.2	0.639	1		0.583	1		0.01	1		0.01	1		0.01	1		0.75	1		1.523	1
A0A067GYV0	Uncharacterized protein (Fragment) OS=Citrus sinensis GN=CISIN_1g0180201mg PE=4 SV=1 - [A0A067GYV0_CITSI]	92.57	0.2488	1	4	4	5	0.373	3	16.1	100	1		0.868	5	13.6	0.823	5	10.6	0.731	5	13.6	0.835	5	21.1	0.801	5	7	29.516	1		2.168	3	37	2.226	3	4.5	1.769	3	43.8	2.39	3	0.5	2.135	3	20.5	0.01	1
A0A067FBZ9	Uncharacterized protein OS=Citrus sinensis GN=CISIN_1g009495mg PE=3 SV=1 - [A0A067FBZ9_CITSI]	97.11	0.0788	4	4	4	9	0.95	8	52.5	0.545	8	82.8	1.219	9	27.1	1.28	9	18.3	1.068	9	27.8	1.089	9	25.9	1.135	9	15.1	0.792	7	52.3	1.222	8	47.8	1.239	8	42.6	1.051	8	27.3	1.013	8	59.6	1.049	8	42.6	2.08	8	133.2
A0A067ERJ3	Superoxide dismutase OS=Citrus sinensis GN=CISIN_1g026199mg PE=3 SV=1 - [A0A067ERJ3_CITSI]	304.94	0.4124	7	7	7	41	1.255	17	93.5	0.869	15	38.6	0.986	41	29.8	1.14	41	38.6	0.596	41	33	0.997	41	26.8	0.925	41	33.3	0.844	12	18.2	0.927	17	89.3	0.999	17	57.7	0.01	17	0	0.841	17	63	0.958	17	52.2	0.984	15	1.5
A0A067GSD4	Uncharacterized protein OS=Citrus sinensis GN=CISIN_1g018253mg PE=4 SV=1 - [A0A067GSD4_CITSI]	116.28	0.1067	2	4	4	8	1.213	8	61.7	0.447	6	12.3	0.818	8	21.3	0.905	8	35	0.814	8	35.6	0.707	8	23.1	0.752	8	30.7	0.915	6	7.2	0.956	8	20.8	0.803	8	21.6	0.842	8	20.1	0.797	8	35.7	0.783	8	19.4	1.779	6	24.4
A0A067GY08	Uncharacterized protein (Fragment) OS=Citrus sinensis GN=CISIN_1g0217372mg PE=4 SV=1 - [A0A067GY08_CITSI]	208.66	0.5405	3	7	9	34	100	17	0	100	9	0	0.521	24	28.4	0.532	24	31.3	0.745	24	37.3	0.58	24	22.7	0.559	24	32.3	2.497	6	228.2	0.01	17	0	0.01	17	0	0.01	17	0	0.01	17	0	0.01	17	0	0.01	9	0
A0A067G1H0	Uncharacterized protein (Fragment) OS=Citrus sinensis GN=CISIN_1g036908mg PE=4 SV=1 - [A0A067G1H0_CITSI]	190.69	0.7083	1	3	4	66	1.333	46	80.8	0.736	34	68.2	0.765	64	61.1	0.798	64	85.1	0.921	64	64.7	0.962	64	66.7	0.748	64	87.6	0.805	31	66.3	0.674	46	29.9	0.9	46	39.7	0.801	46	12.5	0.655	46	20.9	0.803	46	23.4	1.191	34	30.5
A0A067G5H2	Uncharacterized protein OS=Citrus sinensis GN=CISIN_1g014839mg PE=4 SV=1 - [A0A067G5H2_CITSI]	38.16	0.0291	3	1	1	1	1.729	1		0.445	1		2.7	1		3.57	1		2.971	1		1.072	1		2.634	1		0.469	1		1.592	1		2.078	1		1.696	1		0.661	1		1.557	1		5.664	1
A0A067DXA8	Uncharacterized protein (Fragment) OS=Citrus sinensis GN=CISIN_1g0328432mg PE=4 SV=1 - [A0A067DXA8_CITSI]	27.54	0.4286	1	1	1	3	0.481	1					0.702	3	21.6	0.767	3	13.8	1.085	3	1	1.071	3	12.4	0.629	3	16.3				1.719	1		1.845	1		2.227	1		2.187	1		1.651	1
Q84V85	Allene oxide synthase OS=Citrus sinensis GN=AOS PE=2 SV=1 - [Q84V85_CITSI]	113.81	0.1071	2	5	5	5	1.185	5	29.6	0.339	2	55.4	1.151	5	12.9	1.029	5	47.7	1.1	5	28.1	0.898	5	35.1	1.233	5	35.5	0.813	2	17.4	1.08	5	16.3	1.264	5	63.1	1.345	5	83.4	1.189	5	45.6	1.064	5	72.2	2.784	2	32.3
A0A067GKS5	Uncharacterized protein OS=Citrus sinensis GN=CISIN_1g029270mg PE=4 SV=1 - [A0A067GKS5_CITSI]	54.15	0.1276	1	2	2	8	0.668	3	47.8	0.823	4	47.8	0.895	8	15.6	0.874	8	18.5	0.686	8	9.6	1.192	8	15.9	0.837	8	8.5	1.089	3	2.6	0.996	3	56.6	0.947	3	36.8	0.862	3	23.8	1.85	3	40.3	1.005	3	31.9	1.03	4	8.3
A0A067EH48	Uncharacterized protein OS=Citrus sinensis GN=CISIN_1g025390mg PE=4 SV=1 - [A0A067EH48_CITSI]	165.01	0.2174	1	5	5	24	0.8	17	76.9	0.853	13	41.6	1.427	24	21.4	1.599	24	37.7	1.343	24	17.2	1.359	24	17.9	1.494	24	40	1.412	12	454.8	1.624	17	81.3	1.69	17	116.1	1.482	17	139.1	1.625	17	135.4	1.612	17	123.7	1.934	13	57
A0A067EGC4	Uncharacterized protein OS=Citrus sinensis GN=CISIN_1g024033mg PE=4 SV=1 - [A0A067EGC4_CITSI]	82.56	0.1905	1	4	4	9	1.117	8	125.3	0.606	7	33.9	0.796	9	21.1	0.987	9	67.4	0.968	9	26.6	0.914	9	57.3	0.868	9	40.4	1.812	7	98.2	0.963	8	98.3	1.103	8	74.5	1.222	8	87	1.069	8	117.8	1.135	8	79.6	1.343	7	50.5
A0A067HE31	Uncharacterized protein OS=Citrus sinensis GN=CISIN_1g028704mg PE=4 SV=1 - [A0A067HE31_CITSI]	190.18	0.5073	4	6	8	25	1.021	15	140.8	100	11	0	0.813	22	18.6	0.798	22	30.1	0.706	22	20.1	0.814	22	34.2	0.741	22	35.7	1.137	11	142	0.758	15	49.4	0.01	15	0	0.01	15	0	0.657	15	21.3	0.01	15	0	0.01	11	0
A0A067GP12	Uncharacterized protein OS=Citrus sinensis GN=CISIN_1g012276mg PE=3 SV=1 - [A0A067GP12_CITSI]	54.17	0.0878	2	3	3	4	0.987	3	52.3	0.812	2	50.2	0.944	4	32.1	0.933	4	28	0.927	4	22.3	1.031	4	45.8	1.058	4	29	1.113	2	131.5	0.75	3	47.4	0.01	3	0	0.01	3	0	0.702	3	31.7	0.769	3	16.7	1.467	2	66.8
A0A067H8D4	Uncharacterized protein OS=Citrus sinensis GN=CISIN_1g033904mg PE=4 SV=1 - [A0A067H8D4_CITSI]	24.06	0.125	7	1	1	1	0.692	1		100	1		0.81	1		0.855	1		1.681	1		0.968	1		0.865	1		9.219	1		1.194	1		1.245	1		2.398	1		1.493	1		1.279	1		0.01	1
A0A067H0A0	Uncharacterized protein OS=Citrus sinensis GN=CISIN_1g032685mg PE=3 SV=1 - [A0A067H0A0_CITSI]	133.92	0.2794	1	3	3	9	100	5	0	100	8	0	1.116	9	21.7	1.272	9	43.4	1.114	9	31	1.137	9	23	1.227	9	32	0.089	5	1922	0.01	5	0	0.01	5	0	0.01	5	0	0.01	5	0	0.01	5	0	0.01	8	0
A0A067EG79	Uncharacterized protein OS=Citrus sinensis GN=CISIN_1g034305mg PE=4 SV=1 - [A0A067EG79_CITSI]	24.23	0.0612	3	1	1	1	100	1		100	1		0.665	1		0.617	1		0.651	1		0.633	1		0.591	1		1.864	1		0.01	1		0.01	1		0.01	1		0.01	1		0.01	1		0.01	1
A0A067DSN4	Uncharacterized protein OS=Citrus sinensis GN=CISIN_1g040351mg PE=4 SV=1 - [A0A067DSN4_CITSI]	329.19	0.4914	2	9	9	53	1.248	33	95.8	1.116	39	0.2	1.052	53	37.1	1.068	53	37.4	0.479	53	53.1	0.366	53	54.2	1.014	53	44.2	0.843	31	88	0.813	33	62	0.775	33	16.2	0.01	33	0	0.01	33	0	0.695	33	1.7	1.04	39	9.8
A0A067F1V3	Uncharacterized protein (Fragment) OS=Citrus sinensis GN=CISIN_1g0075042mg PE=4 SV=1 - [A0A067F1V3_CITSI]	50.37	0.0839	4	2	2	5	100	5	0	100	3	0	1.155	5	31.1	1.225	5	24	1.142	5	16.5	1.232	5	30.4	1.019	5	24.2	0.573	3	9.5	0.01	5	0	0.01	5	0	0.01	5	0	0.81	5	56	0.699	5	2.5	0.01	3	0
A0A067EJH1	Dihydrolipoamide acetyltransferase component of pyruvate dehydrogenase complex OS=Citrus sinensis GN=CISIN_1g006594mg PE=3 SV=1 - [A0A067EJH1_CITSI]	194.32	0.1559	3	6	6	10	0.761	8	151.8	1.007	8	15.5	0.998	10	16.9	1.2	10	33.7	1.227	10	47	1.131	10	25	1.111	10	32.8	0.714	7	32.6	1.207	8	162.8	1.302	8	117.3	1.433	8	87.7	1.209	8	157.4	1.401	8	127.5	1.146	8	24.5
A0A067D700	Uncharacterized protein OS=Citrus sinensis GN=CISIN_1g020905mg PE=3 SV=1 - [A0A067D700_CITSI]	126.17	0.1787	2	4	4	10	0.349	4	245.9	0.165	4	222.2	0.894	6	27.1	0.858	6	8.4	0.659	6	15.9	1.048	6	17	0.732	6	21	0.864	4	2.6	3.627	4	206	3.167	4	124.1	2.66	4	118.6	4.521	4	309.5	2.611	4	85.3	7.009	4	186.5
A0A067FHS5	Uncharacterized protein OS=Citrus sinensis GN=CISIN_1g010845mg PE=4 SV=1 - [A0A067FHS5_CITSI]	40.01	0.0459	5	2	2	2	0.496	1		0.624	1		1.219	2	39.1	1.414	2	36.7	1.424	2	10.4	1.219	2	13.3	1.248	2	8.8	2.296	1		3.235	1		3.647	1		3.039	1		2.866	1		2.731	1		2.352	1
A0A067F6H7	Uncharacterized protein OS=Citrus sinensis GN=CISIN_1g021268mg PE=4 SV=1 - [A0A067F6H7_CITSI]	21.91	0.073	1	1	1	1	0.867	1					0.787	1		0.807	1		0.771	1		0.732	1		0.701	1					0.925	1		0.937	1		0.877	1		0.9	1		0.827	1
A0A067EKE6	Uncharacterized protein OS=Citrus sinensis GN=CISIN_1g012488mg PE=4 SV=1 - [A0A067EKE6_CITSI]	186.08	0.1732	1	6	6	8	0.745	3	109.9	0.816	4	49.2	1.071	8	14.5	1.037	8	16	1.427	8	12.7	1.094	8	41	1.261	8	26.4	4.072	3	17.9	1.414	3	52.6	1.567	3	37.4	1.177	3	6.6	1.468	3	74.6	1.422	3	9.8	1.508	4	72.2
A0A067G547	Uncharacterized protein OS=Citrus sinensis GN=CISIN_1g005468mg PE=4 SV=1 - [A0A067G547_CITSI]	83.78	0.0955	5	4	4	9	100	7	0	100	7	0	0.895	9	31.1	0.853	9	34.3	0.973	9	36.7	0.817	9	26.7	0.744	9	29.2	0.909	6	44	0.01	7	0	0.01	7	0	0.01	7	0	0.01	7	0	0.01	7	0	0.01	7	0
A0A067GLQ0	Uncharacterized protein (Fragment) OS=Citrus sinensis GN=CISIN_1g0234811mg PE=4 SV=1 - [A0A067GLQ0_CITSI]	45.01	0.1667	2	1	1	6	1.451	2	40.7	0.841	2	44.1	1.325	6	9.6	1.403	6	5.8	1.551	6	22.3	1.556	6	109.6	1.415	6	26.7	1.42	2	49.2	0.704	2	8.4	1.042	2	30.8	1.203	2	63	0.01	2	0	0.789	2	20.7	1.021	2	7
A0A067DZY7	Uncharacterized protein OS=Citrus sinensis GN=CISIN_1g044737mg PE=4 SV=1 - [A0A067DZY7_CITSI]	185.07	0.1779	1	6	6	13	0.705	7	89.2	0.679	7	85.2	0.911	13	20.9	0.867	13	16.8	0.909	13	20.9	0.839	13	34.3	0.892	13	15	1.106	6	47.4	1.153	7	39.5	1.104	7	60	1.113	7	31.1	1.244	7	54.8	1.197	7	41.4	1.223	7	34.7
A0A067GPK2	Uncharacterized protein (Fragment) OS=Citrus sinensis GN=CISIN_1g0159921mg PE=4 SV=1 - [A0A067GPK2_CITSI]	119.31	0.1276	3	6	6	11	100	7	0	1.099	8	2.5	1.195	11	28.9	1.283	11	22	1.091	11	31.6	1.107	11	25.2	1.148	11	24.8	0.639	7	119.7	0.01	7	0	0.01	7	0	0.01	7	0	0.01	7	0	0.01	7	0	0.996	8	3.3
A0A067G7I3	DNA-directed RNA polymerase subunit OS=Citrus sinensis GN=CISIN_1g000235mg PE=3 SV=1 - [A0A067G7I3_CITSI]	32.45	0.0083	1	1	1	1	0.34	1		0.156	1		1.498	1		1.994	1		1.612	1		1.457	1		2.352	1		0.836	1		4.486	1		5.898	1		4.674	1		4.565	1		7.065	1		8.953	1
A0A067G2R0	Methylthioribose-1-phosphate isomerase OS=Citrus sinensis GN=CISIN_1g017293mg PE=3 SV=1 - [A0A067G2R0_CITSI]	194	0.1662	3	5	5	11	0.971	11	109.9	100	8	0	0.972	11	37.5	1.125	11	23.8	0.858	11	37.5	0.966	11	39	1.076	11	17.5	3.362	8	2528.1	1.231	11	71.4	1.105	11	77.7	1.151	11	55.8	1.209	11	119.4	1.133	11	85.5	0.01	8	0
A0A067FG84	Uncharacterized protein OS=Citrus sinensis GN=CISIN_1g035583mg PE=4 SV=1 - [A0A067FG84_CITSI]	21.58	0.0382	2	1	1	1
A0A067FYY5	Uncharacterized protein OS=Citrus sinensis GN=CISIN_1g026331mg PE=4 SV=1 - [A0A067FYY5_CITSI]	29.16	0.0375	2	1	1	1	0.198	1		0.105	1		0.719	1		0.621	1		1.692	1		0.829	1		0.775	1		0.967	1		3.7	1		3.157	1		8.433	1		4.466	1		4.001	1		6.386	1
A0A067H2Z3	Uncharacterized protein OS=Citrus sinensis GN=CISIN_1g031181mg PE=4 SV=1 - [A0A067H2Z3_CITSI]	175.15	0.25	5	4	4	24	0.858	14	68.5	100	7	0	0.867	24	41.3	0.898	24	65.3	0.77	24	44.6	1.044	24	49.3	0.712	24	65.1	4.085	7	137.9	0.891	14	52	0.727	14	6.6	0.738	14	0.3	0.97	14	66.5	0.705	14	3.8	0.01	7	0
A0A067GFH2	Cysteine proteinase inhibitor OS=Citrus sinensis GN=CISIN_1g033492mg PE=3 SV=1 - [A0A067GFH2_CITSI]	36.99	0.2288	2	2	2	4	0.931	4	102.1	1.088	4	4	0.681	4	4.3	0.533	4	8.4	0.63	4	10.4	0.523	4	11.4	0.518	4	13.7	2.734	4	35.5	0.793	4	57.5	0.885	4	36.9	0.987	4	45.6	0.714	4	34.4	0.874	4	36.7	0.01	4	0
A0A067EES7	Uncharacterized protein OS=Citrus sinensis GN=CISIN_1g025691mg PE=4 SV=1 - [A0A067EES7_CITSI]	45.31	0.0973	7	2	2	3	0.45	1		100	1		0.916	3	5.3	1.248	3	2	1.036	3	1.7	1.163	3	5.6	1.097	3	3.8	89.428	1		2.003	1		2.793	1		2.337	1		2.293	1		2.43	1		0.01	1
A0A067EAE0	Uncharacterized protein OS=Citrus sinensis GN=CISIN_1g033208mg PE=3 SV=1 - [A0A067EAE0_CITSI]	43.39	0.072	1	1	1	5	0.799	4	23.7	100	3	0	1.169	5	17.6	1.226	5	21.6	0.958	5	11.6	1.102	5	33.7	1.234	5	38.3	7.52	3	130.1	1.403	4	17.9	1.527	4	22.4	1.265	4	5.2	1.317	4	20.6	1.483	4	31.7	0.01	3	0
A0A067H4W5	Uncharacterized protein (Fragment) OS=Citrus sinensis GN=CISIN_1g0401201mg PE=4 SV=1 - [A0A067H4W5_CITSI]	27.22	0.0887	1	1	1	2	1.003	1		100	1		1.085	2	24.3	1.181	2	9.7	1.299	2	1.5	1.1	2	7.6	1.285	2	4.8				0.938	1		1.111	1		1.292	1		1.23	1		1.352	1		0.01	1
A0A067DUX3	Uncharacterized protein OS=Citrus sinensis GN=CISIN_1g035394mg PE=3 SV=1 - [A0A067DUX3_CITSI]	30.43	0.1961	1	1	1	4	0.948	3	75.2	0.423	4	101.3	1.465	4	3	1.191	4	6.1	1.081	4	18.8	0.695	4	16.9	1.012	4	31.3	0.693	3	19	1.625	3	83.8	1.223	3	58.1	1.265	3	71.5	0.746	3	41.7	1.011	3	5.8	3.263	4	126.8
A0A067GKL6	Clathrin light chain OS=Citrus sinensis GN=CISIN_1g015863mg PE=3 SV=1 - [A0A067GKL6_CITSI]	40.77	0.0426	1	2	2	3	0.975	2	68.3	0.971	1		0.686	3	12.1	0.615	3	24.6	0.699	3	16.5	0.833	3	16.2	0.605	3	6.1	1.198	1		0.746	2	46.5	0.754	2	12.1	0.841	2	20	0.888	2	73.6	0.797	2	22.3	0.01	1
A0A067F5S7	Uncharacterized protein (Fragment) OS=Citrus sinensis GN=CISIN_1g0427013mg PE=4 SV=1 - [A0A067F5S7_CITSI]	72.62	0.0772	1	4	4	4	0.934	3	22.1	0.926	4	28.4	0.963	4	16.1	0.892	4	21.4	0.953	4	4.9	0.904	4	22.7	0.979	4	19.3	0.937	3	20.1	1.101	3	8.2	0.891	3	38	0.958	3	32.6	1.002	3	31.2	1.104	3	12.8	0.981	4	1
A0A067FKJ6	Uncharacterized protein OS=Citrus sinensis GN=CISIN_1g027713mg PE=3 SV=1 - [A0A067FKJ6_CITSI]	61.66	0.1364	1	3	3	4	100	3	0	0.684	2	83.5	0.772	4	32.6	0.675	4	58.4	0.641	4	55.9	0.874	4	44.5	0.664	4	50.1	0.8	2	2.2	0.01	3	0	0.01	3	0	0.01	3	0	0.01	3	0	0.01	3	0	1.524	2	74.4
A0A067GM58	Uncharacterized protein (Fragment) OS=Citrus sinensis GN=CISIN_1g0269492mg PE=4 SV=1 - [A0A067GM58_CITSI]	56.29	0.2288	9	2	2	7	1.057	5	69.1	1.022	4	13.3	0.908	7	23.9	0.903	7	18	1.274	7	54.1	1.205	7	67.7	0.995	7	27.3	0.991	4	44.1	1.027	5	114.9	0.809	5	22.7	1.007	5	49.1	0.779	5	49.1	0.946	5	50	0.01	4	0
A0A067GRH7	Serine hydroxymethyltransferase OS=Citrus sinensis GN=CISIN_1g010058mg PE=3 SV=1 - [A0A067GRH7_CITSI]	235.78	0.1696	2	1	7	40	100	1		100	1		0.761	1		0.815	1		0.854	1		0.9	1		0.825	1		1.19	1		0.01	1		0.01	1		0.01	1		0.01	1		0.01	1		0.01	1
A0A067H221	Uncharacterized protein OS=Citrus sinensis GN=CISIN_1g018973mg PE=4 SV=1 - [A0A067H221_CITSI]	311.04	0.2098	1	8	8	44	0.91	27	149.3	100	13	0	1.144	44	20.2	1.281	44	31	0.95	44	26	1.604	44	34.1	1.123	44	28.4	0.775	11	29.7	1.311	27	137.4	1.285	27	106.8	1.061	27	58.4	1.692	27	197.1	1.356	27	132.6	0.01	13	0
A0A067E2T5	Uncharacterized protein OS=Citrus sinensis GN=CISIN_1g012885mg PE=4 SV=1 - [A0A067E2T5_CITSI]	34.21	0.0563	2	2	2	2				100	1		0.912	2	4.9	1.053	2	22.7	0.642	2	13.5	1.014	2	50.3	0.815	2	25.5																			0.01	1
A0A067EAD2	Uncharacterized protein OS=Citrus sinensis GN=CISIN_1g031128mg PE=4 SV=1 - [A0A067EAD2_CITSI]	61.91	0.1951	2	3	3	4	0.577	3	21.5	0.279	1		0.892	4	1.4	0.906	4	14	0.868	4	14.3	0.962	4	5.9	1.014	4	2.3	1.019	1		1.4	3	20.4	1.61	3	6.6	1.15	3	58.8	1.748	3	3.8	1.264	3	60.4	2.295	1
A0A067FIG1	Uncharacterized protein OS=Citrus sinensis GN=CISIN_1g034237mg PE=4 SV=1 - [A0A067FIG1_CITSI]	129.86	0.32	1	4	4	16	1.406	6	51.8	100	9	0	1.309	16	53.3	1.083	16	40	1.629	16	20.6	1.732	16	54.8	1.264	16	22	0.867	5	1111	1.332	6	43.5	1.246	6	32.4	1.132	6	13.5	0.921	6	75.1	1.061	6	39.2	0.01	9	0
A0A067FIX1	Uncharacterized protein OS=Citrus sinensis GN=CISIN_1g023205mg PE=4 SV=1 - [A0A067FIX1_CITSI]	59.95	0.0979	2	2	2	2	0.664	2	9.1	0.276	1		1.093	2	15	1.102	2	19.4	0.997	2	40.7	0.828	2	85.1	1.037	2	7.8	0.806	1		1.679	2	24.4	1.672	2	28.9	1.484	2	51.2	1.332	2	72.1	1.598	2	17	4.089	1
A0A067E960	Uncharacterized protein OS=Citrus sinensis GN=CISIN_1g000687mg PE=4 SV=1 - [A0A067E960_CITSI]	107.35	0.0363	2	4	4	4	0.976	3	2.5	1.107	3	1.3	1.008	4	19.4	1.034	4	47.7	1.323	4	38.7	0.844	4	16.1	1.062	4	45.3	2.161	2	242.5	0.969	3	24.4	0.8	3	7.8	1.065	3	11.5	0.927	3	4.3	0.839	3	5.2	0.01	3	0
A0A067E7L4	Uncharacterized protein OS=Citrus sinensis GN=CISIN_1g017751mg PE=4 SV=1 - [A0A067E7L4_CITSI]	119.76	0.1115	7	3	3	11	1.801	8	26.8	100	7	0	0.99	11	24.1	1.326	11	13.6	1.013	11	28.4	1.044	11	21.1	1.021	11	18.9	0.595	6	658.4	0.609	8	14.2	0.787	8	18.6	0.01	8	0	0.01	8	0	0.692	8	1	0.01	7	0
A0A067FUA6	Uncharacterized protein OS=Citrus sinensis GN=CISIN_1g017236mg PE=4 SV=1 - [A0A067FUA6_CITSI]	116.54	0.1961	4	5	5	8	0.718	7	47.2	100	7	0	0.894	8	16.5	0.95	8	20.3	0.823	8	20.9	0.937	8	38	0.941	8	32.1	3.732	7	611.1	1.58	7	73.3	1.496	7	52.2	1.293	7	58.1	1.995	7	50.8	1.696	7	65	0.01	7	0
A0A067GX86	Uncharacterized protein OS=Citrus sinensis GN=CISIN_1g002541mg PE=4 SV=1 - [A0A067GX86_CITSI]	63.7	0.0319	1	2	2	2	1.293	2	87.6	1.067	2	6.8	0.992	2	18	0.945	2	1.1	0.93	2	7.1	1.022	2	6.1	0.972	2	10.3	1.341	2	104.6	0.902	2	83	0.926	2	44.5	0.911	2	32.3	0.876	2	70.8	0.971	2	54.7	0.999	2	3.7
A0A067H6N5	Uncharacterized protein OS=Citrus sinensis GN=CISIN_1g017912mg PE=4 SV=1 - [A0A067H6N5_CITSI]	27.4	0.0192	1	1	1	2	0.664	2	1.3	0.33	2	15.1	0.906	2	29.9	0.67	2	11.3	1.002	2	24.7	0.634	2	14.2	0.85	2	13.6	0.908	2	13.7	1.39	2	31.3	1.015	2	12.7	1.488	2	26.1	1.017	2	15.6	1.308	2	15	2.556	2	46.5
A0A067EY47	Uncharacterized protein (Fragment) OS=Citrus sinensis GN=CISIN_1g0104472mg PE=4 SV=1 - [A0A067EY47_CITSI]	111.05	0.5286	3	3	3	21	0.818	15	77.2	0.525	13	112.3	0.947	21	24.3	1.156	21	47.8	1.003	21	37.3	0.813	21	38.8	1.032	21	45.3	1.008	13	93.1	1.43	15	89.7	1.698	15	61.9	1.517	15	85.5	1.317	15	90.8	1.606	15	83.8	2.141	13	51.6
A0A067FJ50	Uncharacterized protein OS=Citrus sinensis GN=CISIN_1g030240mg PE=4 SV=1 - [A0A067FJ50_CITSI]	44.85	0.0994	1	2	2	3	1.773	2	29.2	0.768	2	38.5	1.033	3	34.3	0.906	3	17.1	1.207	3	2	1.145	3	10.4	1.037	3	18.2	0.532	2	53.7	0.632	2	19.8	0.01	2	0	0.775	2	7.6	0.725	2	37	0.706	2	4	1.405	2	20.7
A0A067FEZ1	Uncharacterized protein OS=Citrus sinensis GN=CISIN_1g028649mg PE=3 SV=1 - [A0A067FEZ1_CITSI]	138.75	0.3204	3	2	6	17	1.252	3	95	1.002	4	16.2	1.516	4	27.2	1.401	4	26.6	1.793	4	28.9	1.476	4	19.3	1.59	4	43.9	0.658	3	187.4	0.843	3	69.1	0.841	3	28.7	1.123	3	69.3	1.17	3	145.8	1.118	3	82.5	1.288	4	38.4
A0A067H5A9	Uncharacterized protein OS=Citrus sinensis GN=CISIN_1g041305mg PE=3 SV=1 - [A0A067H5A9_CITSI]	86.27	0.1289	2	3	3	7	100	5	0	100	5	0	1.325	6	16.7	1.575	6	16	1.385	6	19.5	1.45	6	15.5	1.625	6	16.5	3.16	5	1868.8	0.622	5	17.4	0.71	5	3.1	0.01	5	0	0.669	5	24.2	0.01	5	0	0.01	5	0
A0A067FL24	Uncharacterized protein OS=Citrus sinensis GN=CISIN_1g023032mg PE=3 SV=1 - [A0A067FL24_CITSI]	95.4	0.1875	1	3	3	5	0.273	2	69	0.212	3	191.6	0.773	5	16.2	0.723	5	2.8	0.69	5	11	0.826	5	14.5	0.657	5	18.4	0.932	2	0.3	3.268	2	72.2	2.891	2	159.4	2.474	2	141.5	2.854	2	97.4	2.481	2	129.4	3.791	3	206.6
A0A067E537	Uncharacterized protein OS=Citrus sinensis GN=CISIN_1g029577mg PE=4 SV=1 - [A0A067E537_CITSI]	180.4	0.2798	6	5	5	19	100	11	0	0.864	5	39.5	0.571	19	28.3	0.582	19	19.2	0.394	19	29.2	0.565	19	29.4	0.485	19	31.4	0.968	4	230.9	0.01	11	0	0.01	11	0	0.01	11	0	0.01	11	0	0.01	11	0	0.01	5	0
A0A067DF51	Uncharacterized protein OS=Citrus sinensis GN=CISIN_1g014387mg PE=4 SV=1 - [A0A067DF51_CITSI]	356.55	0.3059	1	12	12	48	1.078	29	95.8	100	19	0	0.564	48	63	0.576	48	67	0.811	48	44.6	0.801	48	52.5	0.54	48	85.4	1.713	17	136.7	0.685	29	32.5	0.01	29	0	0.919	29	33.7	0.84	29	62.6	0.72	29	6.9	0.01	19	0
A0A067F9B1	Uncharacterized protein OS=Citrus sinensis GN=CISIN_1g016226mg PE=4 SV=1 - [A0A067F9B1_CITSI]	103.74	0.1033	3	2	2	3	100	3	0	0.642	3	70.3	1.425	3	3.6	1.468	3	5.5	1.65	3	9.4	1.202	3	46.1	1.468	3	15.4	0.732	3	54.1	0.645	3	22.9	0.01	3	0	0.77	3	6.6	0.782	3	23.2	0.847	3	31.7	2.07	3	40.4
A0A067E5Q9	Mg-protoporphyrin IX chelatase OS=Citrus sinensis GN=CISIN_1g004256mg PE=3 SV=1 - [A0A067E5Q9_CITSI]	52.62	0.0365	4	2	2	3	0.757	2	24.6	100	2	0	1.193	3	2.9	1.432	3	2.2	1.55	3	19.8	1.471	3	0.5	1.353	3	2.1	17.235	1		1.665	2	30.1	1.987	2	31.3	1.883	2	58.7	2.24	2	36.9	2.1	2	47.2	0.01	2	0
A0A067DUT2	Uncharacterized protein OS=Citrus sinensis GN=CISIN_1g031651mg PE=4 SV=1 - [A0A067DUT2_CITSI]	161.09	0.4452	2	5	5	11	1.781	5	28.5	100	5	0	1.032	11	25	0.867	11	24.4	0.792	11	26.2	0.889	11	12.4	0.835	11	22.3	1.524	4	82.8	0.714	5	39.1	0.73	5	7.3	0.01	5	0	0.01	5	0	0.01	5	0	0.01	5	0
A0A067FJB8	Uncharacterized protein (Fragment) OS=Citrus sinensis GN=CISIN_1g0130142mg PE=4 SV=1 - [A0A067FJB8_CITSI]	72.07	0.3429	3	2	2	3							1.238	3	15.5	1.27	3	24.7	0.994	3	24.1	1.32	3	11.8	1.265	3	38.4
A0A067H099	Uncharacterized protein OS=Citrus sinensis GN=CISIN_1g034394mg PE=4 SV=1 - [A0A067H099_CITSI]	27.94	0.1042	1	1	1	1							0.69	1		0.662	1		0.832	1		1.12	1		0.699	1
A0A067DCI5	Uncharacterized protein OS=Citrus sinensis GN=CISIN_1g011590mg PE=3 SV=1 - [A0A067DCI5_CITSI]	103.96	0.1465	2	4	4	9	0.712	8	47.4	0.971	6	21.1	1.154	9	17.3	1.407	9	24.4	1.178	9	18.5	1.318	9	15.2	1.392	9	11.9	1.356	6	93.2	2.485	8	39.7	2.713	8	97.4	2.413	8	49.3	2.001	8	45.4	2.871	8	42.5	2.396	6	125.6
A0A067G4U8	Uncharacterized protein OS=Citrus sinensis GN=CISIN_1g040993mg PE=4 SV=1 - [A0A067G4U8_CITSI]	79.43	0.1495	1	3	3	7	1.205	6	79.1	100	6	0	0.867	7	18.3	0.82	7	23.4	0.578	7	40.2	0.866	7	13.5	0.745	7	27.1	1.167	6	32.3	0.721	6	40.9	0.887	6	37.2	0.01	6	0	0.748	6	42.2	0.767	6	16.3	0.01	6	0
A0A067DX06	Chlorophyll a-b binding protein, chloroplastic OS=Citrus sinensis GN=CISIN_1g023899mg PE=3 SV=1 - [A0A067DX06_CITSI]	326.33	0.3164	3	8	8	71	1.095	38	98.1	1.07	28	6.4	0.911	71	29.7	1.02	71	29	0.679	71	38.7	1.023	71	37.9	0.998	71	43.7	0.84	24	71.3	0.87	38	75.5	0.949	38	48.7	0.01	38	0	0.99	38	91.1	0.82	38	26.5	0.01	28	0
A0A067HB62	Uncharacterized protein OS=Citrus sinensis GN=CISIN_1g019961mg PE=4 SV=1 - [A0A067HB62_CITSI]	59.81	0.0564	5	2	2	2	1.148	2	117.3	0.36	1		0.828	2	33.4	0.727	2	32.4	0.712	2	18.7	0.782	2	45.6	0.659	2	34.3	0.098	1		0.782	2	54.9	0.819	2	24.6	0.863	2	23.9	0.76	2	44.9	0.777	2	18.2	2.674	1
A0A067H6K5	Uncharacterized protein OS=Citrus sinensis GN=CISIN_1g021217mg PE=4 SV=1 - [A0A067H6K5_CITSI]	19.99	0.1182	2	1	1	1	0.641	1		0.479	1		0.513	1		0.487	1		0.413	1		0.398	1		0.327	1		1.362	1		0.816	1		0.764	1		0.01	1		0.661	1		0.01	1		1	1
A0A067F8I7	Uncharacterized protein OS=Citrus sinensis GN=CISIN_1g011101mg PE=4 SV=1 - [A0A067F8I7_CITSI]	334.78	0.217	1	9	9	71	0.979	32	132.9	100	22	0	0.938	70	31.3	1.131	70	32.8	1.383	70	27.2	1.291	70	55.6	1.294	70	30.1	1.311	18	121.5	0.906	32	84.1	0.92	32	43.3	1.135	32	71.4	1.142	32	137.8	0.923	32	45.9	0.01	22	0
A0A067E059	Uncharacterized protein OS=Citrus sinensis GN=CISIN_1g006772mg PE=4 SV=1 - [A0A067E059_CITSI]	69.49	0.0554	1	3	3	5	1.66	4	39.8	0.701	4	16.8	1.595	5	18	1.539	5	18.2	1.371	5	39	1.238	5	14.6	1.439	5	31	1.051	4	225.1	0.851	4	58	0.883	4	36.6	0.882	4	27.2	0.852	4	65.3	0.889	4	39.5	2.613	4	20
A0A067DU93	Chorismate synthase OS=Citrus sinensis GN=CISIN_1g013280mg PE=3 SV=1 - [A0A067DU93_CITSI]	70.94	0.2038	4	5	5	5	1.286	5	31.2	0.514	3	14.3	1.109	5	43.8	1.131	5	44.7	0.862	5	38.2	0.784	5	93.8	1.311	5	69.3	0.73	3	47	0.88	5	49.9	0.919	5	36.7	0.01	5	0	0.01	5	0	1.042	5	68	2.011	3	115.2
A0A067EBE2	Uncharacterized protein (Fragment) OS=Citrus sinensis GN=CISIN_1g0462971mg PE=4 SV=1 - [A0A067EBE2_CITSI]	34.31	0.117	1	1	1	5	0.352	1		0.567	3	132.5	0.58	5	50.6	0.723	5	83.6	0.392	5	45.1	0.412	5	29	0.554	5	49.1	2.942	1		4.689	1		3.939	1		4.187	1		0.692	1		3.854	1		2.661	3	286.5
A0A067FQL5	Uncharacterized protein OS=Citrus sinensis GN=CISIN_1g028463mg PE=3 SV=1 - [A0A067FQL5_CITSI]	274.57	0.4348	4	8	8	24	1.004	17	82.2	0.539	12	80.7	0.713	24	40.1	0.572	24	24.4	0.586	24	45.3	0.738	24	35.4	0.552	24	40.9	1.263	11	100.2	0.799	17	58.8	0.725	17	6.2	0.775	17	7.6	0.72	17	35.9	0.715	17	5.9	1.227	12	35.2
A0A067EK75	Uncharacterized protein OS=Citrus sinensis GN=CISIN_1g007945mg PE=4 SV=1 - [A0A067EK75_CITSI]	38.12	0.0384	9	1	2	3	1.237	1		100	1		1.142	1		1.331	1		1.49	1		1.093	1		1.337	1		2.955	1		0.942	1		1.084	1		1.19	1		0.942	1		1.105	1		0.01	1
A0A067F6U6	Uncharacterized protein OS=Citrus sinensis GN=CISIN_1g048767mg PE=4 SV=1 - [A0A067F6U6_CITSI]	42.55	0.0221	1	2	2	2	0.754	2	169.6	0.402	2	126.8	0.679	2	37.4	1.079	2	26.6	1.149	2	56.5	0.631	2	17	0.923	2	37.6	0.974	2	18.6	0.934	2	91	1.62	2	195.2	1.861	2	237.1	0.998	2	99.7	1.553	2	181.8	1.574	2	68.1
A0A067GVX2	Uncharacterized protein OS=Citrus sinensis GN=CISIN_1g038854mg PE=3 SV=1 - [A0A067GVX2_CITSI]	42.58	0.0907	1	2	2	2	100	1		100	2	0	0.95	2	16.9	0.793	2	23.4	0.968	2	20.6	0.93	2	39.2	0.802	2	35.9	0.852	1		0.01	1		0.01	1		0.01	1		0.01	1		0.01	1		0.01	2	0
A0A067F261	Uncharacterized protein OS=Citrus sinensis GN=CISIN_1g043218mg PE=4 SV=1 - [A0A067F261_CITSI]	27.99	0.0398	1	1	1	4	1.096	3	131.1	100	3	0	0.882	4	6.9	0.968	4	12.2	0.78	4	5.2	0.917	4	23	0.752	4	19.8	47.805	3	134.4	0.861	3	73.2	0.783	3	17.7	0.01	3	0	1.026	3	106.7	0.725	3	7.8	0.01	3	0
A0A067EC04	Uncharacterized protein OS=Citrus sinensis GN=CISIN_1g016939mg PE=4 SV=1 - [A0A067EC04_CITSI]	142.1	0.1994	8	6	6	12	0.967	4	5	100	3	0	1.159	11	24.5	1.564	11	22.7	1.243	11	21.7	1.139	11	39.4	1.462	11	33.2	8.541	2	99.1	1.041	4	39.6	1.161	4	57.1	1.17	4	38.5	0.865	4	40.2	1.214	4	38.3	0.01	3	0
A0A067F514	Uncharacterized protein OS=Citrus sinensis GN=CISIN_1g031118mg PE=4 SV=1 - [A0A067F514_CITSI]	95.58	0.1152	1	2	2	8	0.746	4	44.3	100	4	0	1.38	8	13.1	1.587	8	11.3	0.98	8	17.2	1.357	8	22.5	1.481	8	21	8.559	3	316.1	1.636	4	46.9	2.072	4	18.9	1.55	4	35.5	2.078	4	31.5	2.458	4	5.8	0.01	4	0
A0A067DWR9	Uncharacterized protein OS=Citrus sinensis GN=CISIN_1g041256mg PE=3 SV=1 - [A0A067DWR9_CITSI]	67.45	0.168	3	3	3	4	1.533	4	53.6	1.117	4	0.1	1.376	4	16.1	1.47	4	22.6	1.028	4	26.9	1.4	4	46.3	1.517	4	42.1	2.791	4	56.8	0.965	4	69.8	1.171	4	63.9	0.903	4	30.9	1.303	4	46.5	1.295	4	54.3	1.054	4	11.8
A0A067FJ03	Uncharacterized protein OS=Citrus sinensis GN=CISIN_1g046599mg PE=4 SV=1 - [A0A067FJ03_CITSI]	69.44	0.229	1	3	3	6	1.358	5	21.6	0.749	6	65	0.685	6	28.6	0.599	6	22	0.623	6	23.6	0.57	6	42.6	0.548	6	37.1	1.08	5	12.7	0.01	5	0	0.01	5	0	0.01	5	0	0.01	5	0	0.01	5	0	1.048	6	11
A0A067G5N1	Uncharacterized protein OS=Citrus sinensis GN=CISIN_1g046595mg PE=3 SV=1 - [A0A067G5N1_CITSI]	39.47	0.0606	1	1	2	2							1.142	1		1.582	1		1.706	1		1.049	1		1.402	1
A0A067DQM9	Uncharacterized protein OS=Citrus sinensis GN=CISIN_1g027956mg PE=3 SV=1 - [A0A067DQM9_CITSI]	196.03	0.2824	2	4	5	14	1.449	4	63.9	100	5	0	1.393	10	7.5	1.769	10	26.8	1.105	10	15.3	1.339	10	23.6	1.492	10	29.6	0.76	3	69	1.075	4	89.8	1.257	4	98.1	0.921	4	34.1	1.136	4	116	1.284	4	104.2	0.01	5	0
A0A067FMB6	Pectinesterase OS=Citrus sinensis GN=CISIN_1g047288mg PE=4 SV=1 - [A0A067FMB6_CITSI]	312.7	0.1752	1	7	7	35	1.144	22	118.4	100	11	0	0.524	35	29	0.559	35	29	0.917	35	26.6	0.954	35	19.6	0.692	35	31.2	2.17	9	138.5	0.01	22	0	0.01	22	0	0.85	22	21.5	0.72	22	35.8	0.755	22	14	0.01	11	0
A0A067FUE4	Uncharacterized protein (Fragment) OS=Citrus sinensis GN=CISIN_1g0059652mg PE=3 SV=1 - [A0A067FUE4_CITSI]	80.02	0.0731	2	3	3	4	1.228	4	99.7	0.989	4	18.3	1.167	4	22.8	1.12	4	26.6	1.167	4	21.9	0.993	4	39.2	1.109	4	34.2	0.9	4	89.4	0.907	4	76.1	1.01	4	59.8	1.042	4	55.1	0.937	4	54.7	0.937	4	48.5	1.003	4	2.6
A0A067F396	Uncharacterized protein OS=Citrus sinensis GN=CISIN_1g031480mg PE=3 SV=1 - [A0A067F396_CITSI]	63.97	0.1944	4	3	3	7	1.014	4	149.6	0.436	1		0.282	7	29.6	0.2	7	11.3	0.901	7	33.8	0.662	7	18.8	0.244	7	17.4	1.598	1		0.676	4	30.4	0.01	4	0	1.242	4	90.7	0.911	4	78.9	0.73	4	8.8	0.01	1
A0A067E0R6	Uncharacterized protein OS=Citrus sinensis GN=CISIN_1g010048mg PE=3 SV=1 - [A0A067E0R6_CITSI]	20.64	0.0212	1	1	1	1	0.921	1		100	1		1.16	1		1.172	1		1.15	1		0.9	1		1.105	1		13.456	1		1.285	1		1.282	1		1.233	1		1.042	1		1.227	1		0.01	1
A0A067GMF5	Uncharacterized protein OS=Citrus sinensis GN=CISIN_1g004054mg PE=4 SV=1 - [A0A067GMF5_CITSI]	571.02	0.2564	2	16	17	67	0.829	41	140.3	0.845	37	43.3	0.784	66	30.9	0.657	66	33.3	1.154	66	36.4	0.985	66	38.9	0.764	66	42.6	0.983	34	95.1	1	41	107.7	0.01	41	0	1.293	41	100.4	1.212	41	158.1	0.848	41	31.9	0.01	37	0
A0A067EXD1	Uncharacterized protein OS=Citrus sinensis GN=CISIN_1g046220mg PE=4 SV=1 - [A0A067EXD1_CITSI]	62.42	0.0452	1	3	3	6	1.838	1					0.855	6	8.2	0.864	6	17.6	0.93	6	14.7	1.062	6	23.8	0.979	6	16.7				0.01	1		0.01	1		0.01	1		0.693	1		0.01	1
A0A067GUN1	Ribosomal protein OS=Citrus sinensis GN=CISIN_1g017710mg PE=3 SV=1 - [A0A067GUN1_CITSI]	59.6	0.0881	3	3	3	6	0.994	4	110.5	100	2	0	0.739	6	11.6	0.579	6	17.8	0.696	6	9.5	0.843	6	25.1	0.539	6	20.1	1.233	2	20.3	0.738	4	44.8	0.748	4	10.9	0.86	4	23.3	0.815	4	57.1	0.74	4	11	0.01	2	0
A0A067EKX5	Uncharacterized protein (Fragment) OS=Citrus sinensis GN=CISIN_1g037019mg PE=4 SV=1 - [A0A067EKX5_CITSI]	85.1	0.1029	2	2	2	5	1.167	4	113	100	3	0	0.811	5	20	0.915	5	8	0.662	5	11.8	0.931	5	9.9	0.768	5	10	1.343	3	103.4	0.938	4	91.8	1.191	4	94.3	1.032	4	53.4	1.083	4	121.5	1.131	4	85.1	0.01	3	0
A0A067FKA4	Uncharacterized protein OS=Citrus sinensis GN=CISIN_1g003362mg PE=4 SV=1 - [A0A067FKA4_CITSI]	29.97	0.0127	5	1	1	2							0.841	1		0.852	1		0.633	1		0.856	1		0.937	1
A0A067D5R9	Uncharacterized protein (Fragment) OS=Citrus sinensis GN=CISIN_1g046242mg PE=4 SV=1 - [A0A067D5R9_CITSI]	40.07	0.2887	1	2	2	6	0.738	5	35.4	0.958	1		0.716	6	17.8	0.648	6	19.7	0.459	6	33	0.689	6	17.5	0.523	6	29.8	2.989	1		0.941	5	13	0.83	5	21	0.01	5	0	0.987	5	20.2	0.692	5	1	0.01	1
A0A067FXW0	Uncharacterized protein OS=Citrus sinensis GN=CISIN_1g015872mg PE=4 SV=1 - [A0A067FXW0_CITSI]	112.73	0.1203	3	4	4	8	0.726	4	22.8	100	4	0	1.145	8	42.7	1.507	8	81.5	0.93	8	15.6	1.298	8	19.5	1.302	8	61.5	0.871	2	21.8	1.381	4	22.9	1.39	4	40.2	1.15	4	23.6	1.741	4	13.7	1.355	4	32.7	1.538	4	36.3
A0A067EDX8	Uncharacterized protein OS=Citrus sinensis GN=CISIN_1g001219mg PE=4 SV=1 - [A0A067EDX8_CITSI]	55.62	0.0251	3	3	3	4	1.367	4	40.7	0.592	4	40.8	0.842	4	22.1	0.739	4	14	0.972	4	23.2	0.94	4	24	0.87	4	26.3	0.938	4	25.7	0.728	4	41.4	0.761	4	13.3	0.91	4	32.2	0.874	4	49.4	0.879	4	37.7	1.253	4	21.6
A0A067GQ18	ATP-dependent Clp protease proteolytic subunit OS=Citrus sinensis GN=CISIN_1g0221612mg PE=3 SV=1 - [A0A067GQ18_CITSI]	113.65	0.106	4	2	2	8	1.025	3	53.7	100	8	0	1.166	8	6.3	1.502	8	22.1	0.977	8	11.9	1.288	8	23	1.483	8	27.1	0.888	3	20.3	0.858	3	31.2	1.53	3	88.3	0.91	3	32.2	0.822	3	41.2	1.012	3	62.4	0.01	8	0
A0A067EK70	Uncharacterized protein OS=Citrus sinensis GN=CISIN_1g017180mg PE=4 SV=1 - [A0A067EK70_CITSI]	42.43	0.0887	2	2	2	2							0.847	2	9.6	0.784	2	6.7	0.7	2	18.1	1.001	2	42.3	0.701	2	17.7
A0A067DU63	Uncharacterized protein OS=Citrus sinensis GN=CISIN_1g024780mg PE=3 SV=1 - [A0A067DU63_CITSI]	60.69	0.084	1	2	2	6	1.204	5	33.4	100	5	0	1.383	6	8.6	1.243	6	16.2	1.628	6	34.7	1.356	6	23.6	1.352	6	10.9	4.532	5	53.3	1.408	5	24.7	1.247	5	31.8	1.583	5	59.1	0.999	5	27.1	1.151	5	26.4	0.01	5	0
A0A067EHX5	Uncharacterized protein OS=Citrus sinensis GN=CISIN_1g025135mg PE=4 SV=1 - [A0A067EHX5_CITSI]	33.19	0.1284	1	2	2	2	100	1		100	1		0.768	2	24.5	0.988	2	12.4	1.16	2	12.1	1.133	2	21.1	1.033	2	19.6	0.641	1		0.01	1		0.01	1		0.01	1		0.01	1		0.01	1		0.01	1
A0A067E2N2	V-type proton ATPase subunit a OS=Citrus sinensis GN=CISIN_1g003392mg PE=3 SV=1 - [A0A067E2N2_CITSI]	309.78	0.1486	2	9	9	15	0.848	10	37.2	100	9	0	1.183	15	45.5	1.024	15	55	0.849	15	27.9	1.008	15	40.3	1.126	15	37	1.143	6	173.7	1.318	10	52.9	1.166	10	66.1	1.234	10	34.9	1.32	10	66.1	1.244	10	54.5	0.01	9	0
A0A067E666	Uncharacterized protein OS=Citrus sinensis GN=CISIN_1g046151mg PE=4 SV=1 - [A0A067E666_CITSI]	30.4	0.0478	1	1	1	1	0.606	1		100	1		1.63	1		1.773	1		1.497	1		1.395	1		1.715	1		3.78	1		2.744	1		2.947	1		2.44	1		2.455	1		2.895	1		1.212	1
A0A067F7G2	Uncharacterized protein OS=Citrus sinensis GN=CISIN_1g017063mg PE=4 SV=1 - [A0A067F7G2_CITSI]	75.45	0.1495	3	4	4	4	100	3	0	100	2	0	1.167	4	41.4	1.019	4	33.8	1.425	4	49.8	1.588	4	67.6	1.423	4	69.7	1.767	2	135.5	0.785	3	55.6	0.01	3	0	1.377	3	9.8	0.771	3	47.1	1.089	3	44.9	0.01	2	0
A0A067DUQ6	Uncharacterized protein OS=Citrus sinensis GN=CISIN_1g014537mg PE=3 SV=1 - [A0A067DUQ6_CITSI]	380.34	0.2741	4	7	7	73	1.218	34	101.8	100	47	0	1.688	68	23.4	2.497	67	38.1	1.418	68	28.9	1.545	68	30.2	1.914	68	28.2	1.01	28	352.5	1.498	34	91.9	1.816	34	97.7	1.081	34	61.9	1.251	34	117.6	1.311	34	113.7	0.01	47	0
A0A067F9U0	Peroxidase OS=Citrus sinensis GN=CISIN_1g018873mg PE=3 SV=1 - [A0A067F9U0_CITSI]	114.71	0.1146	1	2	3	5	0.588	1		0.493	1		0.628	2	44.7	0.868	2	59.1	0.523	2	66.2	0.769	2	49.3	0.844	2	80.4				0.816	1		1.026	1		0.01	1		1.017	1		0.911	1		1.582	1
A0A067F1B8	Uncharacterized protein OS=Citrus sinensis GN=CISIN_1g045723mg PE=4 SV=1 - [A0A067F1B8_CITSI]	55.12	0.0693	2	2	2	6	100	5	0	1.079	6	5.1	1.108	6	29.6	1.241	6	41	1.203	6	35.7	1.095	6	18.8	1.506	6	22.7	0.671	5	9.4	0.01	5	0	0.01	5	0	0.01	5	0	0.01	5	0	0.01	5	0	0.01	6	0
A0A067FYX2	Uncharacterized protein OS=Citrus sinensis GN=CISIN_1g046291mg PE=4 SV=1 - [A0A067FYX2_CITSI]	85.39	0.0914	1	3	3	6	0.749	1		100	2	0	1.314	6	42.2	1.037	6	45.6	1.294	6	76	1.119	6	25.1	1.081	6	30.1				1.321	1		1.048	1		1.064	1		1.536	1		1.273	1		0.01	2	0
A0A067EX39	Uncharacterized protein OS=Citrus sinensis GN=CISIN_1g026264mg PE=4 SV=1 - [A0A067EX39_CITSI]	127.57	0.35	4	5	5	10	0.557	5	134	0.433	4	85.8	0.901	8	15.9	0.964	8	5.6	0.838	8	24.4	0.9	8	18.9	0.81	8	30.3	0.907	4	5.9	1.459	5	156.9	1.774	5	4.8	1.345	5	43.2	1.531	5	48.1	1.216	5	75.1	1.786	4	68.4
A0A067DQ18	Uncharacterized protein OS=Citrus sinensis GN=CISIN_1g0157291mg PE=3 SV=1 - [A0A067DQ18_CITSI]	614.89	0.5786	2	15	15	103	1.076	52	136.8	100	50	0	0.882	103	25.6	0.831	103	23.7	0.694	103	25.8	1.02	103	33.8	0.718	103	30.4	0.975	42	229.6	0.849	52	70.4	0.867	52	33.6	0.01	52	0	0.969	52	92.8	0.796	52	22	0.01	50	0
A0A067EGS6	Pectinesterase OS=Citrus sinensis GN=CISIN_1g017225mg PE=4 SV=1 - [A0A067EGS6_CITSI]	75.75	0.0613	1	3	3	6	100	4	0	1.054	4	8.7	0.933	6	16	0.585	6	17.8	1.218	6	22.6	0.841	6	28.4	0.831	6	42.2	0.779	4	75.1	0.01	4	0	0.01	4	0	0.01	4	0	0.01	4	0	0.01	4	0	1.102	4	18.5
A0A067GCC3	Uncharacterized protein OS=Citrus sinensis GN=CISIN_1g011639mg PE=4 SV=1 - [A0A067GCC3_CITSI]	25.7	0.0411	3	1	1	1	1.378	1		0.509	1		1.23	1		1.707	1		1.896	1		0.708	1		1.313	1		0.674	1		0.91	1		1.248	1		1.358	1		0.01	1		0.974	1		2.253	1
A0A067GGP8	Xyloglucan endotransglucosylase/hydrolase OS=Citrus sinensis GN=CISIN_1g022933mg PE=3 SV=1 - [A0A067GGP8_CITSI]	238.52	0.3519	5	8	8	41	1.347	27	78.6	0.894	26	34	0.841	37	21.4	0.743	37	33.4	1.011	37	23.3	0.746	37	31.9	0.936	37	29.1	0.985	26	25	0.609	27	14.2	0.01	27	0	0.793	27	11	0.597	27	6.9	0.752	27	13.4	1.009	26	5.3
A0A067GPN7	Uncharacterized protein OS=Citrus sinensis GN=CISIN_1g021807mg PE=4 SV=1 - [A0A067GPN7_CITSI]	124.54	0.1661	2	4	4	10	0.563	6	150.1	0.323	4	109.3	0.496	10	17.3	0.501	10	26.2	0.503	10	38.7	0.56	10	18.3	0.485	10	22.4	1.047	4	19.7	1.341	6	93.3	1.142	6	70.6	1.222	6	64.3	1.128	6	112	1.275	6	72.5	2.159	4	72.2
A0A067FM28	Uncharacterized protein OS=Citrus sinensis GN=CISIN_1g041707mg PE=3 SV=1 - [A0A067FM28_CITSI]	31.02	0.0413	1	1	1	3	100	1		100	3	0	1.233	3	0.8	1.126	3	2.4	1.67	3	0.9	1.445	3	13.4	1.29	3	8.3	0.391	1		0.01	1		0.01	1		0.01	1		0.01	1		0.01	1		0.01	3	0
A0A067G0W5	Uncharacterized protein OS=Citrus sinensis GN=CISIN_1g025798mg PE=4 SV=1 - [A0A067G0W5_CITSI]	29.57	0.0363	1	1	1	3	0.673	1					1.02	3	4.3	1.586	3	9.3	4.035	3	19.4	2.025	3	5.8	1.774	3	13.7				2.138	1		2.372	1		7.925	1		2.952	1		2.695	1
A0A067EYE7	Uncharacterized protein (Fragment) OS=Citrus sinensis GN=CISIN_1g048013mg PE=4 SV=1 - [A0A067EYE7_CITSI]	172.92	0.2315	1	2	5	18							0.49	2	14	0.505	2	3.8	0.398	2	4.5	0.663	2	38	0.425	2	19.6
A0A067GS38	Uncharacterized protein OS=Citrus sinensis GN=CISIN_1g015722mg PE=3 SV=1 - [A0A067GS38_CITSI]	108.85	0.1365	4	1	3	24	1.182	1		100	1		1.773	1		2.216	1		1.55	1		2.098	1		2.348	1		3.367	1		1.531	1		1.889	1		1.295	1		1.894	1		2.032	1		0.01	1
A0A067G6N8	Uncharacterized protein OS=Citrus sinensis GN=CISIN_1g037214mg PE=3 SV=1 - [A0A067G6N8_CITSI]	30.78	0.0176	1	1	1	1							1.556	1		1.451	1		1.541	1		1.089	1		1.157	1
A0A067DNU5	Glycosyltransferase (Fragment) OS=Citrus sinensis GN=CISIN_1g036740mg PE=3 SV=1 - [A0A067DNU5_CITSI]	50.97	0.066	1	2	2	3	100	3	0	0.898	3	2.3	1.077	3	0.4	1.056	3	9.1	1.1	3	3.5	0.964	3	15.5	1.169	3	3.1	0.604	3	8.5	0.01	3	0	0.01	3	0	0.01	3	0	0.01	3	0	0.01	3	0	1.137	3	0.5
A0A067FBN7	Peroxidase OS=Citrus sinensis GN=CISIN_1g020951mg PE=3 SV=1 - [A0A067FBN7_CITSI]	184.62	0.2351	4	6	6	17	1.417	12	68.2	100	10	0	1.01	16	46.9	0.837	16	51.7	1.229	16	50.1	0.919	16	35.3	1.034	16	50.5	0.709	10	86.6	0.915	12	86.4	0.926	12	44.5	1.104	12	65.8	0.616	12	11.5	0.996	12	59.4	0.01	10	0
A0A067ETB8	Uncharacterized protein OS=Citrus sinensis GN=CISIN_1g019871mg PE=4 SV=1 - [A0A067ETB8_CITSI]	343.51	0.2395	4	9	9	30	1.479	26	60.1	0.971	16	21.1	0.683	30	25.5	0.63	30	33.4	0.527	30	41.4	0.718	30	29.9	0.555	30	33.5	1.088	16	44.7	0.01	26	0	0.01	26	0	0.01	26	0	0.01	26	0	0.01	26	0	0.01	16	0
[truncated: 759 more rows]
[truncated: 45 more columns]
