# Supplementary material for: Transcriptome sequencing and ITRAQ reveal the detoxification mechanism of Bacillus GJ1, a potential biocontrol agent for Huanglongbing
Source: PLoS One. 2018 Aug 9;13(8):e0200427. doi: 10.1371/journal.pone.0200427 (PMC6084860; doi:10.1371/journal.pone.0200427)
Supplement: S10 Table — (XLSX) [file pone.0200427.s019.xlsx]

## Sheet: Sheet1
GO_ID	GO_Term	GO_Class	Pvalue	AdjustedPv	x1	n	x2	N	Up	Up_Prot_names	Down	Down_Prot_names
GO:0015698	inorganic anion transport	BP	0.00276657	0.327954	2	48	3	1549	1	A0A067GUD8	1	A0A067GAM7
GO:0006662	glycerol ether metabolic process	BP	0.0294667	0.327954	2	48	9	1549	2	A0A067F980,A0A067H1E8	0
GO:0033947	mannosylglycoprotein endo-beta-mannosidase activity	MF	0.0309877	0.327954	1	48	1	1549	0		1	A0A067EZE3
GO:0009737	response to abscisic acid	BP	0.0309877	0.327954	1	48	1	1549	0		1	A0A067FMU6
GO:0006729	tetrahydrobiopterin biosynthetic process	BP	0.0309877	0.327954	1	48	1	1549	1	A0A067ERK0	0
GO:0008124	4-alpha-hydroxytetrahydrobiopterin dehydratase activity	MF	0.0309877	0.327954	1	48	1	1549	1	A0A067ERK0	0
GO:0015098	molybdate ion transmembrane transporter activity	MF	0.0309877	0.327954	1	48	1	1549	0		1	A0A067GAM7
GO:0015689	molybdate ion transport	BP	0.0309877	0.327954	1	48	1	1549	0		1	A0A067GAM7
GO:0004109	coproporphyrinogen oxidase activity	MF	0.0309877	0.327954	1	48	1	1549	1	A0A067E595	0
GO:0004143	diacylglycerol kinase activity	MF	0.0309877	0.327954	1	48	1	1549	0		1	A0A067F8D0
GO:0007205	protein kinase C-activating G-protein coupled receptor signaling pathway	BP	0.0309877	0.327954	1	48	1	1549	0		1	A0A067F8D0
GO:0005315	inorganic phosphate transmembrane transporter activity	MF	0.0309877	0.327954	1	48	1	1549	1	A0A067GUD8	0
GO:0006817	phosphate ion transport	BP	0.0309877	0.327954	1	48	1	1549	1	A0A067GUD8	0
GO:0030599	pectinesterase activity	MF	0.036114	0.352806	2	48	10	1549	0		2	A0A067GEH8,A0A067GE95
GO:0042545	cell wall modification	BP	0.036114	0.352806	2	48	10	1549	0		2	A0A067GEH8,A0A067GE95
GO:0022857	transmembrane transporter activity	MF	0.0398074	0.374484	3	48	25	1549	1	A0A067GUD8	2	A0A067GIL3,A0A067GAM7
GO:0005618	cell wall	CC	0.043279	0.379065	2	48	11	1549	0		2	A0A067GEH8,A0A067GE95
GO:0005838	proteasome regulatory particle	CC	0.0610346	0.393238	1	48	2	1549	0		1	A0A067GMQ4
GO:0005215	transporter activity	MF	0.0619273	0.393238	4	48	49	1549	1	A0A067GUD8	3	A0A067GIL3,A0A067GAM7,A0A067D719
GO:0015035	protein disulfide oxidoreductase activity	MF	0.0675192	0.40833	2	48	14	1549	2	A0A067F980,A0A067H1E8	0
GO:0016788	hydrolase activity, acting on ester bonds	MF	0.0738739	0.436372	3	48	32	1549	1	A0A067FSP1	2	A0A067GEH8,A0A067GE95
GO:0016887	ATPase activity	MF	0.0764019	0.441047	2	48	15	1549	1	A0A067E0C1	1	A0A067FBH9
GO:0051188	cofactor biosynthetic process	BP	0.0856336	0.477142	2	48	16	1549	2	A0A067ERK0,A0A067E595	0
GO:0016787	hydrolase activity	MF	0.0875765	0.477142	12	48	236	1549	3	A0A067E3S5,A0A067E0C1,A0A067FSP1	9	A0A067GC64,A0A067EZE3,A0A067FBH9,A0A067GEH8,A0A067FMU6,A0A067GE95,A0A067EW14,A0A067ENU2,A0A067GYI1
GO:0009414	response to water deprivation	BP	0.0901687	0.477142	1	48	3	1549	0		1	A0A067FMU6
GO:0003993	acid phosphatase activity	MF	0.0901687	0.477142	1	48	3	1549	1	A0A067FSP1	0
GO:0006779	porphyrin-containing compound biosynthetic process	BP	0.118417	0.509795	1	48	4	1549	1	A0A067E595	0
GO:0004177	aminopeptidase activity	MF	0.118417	0.509795	1	48	4	1549	0		1	A0A067ENU2
GO:0004190	aspartic-type endopeptidase activity	MF	0.12549	0.514104	2	48	20	1549	0		2	A0A067FMU6,A0A067EW14
GO:0022891	substrate-specific transmembrane transporter activity	MF	0.136058	0.529067	2	48	21	1549	0		2	A0A067GIL3,A0A067GAM7
GO:0016157	sucrose synthase activity	MF	0.145806	0.529067	1	48	5	1549	0		1	A0A067GEK9
GO:0016021	integral component of membrane	CC	0.152986	0.5397	3	48	44	1549	0		3	A0A067FQ20,A0A067GIL3,A0A067GAM7
GO:0005985	sucrose metabolic process	BP	0.172361	0.544849	1	48	6	1549	0		1	A0A067GEK9
GO:0017111	nucleoside-triphosphatase activity	MF	0.175896	0.544849	3	48	47	1549	1	A0A067E0C1	2	A0A067GC64,A0A067FBH9
GO:0019904	protein domain specific binding	MF	0.223069	0.560772	1	48	8	1549	0		1	A0A067H0C3
GO:0019843	rRNA binding	MF	0.223069	0.560772	1	48	8	1549	0		1	A0A067GN97
GO:0010181	FMN binding	MF	0.223069	0.560772	1	48	8	1549	0		1	A0A067DB37
GO:0006508	proteolysis	BP	0.236373	0.560772	5	48	101	1549	0		5	A0A067GMQ4,A0A067FMU6,A0A067EW14,A0A067ENU2,A0A067GYI1
GO:0006801	superoxide metabolic process	BP	0.24727	0.560772	1	48	9	1549	0		1	A0A067EVP1
GO:0000413	protein peptidyl-prolyl isomerization	BP	0.24727	0.560772	1	48	9	1549	1	A0A067H4J0	0
GO:0003755	peptidyl-prolyl cis-trans isomerase activity	MF	0.24727	0.560772	1	48	9	1549	1	A0A067H4J0	0
GO:0045454	cell redox homeostasis	BP	0.260907	0.581319	2	48	32	1549	2	A0A067F980,A0A067H1E8	0
GO:0005200	structural constituent of cytoskeleton	MF	0.270731	0.582761	1	48	10	1549	0		1	A0A067GC64
GO:0005874	microtubule	CC	0.270731	0.582761	1	48	10	1549	0		1	A0A067GC64
GO:0006810	transport	BP	0.289766	0.59736	6	48	131	1549	2	A0A067E0C1,A0A067GUD8	4	A0A067EKM6,A0A067GIL3,A0A067GAM7,A0A067D719
GO:0007017	microtubule-based process	BP	0.293476	0.59736	1	48	11	1549	0		1	A0A067GC64
GO:0016020	membrane	CC	0.32735	0.606902	7	48	158	1549	1	A0A067GUD8	6	A0A067EKM6,A0A067FQ20,A0A067GIL3,A0A067FBH9,A0A067GAM7,A0A067D719
GO:0006457	protein folding	BP	0.353928	0.622168	2	48	40	1549	2	A0A067FEU3,A0A067H4J0	0
GO:0004857	enzyme inhibitor activity	MF	0.377712	0.638691	1	48	15	1549	0		1	A0A067GE95
GO:0005198	structural molecule activity	MF	0.383118	0.638691	5	48	110	1549	1	A0A067D3Y4	4	A0A067GC64,A0A067DCR2,A0A067GN97,A0A067FPF2
GO:0043232	intracellular non-membrane-bounded organelle	CC	0.39129	0.638691	5	48	113	1549	1	A0A067D3Y4	4	A0A067GC64,A0A067DCR2,A0A067GN97,A0A067FPF2
GO:0003676	nucleic acid binding	MF	0.397296	0.638691	5	48	115	1549	1	A0A067FTD7	4	A0A067GYZ4,A0A067GN97,A0A067FT46,A0A067GCE5
GO:0050794	regulation of cellular process	BP	0.433341	0.685254	3	48	61	1549	2	A0A067F980,A0A067H1E8	1	A0A067F8D0
GO:0003735	structural constituent of ribosome	MF	0.52412	0.769083	4	48	91	1549	1	A0A067D3Y4	3	A0A067DCR2,A0A067GN97,A0A067FPF2
GO:0005840	ribosome	CC	0.526127	0.769083	4	48	92	1549	1	A0A067D3Y4	3	A0A067DCR2,A0A067GN97,A0A067FPF2
GO:0008233	peptidase activity	MF	0.53289	0.769083	4	48	95	1549	0		4	A0A067FMU6,A0A067EW14,A0A067ENU2,A0A067GYI1
GO:0005509	calcium ion binding	MF	0.54761	0.781421	1	48	25	1549	0		1	A0A067HBM4
GO:0003677	DNA binding	MF	0.54761	0.781421	1	48	25	1549	0		1	A0A067GCE5
GO:0010467	gene expression	BP	0.552648	0.784205	9	48	228	1549	1	A0A067D3Y4	8	A0A067DCR2,A0A067GN97,A0A067GMQ4,A0A067FMU6,A0A067EW14,A0A067ENU2,A0A067GYI1,A0A067FPF2
GO:0008270	zinc ion binding	MF	0.561859	0.788465	1	48	26	1549	0		1	A0A067ENU2
GO:0003924	GTPase activity	MF	0.602019	0.823536	1	48	29	1549	0		1	A0A067GC64
GO:0044271	cellular nitrogen compound biosynthetic process	BP	0.647825	0.874206	2	48	45	1549	2	A0A067ERK0,A0A067E595	0
GO:0018130	heterocycle biosynthetic process	BP	0.651249	0.874206	2	48	46	1549	2	A0A067ERK0,A0A067E595	0
GO:0019438	aromatic compound biosynthetic process	BP	0.651249	0.874206	2	48	46	1549	2	A0A067ERK0,A0A067E595	0
GO:1901362	organic cyclic compound biosynthetic process	BP	0.666204	0.881295	2	48	50	1549	2	A0A067ERK0,A0A067E595	0
GO:0050662	coenzyme binding	MF	0.686956	0.890675	2	48	55	1549	1	A0A067H1U6	1	A0A067DB37
GO:1901566	organonitrogen compound biosynthetic process	BP	0.717992	0.905045	2	48	62	1549	2	A0A067ERK0,A0A067E595	0
GO:0044765	single-organism transport	BP	0.732873	0.912498	3	48	79	1549	1	A0A067GUD8	2	A0A067GIL3,A0A067GAM7
GO:0070011	peptidase activity, acting on L-amino acid peptides	MF	0.75792	0.927342	3	48	91	1549	0		3	A0A067FMU6,A0A067EW14,A0A067ENU2
GO:0006412	translation	BP	0.785692	0.939446	4	48	121	1549	1	A0A067D3Y4	3	A0A067DCR2,A0A067GN97,A0A067FPF2
GO:0019538	protein metabolic process	BP	0.787803	0.939446	11	48	315	1549	3	A0A067FEU3,A0A067H4J0,A0A067D3Y4	8	A0A067DCR2,A0A067GN97,A0A067GMQ4,A0A067FMU6,A0A067EW14,A0A067ENU2,A0A067GYI1,A0A067FPF2
GO:0003824	catalytic activity	MF	1	1	23	48	727	1549	10	A0A067E3S5,A0A067H4J0,A0A067F980,A0A067ERK0,A0A067H1E8,A0A067E0C1,A0A067E595,A0A067FSP1,A0A067H1U6,A0A067FR37	13	A0A067GC64,A0A067DKJ3,A0A067GEK9,A0A067EZE3,A0A067DB37,A0A067FBH9,A0A067GEH8,A0A067FMU6,A0A067GE95,A0A067EW14,A0A067F8D0,A0A067ENU2,A0A067GYI1
GO:0005515	protein binding	MF	1	1	6	48	193	1549	1	A0A067F261	5	A0A067H0C3,A0A067FT46,A0A067HBM4,A0A067DN38,A0A067FIS5
