# Supplementary material for: Transcriptome sequencing and ITRAQ reveal the detoxification mechanism of Bacillus GJ1, a potential biocontrol agent for Huanglongbing
Source: PLoS One. 2018 Aug 9;13(8):e0200427. doi: 10.1371/journal.pone.0200427 (PMC6084860; doi:10.1371/journal.pone.0200427)
Supplement: S11 Table — (XLS) [file pone.0200427.s020.xls]

## Sheet: G.vs.CK.KEGG_Enrich
MapID	MapTitle	Pvalue	AdjustedPv	x	y	n	N	EnrichDirect	ProtID	Description
map00460	Cyanoamino acid metabolism	0.0491839	0.578714	2	14	38	1462	Over	A0A067DKJ3 A0A067HH42	Uncharacterized protein (Fragment),Uncharacterized protein (Fragment)
map04140	Regulation of autophagy	0.0513253	0.578714	1	2	38	1462	Over	A0A067FIS5	Uncharacterized protein
map04380	Osteoclast differentiation	0.0513253	0.578714	1	2	38	1462	Over	A0A067GGP0	Uncharacterized protein
map04660	T cell receptor signaling pathway	0.0513253	0.578714	1	2	38	1462	Over	A0A067GGP0	Uncharacterized protein
map05130	Pathogenic Escherichia coli infection	0.0558361	0.578714	2	15	38	1462	Over	A0A067GC64 A0A067FTD7	Tubulin beta chain,Uncharacterized protein
map00943	Isoflavonoid biosynthesis	0.0760169	0.578714	1	3	38	1462	Over	A0A067H1U6	Uncharacterized protein
map04622	RIG-I-like receptor signaling pathway	0.0760169	0.578714	1	3	38	1462	Over	A0A067GGP0	Uncharacterized protein
map04668	TNF signaling pathway	0.0760169	0.578714	1	3	38	1462	Over	A0A067GGP0	Uncharacterized protein
map00500	Starch and sucrose metabolism	0.0883459	0.578714	4	66	38	1462	Over	A0A067GEK9 A0A067HH42 A0A067GEH8 A0A067GE95	Sucrose synthase,Uncharacterized protein (Fragment),Pectinesterase,Pectinesterase
map03060	Protein export	0.123537	0.578714	1	5	38	1462	Over	A0A067EKM6	Uncharacterized protein
map04976	Bile secretion	0.123537	0.578714	1	5	38	1462	Over	A0A067FBH9	Uncharacterized protein
map05231	Choline metabolism in cancer	0.123537	0.578714	1	5	38	1462	Over	A0A067F8D0	Uncharacterized protein (Fragment)
map04520	Adherens junction	0.146396	0.578714	1	6	38	1462	Over	A0A067GGP0	Uncharacterized protein
map05020	Prion diseases	0.146396	0.578714	1	6	38	1462	Over	A0A067EVP1	Uncharacterized protein
map00860	Porphyrin and chlorophyll metabolism	0.153944	0.578714	2	27	38	1462	Over	A0A067EBA9 A0A067E595	Uncharacterized protein,Uncharacterized protein
map00906	Carotenoid biosynthesis	0.168674	0.578714	1	7	38	1462	Over	A0A067ECP7	Uncharacterized protein (Fragment)
map04070	Phosphatidylinositol signaling system	0.168674	0.578714	1	7	38	1462	Over	A0A067F8D0	Uncharacterized protein (Fragment)
map00260	Glycine, serine and threonine metabolism	0.181938	0.578714	2	30	38	1462	Over	A0A067DKJ3 A0A067FR37	Uncharacterized protein (Fragment),Uncharacterized protein
map00520	Amino sugar and nucleotide sugar metabolism	0.182016	0.578714	3	57	38	1462	Over	A0A067EDK0 A0A067DF90 A0A067F856	Uncharacterized protein,Uncharacterized protein,Uncharacterized protein (Fragment)
map05169	Epstein-Barr virus infection	0.188657	0.578714	3	58	38	1462	Over	A0A067H0C3 A0A067GMQ4 A0A067GGP0	Uncharacterized protein,Uncharacterized protein,Uncharacterized protein
map00780	Biotin metabolism	0.190386	0.578714	1	8	38	1462	Over	A0A067G1G9	Uncharacterized protein
map03010	Ribosome	0.215922	0.578714	5	115	38	1462	Over	A0A067DCR2 A0A067GN97 A0A067D3Y4 A0A067F8I7 A0A067FPF2	Uncharacterized protein,Uncharacterized protein,Uncharacterized protein (Fragment),Uncharacterized protein,Uncharacterized protein
map00040	Pentose and glucuronate interconversions	0.22034	0.578714	2	34	38	1462	Over	A0A067GEH8 A0A067GE95	Pectinesterase,Pectinesterase
map04145	Phagosome	0.230068	0.578714	2	35	38	1462	Over	A0A067GC64 A0A067EKM6	Tubulin beta chain,Uncharacterized protein
map00670	One carbon pool by folate	0.232165	0.578714	1	10	38	1462	Over	A0A067DKJ3	Uncharacterized protein (Fragment)
map02010	ABC transporters	0.232165	0.578714	1	10	38	1462	Over	A0A067FBH9	Uncharacterized protein
map04072	Phospholipase D signaling pathway	0.232165	0.578714	1	10	38	1462	Over	A0A067F8D0	Uncharacterized protein (Fragment)
map04540	Gap junction	0.232165	0.578714	1	10	38	1462	Over	A0A067GC64	Tubulin beta chain
map04621	NOD-like receptor signaling pathway	0.232165	0.578714	1	10	38	1462	Over	A0A067GGP0	Uncharacterized protein
map05014	Amyotrophic lateral sclerosis (ALS)	0.232165	0.578714	1	10	38	1462	Over	A0A067EVP1	Uncharacterized protein
map04146	Peroxisome	0.239829	0.578714	2	36	38	1462	Over	A0A067EVP1 A0A067DB37	Uncharacterized protein,Uncharacterized protein (Fragment)
map03008	Ribosome biogenesis in eukaryotes	0.25226	0.578714	1	11	38	1462	Over	A0A067GYZ4	Uncharacterized protein
map04011	MAPK signaling pathway - yeast	0.25226	0.578714	1	11	38	1462	Over	A0A067H0C3	Uncharacterized protein
map04214	Apoptosis - fly	0.25226	0.578714	1	11	38	1462	Over	A0A067GGP0	Uncharacterized protein
map00564	Glycerophospholipid metabolism	0.271842	0.588992	1	12	38	1462	Over	A0A067F8D0	Uncharacterized protein (Fragment)
map04010	MAPK signaling pathway	0.271842	0.588992	1	12	38	1462	Over	A0A067GGP0	Uncharacterized protein
map00350	Tyrosine metabolism	0.290925	0.606104	1	13	38	1462	Over	A0A067GV53	Uncharacterized protein (Fragment)
map00900	Terpenoid backbone biosynthesis	0.327641	0.606104	1	15	38	1462	Over	A0A067EBA9	Uncharacterized protein
map04310	Wnt signaling pathway	0.327641	0.606104	1	15	38	1462	Over	A0A067GGP0	Uncharacterized protein
map04620	Toll-like receptor signaling pathway	0.327641	0.606104	1	15	38	1462	Over	A0A067GGP0	Uncharacterized protein
map05110	Vibrio cholerae infection	0.327641	0.606104	1	15	38	1462	Over	A0A067EKM6	Uncharacterized protein
map05140	Leishmaniasis	0.327641	0.606104	1	15	38	1462	Over	A0A067GGP0	Uncharacterized protein
map00592	alpha-Linolenic acid metabolism	0.345298	0.606104	1	16	38	1462	Over	A0A067GV53	Uncharacterized protein (Fragment)
map05168	Herpes simplex infection	0.345298	0.606104	1	16	38	1462	Over	A0A067GGP0	Uncharacterized protein
map00630	Glyoxylate and dicarboxylate metabolism	0.356995	0.606104	2	48	38	1462	Over	A0A067DKJ3 A0A067DB37	Uncharacterized protein (Fragment),Uncharacterized protein (Fragment)
map04110	Cell cycle	0.379268	0.61631	1	18	38	1462	Over	A0A067H0C3	Uncharacterized protein
map04391	Hippo signaling pathway - fly	0.379268	0.61631	1	18	38	1462	Over	A0A067H0C3	Uncharacterized protein
map04064	NF-kappa B signaling pathway	0.395603	0.622943	1	19	38	1462	Over	A0A067GGP0	Uncharacterized protein
map04390	Hippo signaling pathway	0.411519	0.622943	1	20	38	1462	Over	A0A067H0C3	Uncharacterized protein
map00982	Drug metabolism - cytochrome P450	0.427027	0.622943	1	21	38	1462	Over	A0A067F261	Uncharacterized protein
map05204	Chemical carcinogenesis	0.442136	0.622943	1	22	38	1462	Over	A0A067F261	Uncharacterized protein
map00561	Glycerolipid metabolism	0.456858	0.622943	1	23	38	1462	Over	A0A067F8D0	Uncharacterized protein (Fragment)
map00980	Metabolism of xenobiotics by cytochrome P450	0.456858	0.622943	1	23	38	1462	Over	A0A067F261	Uncharacterized protein
map04213	Longevity regulating pathway - multiple species	0.456858	0.622943	1	23	38	1462	Over	A0A067EVP1	Uncharacterized protein
map05164	Influenza A	0.456858	0.622943	1	23	38	1462	Over	A0A067DN38	Uncharacterized protein
map00071	Fatty acid degradation	0.471201	0.622943	1	24	38	1462	Over	A0A067GV53	Uncharacterized protein (Fragment)
map04152	AMPK signaling pathway	0.471201	0.622943	1	24	38	1462	Over	A0A067GGP0	Uncharacterized protein
map04722	Neurotrophin signaling pathway	0.485175	0.627508	1	25	38	1462	Over	A0A067H0C3	Uncharacterized protein
map00052	Galactose metabolism	0.498789	0.627508	1	26	38	1462	Over	A0A067F856	Uncharacterized protein (Fragment)
map00970	Aminoacyl-tRNA biosynthesis	0.498789	0.627508	1	26	38	1462	Over	A0A067E4H6	Uncharacterized protein
map04114	Oocyte meiosis	0.512052	0.63068	1	27	38	1462	Over	A0A067H0C3	Uncharacterized protein
map04151	PI3K-Akt signaling pathway	0.537561	0.63068	1	29	38	1462	Over	A0A067H0C3	Uncharacterized protein
map05145	Toxoplasmosis	0.537561	0.63068	1	29	38	1462	Over	A0A067GGP0	Uncharacterized protein
map05203	Viral carcinogenesis	0.537561	0.63068	1	29	38	1462	Over	A0A067H0C3	Uncharacterized protein
map03015	mRNA surveillance pathway	0.549824	0.63068	1	30	38	1462	Over	A0A067FSP1	Uncharacterized protein
map05162	Measles	0.549824	0.63068	1	30	38	1462	Over	A0A067GGP0	Uncharacterized protein
map03050	Proteasome	0.606542	0.685656	1	35	38	1462	Over	A0A067GMQ4	Uncharacterized protein
map00680	Methane metabolism	0.617019	0.687536	1	36	38	1462	Over	A0A067DKJ3	Uncharacterized protein (Fragment)
