# Supplementary material for: Transcriptome sequencing and ITRAQ reveal the detoxification mechanism of Bacillus GJ1, a potential biocontrol agent for Huanglongbing
Source: PLoS One. 2018 Aug 9;13(8):e0200427. doi: 10.1371/journal.pone.0200427 (PMC6084860; doi:10.1371/journal.pone.0200427)
Supplement: S12 Table — (XLSX) [file pone.0200427.s021.xlsx]

## Sheet: Sheet1
Gene_ID	GO_fun	kegg	Protein	Transcription
Cs7g23800	hydrolase activity	-	0.305235	-0.75291
Cs5g14020	transport	Phagosome(map04145)	-0.332983	-0.71684
Cs6g17680	protein binding	Regulation of autophagy(map04140)	-0.271966	1.8935
Cs2g13730	hydrolase activity	ABC transporters(map02010)	-0.323776	0.6696
Cs3g25700	hydrolase activity	-	-0.615943	-1.039
Cs1g15440	transport	-	-0.359198	0.63656
Cs5g03620	hydrolase activity	Pathogenic Escherichia coli infection(map05130)	-0.365305	-1.3221
Cs5g25590	-	Porphyrin and chlorophyll metabolism(map00860)	-0.707555	5.9284
Cs5g05790	-	Biotin metabolism(map00780)	0.40379	0.98832
